# Supplementary material for: Characteristics of peripheral immune response induced by large-vessel occlusion in patients with acute ischemic stroke
Source: Front Neurol. 2024 Dec 10;15:1512720. doi: 10.3389/fneur.2024.1512720 (PMC11666556; doi:10.3389/fneur.2024.1512720)
Supplement: Supplementary file 1 [file Table_1.xls]

## Sheet: LVO
Number	Age	Sex	Leukocyte count（X 109/L）	Neutrophile count（X 109/L）	Lymphocyte count（X 109/L）	Neutrophiles in leukocytes (%)	Lymphocytes in leukocytes (%)	Neutrophile / Lymphocyte (fold)	NIHSS	GLU	HDL	LDL	TG
1	88	F	7.94	5.97	1.29	75.1	16.3	4.63	6
2	44	M	6.78	4.93	1.29	72.7	19	3.82	8		0.98	2.93	0.92
3	66	M	8.26	6.43	1.51	77.8	18.3	4.26	14	6.7
4	64	M	5.98	4.33	1.2	72.5	20	3.61	11
5	52	M	10.22	8.19	1.39	80.1	13.6	5.89	19
6	78	M	7.87	4.66	2.47	59.2	31.4	1.89	12
7	60	F	5.8	4.03	1.25	69.5	21.6	3.22	12
8	52	F	7.69	6.4	0.95	83.4	12.3	6.74	14
9	65	M	8.36	5.8	1.97	59.4	23.6	2.94	2
10	78	M	9.26	8.29	0.59	89.5	6.4	14.05	10	16
11	48	F	5.62	3.27	1.62	58.3	28.8	2.02	8
12	84	F	7.93	7.06	0.51	89	6.4	13.84	3	6.3	0.86	1.05	2.21
13	66	M	8.58	6.55	1.53	76.5	17.8	4.28	6	4.8	0.88	2.79	1.15
14	86	M	10.9	7.01	3.22	64.3	29.5	2.18	5	5.4	0.96	2.28	1.45
15	42	M	8.31	3.7	3.23	44.5	38.9	1.15	3
16	69	M	8.01	7	0.47	87.4	5.9	14.89	11	8.6	0.95	1.63	1.02
17	57	F	10.92	7.83	2.29	71.7	21	3.42	14		1.59	3.02	1.05
18	70	M	8.11	4.75	2.66	58.6	32.8	1.79	5	4.5	0.96	2.37	1.15
19	78	F	11.44	9.99	1.12	87.3	9.8	8.92	12	6.5	1.21	2.56	0.96
20	38	M	13.07	9.55	2.84	73.2	21.7	3.36	7	7.4	0.65	1.32	3.84
21	70	M	7.78	6.17	1.01	79.3	13	6.11	9	7.2	0.86	2.4	1.28
22	67	F	11.63	9.54	1.33	82.1	11.4	7.17	35	7	1.21	3.63	0.67
23	53	F	7.07	5.81	0.78	82.3	11	7.45	7	5.7	1	2.07	0.8
24	53	M	10.89	10.09	0.65	92.6	6	15.52	10	7.7
25	84	M	8.81	6.99	1.22	79.3	13.9	5.73	7	5.8
26	71	M	7.9	5.66	1.65	71.6	20.9	3.43	13	8.5
27	62	M	5.52	3.17	1.96	57.4	35.5	1.62	7
28	67	M	7.78	4.14	3.08	53.2	39.6	1.34	10	7.5
29	54	M	11.63	8.96	1.97	77	16.9	4.55	7	4.6	1.23	1.36	0.67
30	57	F	7.44	4.05	2.83	54.4	38	1.43	3		1.29	3.56	1.63
31	69	F	8.73	7.52	0.74	86.1	8.5	10.16	9	5
32	80	F	9.03	6.04	2.27	66.9	25.2	2.66	12	6.2
33	75	F	7.13	4.41	2.2	62	30.8	2	10	5.5
34	85	M	6.75	5.05	0.88	74.7	13.1	5.74	13	5.1	0.87	1.48	1.21
35	57	M	13.3	11.94	0.98	89.7	7.4	12.18	3	4.7
36	74	F	6.97	5.27	1.11	75.7	15.9	4.75	6	6.2
37	66	M	8.62	7.55	0.62	87.6	7.2	12.18	12	8	1.22	1.47	1.07
38	65	M	15.92	14.74	0.49	92.7	3.1	30.08	7	5.5	0.97	2.55	1.13
39	48	M	10.09	7.65	1.97	75.9	19.5	3.88	6	14.4	0.99	3.41	1.32
40	88	F	11.52	9.62	1.35	83.6	11.7	7.13	7	10.1	1.05	3.01	2.45
41	62	M	8.41	4.64	3.29	55.1	39.2	1.41	9	13	0.73	1.29	1.55
42	73	F	6.19	5.39	0.56	86.9	9	9.63	5	5.3	1.1	2.34	0.79
43	49	M	8.86	6.32	1.7	71.2	19.2	3.72	0	6.2	1.14	2.35	1.24
44	80	F	6.33	4.21	1.71	66.5	27	2.46	9	5.6
45	80	F	9.78	8.49	1.02	86.9	10.4	8.32	13	11.3	1.62	2.87	0.61
46	73	M	5.24	3.25	1.42	61.9	27.1	2.29	7	4.8
47	57	M	9.54	8.24	0.93	86.3	9.8	8.86	14	7.3
48	45	M	8.11	5.66	1.9	69.8	23.5	2.98	8	7.3	1.08	2.26	1.82
49	54	M	7.3	5.08	1.62	69.5	22.2	3.14	12	6
50	63	M	6.79	3.87	2.02	56.9	29.7	1.92	8	3.7	0.87	1.89	1.94
51	59	M	6.35	4.1	1.74	64.7	27.4	2.36	3	6.8	0.97	3.15	0.79
52	73	M	9.88	7.23	2.25	73.2	22.8	3.21	7
53	45	M	7.25	5.79	1.11	79.9	15.3	5.22	14	7.9
54	71	M	11.12	9.82	0.61	88.3	5.5	16.1	12	11
55	80	M	7.57	5.98	1.15	79	15.2	5.2	10	7.1
56	65	F	10.86	9.22	1.08	84.9	10	8.54	14	6.3	1.37	1.36	0.65
57	63	M	4.45	2.43	1.64	54.6	36.9	1.48	7	3.5	1.28	1.55	0.68
58	75	M	5.65	4.35	0.92	77.1	16.3	4.73	1	5.1
59	51	F	7.9	4.96	2.34	62.7	29.7	2.12	3	5.3	1.69	1.58	0.6
60	51	F	5.96	4.49	1.18	75.2	19.9	3.81	15	6.8	1.34	3.74	1.56
61	67	M	8.3	5.64	2.1	68.1	25.3	2.69	11	7
62	66	M	8.62	5.46	2.5	63.4	29	2.18	7	5.9	0.93	3.01	2.13
63	61	M	17.41	15.75	0.75	90.4	4.3	21	9	7.7
64	74	F	6.1	4.23	1.44	69.2	23.7	2.94	13	5.7	1.21	2.84	0.52
65	80	F	5.68	1.36	0.67	77	11.8	2.03	8	6.7
66	65	M	8.44	7.69	0.63	91.2	7.4	12.21	10	6	1.28	2.35	0.68
67	78	F	6.54	5.51	0.67	84.1	10.3	8.22	12	6.2	1.11	1.84	0.83
68	73	M	6.48	3.58	2.53	55.1	39	1.42	20	7.4
69	49	F	11.1	7.75	2.3	69.8	20.8	3.37	9	19.9
70	75	M	7.57	5.4	1.56	71.3	20.6	3.46	4	6.7
71	90	F	11.53	10.6	0.43	91.9	3.7	24.65	14	11.5
72	79	F	7.32	5.85	1.16	79.9	15.8	5.04	13	6
73	81	F	6	3.76	1.8	62.7	30	2.09	9	12	1.24	2.63	1.68
74	73	M	6.84	5.85	0.63	85.6	9.2	9.29	11	8	1.13	1.99	0.7
75	56	M	8.49	6.36	1.58	74.8	18.7	4.03	4	16
76	66	M	11.44	9.08	1.3	79.4	11.4	6.98	16	8.9	1.24	1.07	0.92
77	73	F	5.28	2.56	2.33	48.4	44.2	1.1	13	6.5
78	70	M	13.08	11.6	0.99	88.8	7.5	11.72	11	5.9	0.81	2.25	2.25
79	36	M	8.18	5.46	2.12	66.7	25.9	2.58	9	12.9	0.7	2.82	5.2
80	44	M	14	9.69	3.38	69.3	24.1	2.87	16	10.7
81	65	M	6.58	3.67	2.3	55.7	35	1.6	4	6	1.03	4.01	1.03
82	68	F	10.02	9.01	0.69	89.9	6.9	13.06	11	6.8	1.39	2.89	0.93
83	66	F	8.56	7.08	1.15	82.7	13.5	6.16	7
84	50	F	10.47	8.09	1.81	77.4	17.3	4.47	5	5.3	0.86	1.56	1.14
85	69	M	6.61	4.8	1.38	72.5	20.9	3.48	9	6.4	1.21	2.82	0.93
86	68	M	5.78	4.71	0.81	81.7	14	5.81	7	6.7	1.46	1.53	0.59
87	75	M	9.68	8.34	0.68	86.2	7	12.26	12	5	1.26	1.63	0.42
88	61	F	9.34	8.17	0.81	87.5	8.7	10.09	13	4.4
89	72	M	11.99	10.85	0.56	90.6	4.6	19.38	17	10.5	0.56	1.99	0.67
90	74	M	5.83	5.02	0.57	86	9.7	8.81	8	7.8	1.23	0.68	0.54
91	88	F	7.23	6	0.95	83.1	13.1	6.32	11		0.94	2.04	1.57
92	73	F	6.91	5.4	1.11	78	16.1	4.86	26	9.4
93	47	M	4.81	2.89	1.47	60.1	30.5	1.97	7	15.1
94	89	F	6.5	4.89	1.19	75.2	18.3	4.11	12	7.3
95	75	F	6.59	5.9	0.57	89.6	8.6	10.35	13
96	42	M	8.11	4.68	2.65	57.7	32.7	1.77	2	4
97	54	M	6.54	5.96	0.4	91.1	6.1	14.93		11.6
98	55	M	8.77	8.17	0.49	93.2	5.6	16.67	0	9.4
99	68	F	10.83	10.02	0.61	92.6	5.6	16.43	14	6.9
100	55	M	9.64	6.97	1.95	72.3	20.3	3.57	10	5.7
101	67	M	9.68	8.24	0.8	85.1	8.3	10.3	0	5.6	1.27	2.14	0.62
102	59	M	3.65	2.7	0.62	73.9	17.1	4.35	13	7.7
103	72	F	6.95	4.3	2.17	61.9	31.2	1.98	12	6.5
104	71	F	8.75	7.46	1.13	85.3	12.9	6.6	12	7.4
105	71	M	10.99	9.23	1.06	84	9.7	8.71	12	6.7
106	78	M	11.99	11.07	0.69	92.4	5.7	16.04	9
107	74	M	7.87	4.7	2.65	59.7	33.6	1.77	13
108	69	F	8.33	6.35	1.6	76.2	19.2	3.97	10	6.4
109	76	M	7.33	5.97	1.16	81.4	15.8	5.15	32	6.8
110	57	M	6.57	3.78	2.03	57.8	30.8	1.86	1	4.7
111	73	F	7.2	5.33	1.14	73.9	15.9	4.68	7	5.7	1.41	1.8	1.21
112	65	F	5.11	3.66	1.17	71.6	22.9	3.13	4	13.8
113	84	F	12.61	10.89	1.24	86.4	9.8	8.78	16	8	0.93	2.64	1.38
114	86	M	9.38	7.59	1.11	80.7	11.8	6.84	14	5.9	1.33	2.14	1.35
115	71	M	5.92	4.76	0.89	80.4	15	5.35	17	6.4
116	80	M	7.12	5.47	1.07	76.8	15	5.11	7
117	84	M	10.38	8.49	1.19	81.7	11.5	7.13	6	13.7	0.88	3.56	1.53
118	84	M	5.24	4.49	0.46	85.8	8.7	9.76	24	6.8
119	50	M	8.81	7.55	0.92	85.8	10.4	8.21	4	9.2
120	80	F	7.02	4.39	1.7	62.5	24.3	2.58	7	5.2
121	63	M	9.16	7.42	0.95	81.1	10.3	7.81	12	6.5	1.16	3.26	0.74
122	66	M	6.98	6.67	0.18	95.6	2.6	37.06	9	4.5	1.21	2.71	0.54
123	72	F	5.61	4.95	0.4	88.4	7.1	12.38	7	4.9
124	60	M	6.47	3.77	2.02	58.2	31.2	1.87	2	4.4	1.1	2.38	1.04
125	67	M	5.69	3.23	1.94	56.7	34.1	1.66	1	4.6	0.96	2.39	0.57
126	72	M	11.29	10.4	0.49	92.1	4.4	21.22	23	11.1
127	54	F	11.23	10.1	0.56	89.9	5	18.04	10	16.1	1.16	1.45	1.05
128	74	M	8.28	6.22	1.43	75.3	17.2	4.35	10	12.2
129	74	F	3.36	1.64	1.32	48.8	39.4	1.24	12
130	66	M	9.66	8.22	0.97	85.2	10	8.47	8
131	70	M	10.41	8.11	1.51	77.9	14.5	5.37	14	6.4
132	72	M	5.48	4.46	0.64	81.4	11.7	6.97	6	6.1
133	55	F	4.97	2.88	1.44	58	29	2	1	20.5	0.96	4.7	2.27
134	56	M	5.94	4.62	0.95	77.8	16	4.86	0
135	57	M	9.26	5.46	3.22	58.9	34.8	1.7	12
136	32	M	10.77	6.96	3.22	64.7	29.9	2.16	1		1.09	4.19	1.32
137	67	M	12.54	9.97	1.8	79.4	14.4	5.54	5
138	51	M	8.05	4.78	2.53	59.4	31.4	1.89	2	6.1
139	79	M	8.51	5.48	1.59	64.3	18.7	3.45	1	5.7
140	32	M	8.18	4.51	2.96	55.1	36.2	1.52	8	5	0.94	1.71	1.04
141	55	M	5.49	3.61	1.35	66	24.5	2.67	18	5.21	1.3	3.08	1.03
142	71	F	10.59	8.11	2.02	76.5	19.1	4.01	2	5.02	1.23	2.58	1.18
143	69	M	9.42	7.33	1.38	77.9	14.6	5.31	11	6.37		2.07
144	72	M	9.68	7.54	1.42	77.9	14.7	5.31	14		1.2	1.34	1.44
145	47	M	13.22	9.93	2.39	75.1	18.1	4.15	7	6.18		2.46	2.04
146	70	M	14.28	11.53	1.58	80.7	11.1	7.3	7	4.84		3.75	1.24
147	45	M	10.94	7.12	3.02	65	27.6	2.36	8	3.73		2.04	3.13
148	68	F	9.54	6.73	2.1	70.6	22	3.2	14		0.98	2.17	2.36
149	68	M	10.75	9.34	0.99	86.9	9.2	9.43	21
150	71	M	7.9	5.24	2.11	63.3	26.7	2.48	2	4.96	1	1.53	1.29
151	63	M	5.56	3.25	1.72	58.5	31	1.89	6	5.73	2.34	1.9	1.81
152	70	F	11.47	10.99	0.33	95.8	2.9	33.3	22	5.12	0.79	0.75	0.56
153	82	F	15.6	9.95	0.51	90.1	4.6	19.51	24	8.89	1.23	3.97	0.63
154	55	F	5.69	3.83	1.35	67.4	23.7	2.84	2	4.93	0.71	1.22	2.5
155	81	M	7.01	4.93	1.21	70.3	17.3	4.07	2	18.77	1.04	2.78	1.21
156	60	F	5.97	4.52	0.86	75.5	14.5	5.26	10		0.61	2.64	1.26
157	82	F	8.44	6.09	1.76	72	20.9	3.46	30	9.87	1.15	4.01	1.18
158	65	M	8.97	5.89	2.37	65.6	26.5	2.49	6	4.71	0.93	2.79	1.09
159	69	F	10.44	7.95	1.73	76.1	16.6	4.6	14	8.13	1.02	1.76	2.52
160	59	F	10.85	10	0.43	92.1	4	23.26	10		1.58	1.92	0.55
161	60	M	5.64	3.49	1.42	61.8	25.2	2.46	3	5.8	0.93	1.33	0.72

## Sheet: SVO
Number	Age	Sex	Leukocyte count（X 109/L）	Neutrophile count（X 109/L）	Lymphocyte count（X 109/L）	Neutrophiles in leukocytes (%)	Lymphocytes in leukocytes (%)	Neutrophile / Lymphocyte (fold)	NIHSS	GLU	HDL	LDL	TG
1	68	F	3.99	2.21	1.47	55.4	36.8	1.51	3	10.1
2	66	M	16.01	14.46	0.94	90.3	5.9	15.38	4
3	73	F	5.98	3.21	2.16	53.6	36.2	1.49	2		1.2	4.9	1.83
4	72	M	6.57	5.08	1.06	77.3	16.1	4.79	1	12.1	1.05	2.51	2.73
5	78	M	3.21	2.23	0.73	69.6	22.6	3.05	4		1.39	3.06	0.46
6	80	F	6.46	3.82	2.25	59.1	34.9	1.7	5	6.2
7	69	M	5.93	4.06	1.56	68.3	26.3	2.6	3
8	54	F	5.09	2.6	2.19	51.1	43.1	1.19	1		1	3.79	1.47
9	70	F	6.5	4.44	1.74	68.3	26.8	2.55	2
10	68	F	4.59	1.86	2.34	40.6	50.8	0.79	4
11	63	M	5.95	3.87	1.64	65.2	27.5	2.36	10
12	90	F	7.6	4.64	2	61.1	26.3	2.32	10	10.9
13	70	M	5.55	4.11	0.97	74.1	17.5	4.24	6
14	70	F	4.44	3.29	0.96	73.9	21.6	3.43	6		1.47	2.24	2.61
15	76	F	4.2	2.76	1.1	65.5	26.3	2.51	1		0.96	2.02	1.22
16	81	M	7.8	4.86	2.18	62.4	27.9	2.23	4
17	79	F	7.82	4.65	2.62	59.4	33.5	1.77	1
18	53	F	4.51	2.69	1.53	59.5	34	1.76	1	10.8	0.74	1.77	8.87
19	78	M	4.52	2.59	1.34	57.2	29.7	1.93	4	8.1	0.96	2.9	0.89
20	60	M	9.27	6.8	1.79	73.3	19.3	3.8	2	6.9	1.78	3.6	1.51
21	42	M	5.47	3	2	54.8	36.7	1.5	1	10.9	0.88	1.13	5.57
22	73	M	6.07	4.17	1.27	68.6	21	3.28	2	6.1
23	61	M	5.76	4.19	1.18	72.7	20.5	3.55	4	7.5	0.7	2.22	1.74
24	52	F	8.18	5.84	1.93	71.4	23.6	3.03	4	5.4	1.45	2.85	0.73
25	68	F	6.54	4.12	1.84	63	28.2	2.24	3	6.9	1.16	2.13	0.92
26	67	F	7.76	5.48	1.91	70.7	24.6	2.87	10	5.6	1.25	3.39	2.08
27	84	M	6.24	4.08	1.47	65.4	23.6	2.78	4	6.5	0.97	1.99	1.12
28	52	M	10.53	5.99	3.5	56.9	33.2	1.71	5	10.2	0.63	4.48	3.7
29	54	F	5.27	3.17	1.65	60	31.4	1.92	4	12
30	69	F	8.35	5.73	2.18	68.6	26.1	2.63	4
31	89	M	9.51	7.62	1.19	80.2	12.5	6.4	8	5.6
32	59	M	10.58	6.17	3.84	58.3	36.3	1.61	5
33	57	M	6.06	4.17	1.37	68.8	22.6	3.04	0	8.1	1.14	2.78	1.91
34	67	M	4.59	2.34	1.74	51	38	1.34	3	4.8	0.98	3.37	0.86
35	73	M	6.69	4.7	1.53	70.2	22.9	3.07	3	5.6	0.98	0.8	0.94
36	63	M	6.68	4.34	1.83	64.9	27.4	2.37	4	4.8	0.88	3.47	2.03
37	74	F	6.58	4.2	2.14	63.8	32.5	1.96	4
38	56	F	4.59	3.15	1.03	68.5	22.5	3.06	3
39	62	M	6.56	3.66	2.18	55.6	33.3	1.68	7		1	3.53	0.98
40	70	M	6.55	4.59	1.41	70.2	21.5	3.26	2	5.5
41	54	F	6.29	4.39	1.55	69.8	24.6	2.83	2
42	74	F	5.58	3.75	1.48	67.1	26.6	2.53	8	5.9
43	82	F	15.98	14.79	0.74	92.6	4.6	19.99	4	9.3
44	67	M	6.05	4.18	1.39	59.1	23	3.01	5	8.9
45	51	M	7.82	5.26	1.78	67.3	22.7	2.96	4	12.4	1.24	2.55	1.35
46	70	M	4.26	2.49	1.35	58.5	31.6	1.84	7	4.8
47	84	M	4.95	3.11	1.37	62.8	27.6	2.27	3	6.9	1.15	2.73	0.89
48	88	M	7.04	6	0.7	85.4	9.9	8.57	6	12.3
49	48	M	16.32	13.2	2.07	80.8	12.7	6.38	3	5.4
50	61	F	6.12	2.9	2.87	47.4	46.9	1.01	3	8	1.17	3.68	1.47
51	61	M	4.27	2.43	1.41	56.9	33.1	1.72	2
52	70	M	8.78	5.35	2.68	61	30.5	2	2
53	61	M	5.02	3.5	1.12	69.9	22.3	3.13	3		1.24	2.69	0.96
54	54	M	8.13	5.17	2.12	63.6	26	2.44	3
55	63	M	3.87	2.03	1.51	52.3	39.1	1.34	2	4.7	0.85	1.96	1.5
56	65	M	7.79	5.26	1.64	67.5	21.1	3.21	1
57	56	F	6.63	5.06	1.2	76.3	18	4.22	6
58	77	F	8.79	6.43	1.63	73.1	18.6	3.94	4	5.8	1.06	2.7	1.36
59	77	M	5.04	2.68	1.9	53.2	37.8	1.41	2	5
60	72	M	5.78	2.93	2.35	50.8	40.7	1.25	4	6.3	0.78	2.29	2.66
61	75	M	6.85	3.39	3.07	49.5	44.8	1.1	4	5.6	0.6	0.72	3.31
62	45	M	7.42	3.97	2.9	53.5	39.1	1.37	9	15.7
63	65	F	7.29	4.38	2.09	60	28.7	2.1	1	7.2	0.96	1.97	1.14
64	68	M	6.23	3.33	2	53.4	32.2	1.67	0	12.5
65	54	M	10.5	7.55	2.33	71.8	22.2	3.24	4	4.7	0.83	2.64	1.15
66	75	M	6.14	4.4	1.29	71.5	21	3.41	1
67	77	M	5.78	3.77	1.45	65.2	25	2.6	5
68	71	M	9.92	6.99	2.39	70.5	24.1	2.92	17	6	0.92	2.79	0.95
69	58	M	6.9	5.11	1.29	74.1	18.7	3.96	10	7.2	0.8	2.63	1.14
70	74	F	5.07	3.39	1.25	66.8	24.7	2.71	4	4.7
71	65	M	8.14	5.38	1.86	66.1	22.9	2.89	0	14.4
72	58	F	9.5	6.46	2.25	68	23.7	2.87	1
73	59	M	6.37	3.19	2.66	49.9	41.7	1.2	2	5.2
74	54	F	5.63	2.94	2.18	52.2	38.8	1.35	4	14.8
75	73	F	7.91	5.4	2.1	68.1	26.6	2.57	1	5.6	1.4	2.8	0.6
76	54	M	7.55	4.6	2.35	60.9	31.1	1.96	3
77	73	M	9.05	6.15	2.07	68	22.9	2.97	6
78	75	F	6.95	4.9	1.48	70.3	21.4	3.31	3	8.9	0.88	2.5	2.23
79	55	M	7.04	4.59	1.91	65.3	27.1	2.4	3		1.03	3.1	1.69
80	76	F	5.54	3.47	1.52	62.8	27.5	2.28	3	5.6
81	69	M	7.33	4.45	2.04	60.7	27.8	2.18	2	8.9	0.67	2.52	1.82
82	69	F	8.74	6.27	1.88	71.7	21.6	3.34	4	7.6	1.1	2.62	3.3
83	69	M	5.62	3.64	1.42	64.7	25.4	2.56	1	8.4
84	75	F	4.73	2.5	1.8	52.9	38	1.39	4	5.3
85	72	F	4.79	2.93	1.5	61.2	31.4	1.95	4	7.7
86	66	F	6.49	3.22	2.8	49.5	43.2	1.15	9	12.3
87	68	F	4.84	2.76	1.73	57	35.6	1.6	4	7.9	0.99	3.03	1.45
88	72	M	4.44	2.69	1.19	60.4	26.8	2.26	0	5
89	64	F	5.43	3.36	1.41	61.9	25.9	2.38	7	10	1.09	1.88	1.31
90	58	F	11.94	5.36	4.59	44.9	38.4	1.17	12	5.3
91	56	M	3.92	2.1	1.41	53.4	36	1.49	3	8.4
92	68	M	5.03	2.96	1.32	58.7	26.3	2.24	6	5.1	0.86	2.02	0.66
93	71	F	5.44	3.12	1.79	57.3	33	1.74	8	7.1
94	47	M	14.9	11.36	2.69	76.2	18	4.22	0	6.2	0.79	3.05	2.78
95	72	M	7.09	4.58	1.82	64.6	25.7	2.52	7	8.5	0.85	1.79	1.57
96	64	M	5.68	3.88	1.27	68.3	22.4	3.06	1	3.9	1.04	0.91	0.47
97	56	F	3.15	1.94	0.94	61.2	29.9	2.06	8	5.1	0.7	2.14	1.07
98	66	F	6.6	4.58	1.61	59.3	24.4	2.84	3	6.1	1.08	3.42	1.66
99	71	F	7.18	5.87	1.07	81.7	14.9	5.49	3	7.5	1.24	3.32	1.06
100	66	M	6.62	4.74	1.31	71.7	19.8	3.62	1	5.3	1.24	3.5	0.85
101	75	F	7.67	6.67	0.63	86.9	8.2	10.59	1	6.1
102	64	F	13.48	12.13	0.83	89.9	6.2	14.61	1	5	1.8	2.11	0.62
103	71	M	5.11	2.93	1.43	57.3	28	2.05	7	5.7
104	70	M	7.89	6.11	1.39	77.3	17.7	4.4	3	13.4	0.82	3.02	4.89
105	50	F	5.03	3.85	1	76.6	20	3.85	7	7	1.03	3.11	1.48
106	73	M	15.45	13.9	0.86	89.9	5.6	16.16	2	7.3
107	73	M	9.92	8.98	0.66	90.5	6.7	13.61	2	7.2
108	70	M	8.03	4.88	2.44	60.9	30.3	2	3	6.7
109	70	F	8.67	8.32	0.26	96	3	32	9	8.2	0.83	2.04	1.16
110	51	M	10.79	7.9	2.3	73.2	21.3	3.43	9	5.9	1.27	1.73	1.6
111	77	M	5.16	3.45	1.32	66.8	25.6	2.61	5	12.3
112	69	F	5.58	2.62	2.58	46.8	46.3	1.02	9	11.5
113	73	M	4.84	2.77	1.63	57	33.7	1.7	0	5.6	0.71	2.47	0.94
114	68	F	7.59	5	2.18	66	28.7	2.29	14	7.7
115	77	M	4.5	3.27	0.78	72.4	17.4	4.19	5	6.9
116	60	M	6.01	2.9	2.52	48.3	42	1.15	9	7
117	72	F	5.88	3.88	1.55	65.9	26.4	2.5	13	6.8	0.6	2.19	2.63
118	87	F	3.19	1.86	1	58.5	31.3	1.86	2	5.9
119	58	M	7.08	4.92	1.72	69.4	24.3	2.86	0	6.5	1.22	2.01	1.59
120	72	F	5.48	3	1.99	54.7	36.4	1.51	1	5.1	1.04	2.04	2.09
121	72	M	5.27	3.12	1.34	59.1	25.5	2.33	0	6
122	60	M	6.98	5.5	1.26	78.7	18.1	4.37	0		0.88	2.06	1.39
123	59	M	10.58	5.8	3.85	54.8	36.3	1.51	0	4.2
124	68	F	5.73	3.3	2.11	57.6	36.8	1.56	2	16.7
125	54	F	7.2	4.26	2.46	59.1	34.1	1.73	0
126	58	M	16.75	0.82	1.68	84.3	10.1	0.49	6
127	51	M	9.84	6.79	2.14	68.9	21.8	3.17	7	7.2
128	46	M	5.71	3.77	1.41	66.3	24.6	2.67	1		0.79	1.93	1.18
129	80	M	5.59	4.48	0.8	80.4	14.2	5.6	9
130	85	M	3.54	3.26	2.6	49.8	39.7	1.25	8
131	71	M	5.03	2.73	1.86	54.3	36.8	1.47	0		1.08	2.5	1.02
132	62	M	5.06	3.33	1.33	65.7	26.4	2.5	0	7.2	0.73	2.61	2.39
133	72	F	5.19	2.84	1.92	54.7	36.9	1.48	1	7.3
134	52	M	7.65	5.16	1.64	67.6	21.4	3.15	2
135	60	M	7.29	4.82	1.88	66.2	25.7	2.56	2	5.9	0.97	2.95	1.09
136	69	M	5.27	3.4	1.26	64.6	23.8	2.7	1	6.3	0.73	3.44	1.06
137	71	M	7.14	3.85	2.9	53.9	40.6	1.33	0	4.4
138	50	M	9.14	7.43	1.17	81.3	12.8	6.35	0
139	58	M	5.3	3.51	1.44	66.2	27.2	2.44	0	10.2
140	67	M	5.13	3.28	1.24	63.7	24.2	2.65	1
141	61	M	3.85	1.95	1.52	50.5	39.6	1.28	0	4.9
142	71	M	7	5.4	0.95	77.1	13.5	5.68	0	11.8
143	69	M	13.22	8.36	3.88	63.1	29.4	2.15	7
144	66	M	5.5	3.1	1.86	56.3	1.86	1.67	4
145	46	F	5.6	2.82	2.32	50.3	41.4	1.22	0	4.4
146	59	F	3.75	2.41	0.84	63.9	22.5	2.87	0	5.8
147	59	M	15.98	13.46	1.53	84.2	9.6	8.8	6	7.3
148	76	M	8.16	6.91	0.61	84.7	7.5	11.33	1	4.4
149	67	F	9.59	7.81	1.33	81.3	13.9	5.87	3	14.3	1.43	2.38	0.65
150	51	M	6.8	5.39	1.06	79.3	15.6	5.08	6	5.4
151	60	F	4.08	1.89	1.75	46.4	42.8	1.08	9	11.2
152	71	M	5.28	3.99	1.02	75.5	19.3	3.91	7	6.5	1.33	2.35	0.58
153	77	M	10.08	8.24	1.18	81.7	11.7	6.98	3	8.3
154	68	F	5.67	4.11	1.14	72.5	20.1	3.61	0	9.3
155	76	M	5.6	3.87	1.31	69.2	23.4	2.95	0	10.9
156	68	F	6.32	4.15	1.56	65.8	24.7	2.66	3	8.4
157	64	F	5.95	4.37	1.24	73.4	20.9	3.52	3	5.6
158	46	M	8.7	6.74	1.48	77.5	17	4.55	5
159	27	M	8.24	5.26	2.29	63.7	27.8	2.3	1	7.1	0.56	1.14	6.05
160	68	M	9.69	7.65	1.57	78.9	16.2	4.87	8	6.7
161	68	F	8.4	7.12	1.08	84.9	12.8	6.59	0	2.5
162	80	F	7.8	5.11	2.21	65.4	28.4	2.31	7	15.8	1.16	4.14	1.84
163	59	M	6.37	3.53	2.18	55.4	34.2	1.62	0	4.8
164	59	M	13.4	10.6	1.48	79.2	11	7.16	8	8.8
165	73	M	7.66	6.66	0.77	86.8	10.1	8.65	12	7.3
166	70	F	5.85	3.01	2.25	51.5	38.4	1.34	0	8.3
167	47	M	8.51	5.45	2.41	64	28.3	2.26	1	8.6
168	73	F	7.53	6.39	0.98	84.7	13	6.52	1	8.9
169	58	F	5.64	3.85	1	68.5	17.6	3.85	1	5.62	1.07	2.28	0.92
170	47	F	9.21	6.8	1.43	73.7	15.5	4.76	1	5.5
171	63	M	9.71	7.13	1.57	73.4	16.2	4.54	0	10.2
172	63	M	9.07	7.09	1.51	78.2	16.7	4.7	2	6.2
173	58	M	8.81	5.58	2.13	63.3	24.2	2.62	4	4.75	1.02	1.95	1.43
174	61	F	8.25	6.46	1.39	78.4	16.8	4.65	1	5.51	1.72	3.08	0.54
175	51	M	6.27	3.39	2.16	54.1	34.4	1.57	1	7.67	1.01	1.86	1.47
176	72	M	6.62	3.85	2	58.1	30.2	1.93	1	6.96	0.74	1.99	1.88
177	59	M	6.48	4.04	1.99	62.3	30.7	2.03	1	6.28	1.18	2.77	0.84
178	70	M	4.33	2.12	1.6	48.9	37	1.33	1	4.97		2.98	0.68
179	82	M	6.12	3.74	1.76	61	28.8	2.13	0	4.69	1.66	2.4	0.91
180	61	M	7.64	4.83	2.14	63.2	28	2.26	5	5.53	1.58	2.83	2.03
181	84	F	6.17	3.31	2.25	53.6	36.5	1.47	1	5.93	1.05	2.27	1.37
182	80	F	5.69	3.19	2.06	55.9	36.2	1.55	1	4.88	1.27	2.01	0.59
183	42	M	7.87	3.71	3.2	47	40.7	1.16	2	5.3	1.14	2.9	1.53
184	70	F	8.17	5.49	2.11	67.2	25.8	2.6	1	4.54	1.23	2.38	0.99
185	57	M	6.81	4.69	1.52	68.9	22.3	3.09	2	5.46	1.27	3.31	1.42
186	64	F	6.44	3.84	2.1	59.7	32.6	1.83	2	5.21	1.68	4.29	1.11
187	60	M	4.49	2.77	1.2	61.7	26.7	2.31	0	5.91		2.14	2.46
188	61	F	4.52	2.62	1.39	57.9	30.8	1.88	2	4.38	1.49	3.38	1.98
189	56	F	9.06	7.78	0.98	85.9	10.8	7.94	3	5.19	1.59	3.73	1.44
190	54	M	5.9	3.63	1.53	61.5	25.9	2.37	1	7.12	1.18	2.81	2.04
191	58	M	5.26	3.24	1.3	61.6	24.7	2.49	3	5.78		3.8	0.84
192	68	F	5.11	2.54	2	49.7	39.1	1.27	2	7.88	1.59	1.99	0.87
193	57	F	12.08	9.16	2.31	75.8	19.1	3.97	2	4.93	0.96	4.23	0.95
194	82	F	11.44	8.6	2.06	75.2	18	4.17	1	7.97	1.07	2.6	1.35
195	54	M	10.77	9.17	0.87	85.1	8.1	10.54	10		1.21	1.77	0.78
196	53	M	11.45	9.01	1.88	78.7	16.4	4.79	1	5.79	1.14	1.69	1.01
197	59	F	8	5.19	2.26	64.8	28.3	2.3	4	4.59		2.55	0.78
198	68	F	5.66	2.93	1.93	51.7	34.1	1.52	0	7.22	1.18	2.61	0.94
199	62	F	5.52	2.96	1.95	53.7	35.3	1.52	2	8.98	1.44	2.76	1.37
200	47	M	7.97	4.65	2.65	58.4	33.3	1.75	3	12.87		3.68	2.42
201	65	M	9.38	6.33	2.43	67.5	25.9	2.6	1	6.44	3.97	0.94	1.5
202	38	M	8.43	5.15	2.47	61.1	29.3	2.09	1	4.59	0.65	1.25	2.79
203	61	M	11.07	4.88	4.66	44.1	42.1	1.05	7	5.41	0.71	3.19	1.25
204	54	M	5.71	3.41	1.77	59.7	31	1.93	4	8.81	1.33	1.53	0.67
205	57	M	7.79	6.13	1.15	78.6	14.8	5.33	5	6.76		2.73	1.85
206	75	F	6.48	4.75	1.29	73.3	19.9	3.68	0	5.22		2.12	0.84
207	55	F	5.26	3.87	1.16	73.5	22	3.34	3	4.83	1.14	3.78	1.59

## Sheet: Healthy
Number	Age	Sex	Leukocyte count（X 109/L）	Neutrophile count（X 109/L）	Lymphocyte count（X 109/L）	Neutrophiles in leukocytes (%)	Lymphocytes in leukocytes (%)	Neutrophile / Lymphocyte (fold)	GLU	HDL	LDL	TG
1	58	M	5.44	2.74	1.83	50.4	33.6	1.5	5.87	1.27	2.43	0.94
2	65	M	5.74	3.78	1.54	66	26.8	2.45	5.13	1.36	3.15	0.91
3	62	M	5.6	3.09	1.96	55.1	35	1.58	4.8	1.93	3.37	0.34
4	79	M	6.32	3.78	2.01	59.8	31.8	1.88	5.35	1.21	3.16	1.5
5	56	M	5.77	3.84	1.47	66.6	25.5	2.61	5.94	1.48	2.11	1.04
6	54	M	6.61	2.82	3.1	42.6	46.9	0.91	5.42	1.2	2.81	0.79
7	59	M	5.31	2.41	2.37	45.5	44.6	1.02	5.21	1.21	2.66	0.75
8	55	F	4	1.8	1.68	45	42	1.07	6.05	1.54	2.95	1.06
9	59	M	6.73	3.32	2.72	49.4	40.4	1.22	4.73	0.99	3.2	1.54
10	71	F	6.46	3.59	2.1	55.6	32.5	1.71	5.11	1.52	2.73	1.51
11	77	F	5.98	3.15	2.35	52.7	39.3	1.34	4.83	1.61	1.68	1.74
12	67	M	7.89	4.85	2.51	61.4	31.8	1.93	5.83	1.41	3.11	1.76
13	58	M	8.2	4.95	2.58	60.3	31.5	1.92	5.78	1.52	3.3	1.18
14	56	M	6.87	4.17	2.09	60.8	30.4	2	5.85	1.28	2.25	0.45
15	56	F	6.82	4.26	1.96	62.6	28.7	2.17	4.76	1.82	2.33	0.89
16	70	M	7.48	5.44	1.59	72.7	21.3	3.42	4.72	1.44	3.26	1.87
17	54	M	6.22	2.74	2.76	44	44.4	0.99	4.21	1.4	3.31	0.9
18	56	F	5.51	2.97	1.96	53.9	35.6	1.52	5.39	1.24	3.26	1.5
19	58	M	6.82	4.7	1.38	68.9	20.2	3.41	5.37	1.09	1.09	1.21
20	53	M	6.56	4.24	1.68	64.6	25.6	2.52	4.38	1.47	2.79	0.5
21	59	M	5.61	3.19	1.84	56.8	32.8	1.73	4.53	1.65	2.88	0.66
22	59	M	6.04	2.7	2.5	44.7	41.4	1.08	4.95	1.25	3.13	1.05
23	55	F	7.02	3.47	2.82	49.4	40.2	1.23	5.35	1.24	2.08	1.87
24	62	F	7.42	4.59	2.11	61.9	28.4	2.18	5.03	1.54	1.17	0.93
25	52	M	5.69	3.14	2.14	55.2	37.6	1.47	4.67	1.16	3.29	0.95
26	60	F	5.7	2.42	2.63	42.5	46.1	0.92	4.71	1.31	2.43	0.7
27	59	M	6.56	3.59	2.17	54.7	33.1	1.65	5.91	1.2	1.45	1.59
28	57	M	6.76	3.76	2.18	55.6	32.2	1.72	5.37	1.08	2.5	1.26
29	68	M	6.02	3.39	1.96	56.2	32.6	1.73	4.76	1.37	2.24	0.58
30	55	M	4.79	3.08	1.14	64.3	23.8	2.7	4.54	1.51	2.21	0.85
31	64	F	6.42	3.15	2.54	49	39.6	1.24	4.69	1.48	2.8	0.67
32	58	M	6.39	4.06	1.79	63.6	28	2.27	4.61	1.58	1.52	0.83
33	55	M	6.51	3.71	1.97	56.9	30.3	1.88	4.79	1.07	1.9	2
34	66	F	6.2	3.81	1.73	61.4	27.9	2.2	5.02	1.37	2.23	0.95
35	69	M	4.31	2.54	1.44	59	33.4	1.76	5.59	1.95	2.63	0.63
36	56	F	6.02	3.65	1.94	60.7	32.3	1.88	4.47	1.37	1.85	0.88
37	55	M	6.7	4.28	1.73	63.9	25.8	2.47	5.06	1.47	3.28	1.01
38	57	F	5.18	2.54	1.97	49	38	1.29	5.6	1.61	2.68	0.54
39	52	F	3.81	2.22	1.11	58.3	29.1	2	4.63	1.62	2.59	0.42
40	58	M	7.41	3.46	3.06	46.7	41.3	1.13	4.95	1.63	3.32	1.14
41	56	M	7.33	3.92	2.72	53.5	37.1	1.44	5.99	1.21	2.2	0.37
42	64	F	5.6	3.16	1.93	56.4	34.5	1.64	4.85	1.43	2.77	0.76
43	59	M	4.95	2.67	1.55	54	31.3	1.72	5.38	1.14	3.2	0.99
44	52	M	6.63	3.66	2.29	55.2	34.5	1.6	5.36	1.49	3.3	1.11
45	65	M	7.16	3.47	2.92	48.5	40.8	1.19	5.13	2.02	2.16	0.53
46	67	F	5.92	3.99	1.37	67.5	23.1	2.91	5.21	1.42	2.43	1.05
47	81	F	5.14	2.73	1.92	53	37.4	1.42	5.83	1.8	3.25	0.78
48	53	M	4.9	2.08	2.32	42.5	47.3	0.9	5.66	1.9	2.57	1.3
49	53	M	5.79	2.83	2.34	48.8	40.4	1.21	5.69	1.61	2.91	0.68
50	53	M	5.82	2.87	2.37	49.2	40.7	1.21	5.1	1.38	2.31	0.92
51	53	F	6.28	3.32	2.37	52.9	37.7	1.4	4.91	1.38	5.37	1.22
52	54	M	6.18	4.13	1.49	66.8	24.1	2.77	4.54	1.49	3.17	1.83
53	59	M	6.65	3.35	2.6	50.3	39.1	1.29	4.99	1.47	3.14	0.8
54	52	M	6.28	3.5	2.26	55.7	36	1.55	5.53	1.06	3.35	2.11
55	58	F	6.27	3.3	2.32	52.6	37	1.42	5.2	1.78	3	0.7
56	75	M	7.18	3.52	2.98	49.1	41.5	1.18	5.08	1.71	2.13	0.77
57	77	M	4.61	2.12	1.76	45.9	38.2	1.2	4.73	1.62	2.3	0.6
58	57	M	6.86	3.05	3.13	44.4	45.6	0.97	4.61	1.17	2.41	0.61
59	58	M	4.13	2.08	1.67	50.4	40.4	1.25	4.44	1.19	2.46	0.83
60	57	M	5.33	2.82	1.87	52.8	35.1	1.51	4.58	1.07	2.8	1.12
61	69	F	6.32	4.2	1.58	66.4	25	2.66	4.71	1.45	3.24	1.31
62	59	M	5.45	2.51	2.38	46	43.7	1.05	5.43	1.18	2.82	1
63	60	F	5.83	3.07	2.16	52.7	37	1.42	5.18	1.44	1.75	1.53
64	64	M	5.41	3.16	1.87	58.4	34.6	1.69	4.72	1.77	3.31	0.5
65	69	M	5.18	2.94	1.56	56.7	30.1	1.88	4.78	1.79	2.28	0.69
66	57	F	5.58	2.73	2.38	49.2	42.8	1.15	5.27	1.47	2.58	1.67
67	61	M	5.66	2.4	2.7	42.4	47.7	0.89	4.56	1.53	3.28	0.96
68	54	F	4.34	2.11	1.78	48.6	41	1.19	4.78	1.24	2.69	0.96
69	67	M	4.99	3.29	1.17	66	23.4	2.81	4.74	1.27	3.24	0.68
70	62	M	5.48	3.1	2.03	56.6	37	1.53	5.65	1.94	2.64	0.82
71	68	M	6.53	3.43	2.38	52.6	36.4	1.44	6.03	1.22	2.63	0.68
72	61	F	6.62	3.3	2.7	49.8	40.8	1.22	4.41	1.32	3.09	0.87
73	63	M	8.33	4.75	2.94	57.1	35.3	1.62	5.51	1.38	2.44	0.6
74	66	F	7.18	4.07	2.42	56.7	33.7	1.68	4.94	1.62	1.98	1.33
75	84	M	6.31	2.92	2.55	46.2	40.4	1.15	6.07	1.22	2.3	1.15
76	60	F	5.13	2.29	2.36	44.6	46	0.97	4.25	1.62	2.17	0.51
77	62	M	5.36	3.15	1.75	58.7	32.6	1.8	4.51	1.19	1.64	0.96
78	75	M	5.98	3.17	2.23	53	37.3	1.42	5.34	1.15	2.12	0.87
79	68	F	5.99	3.18	2.21	53.1	36.9	1.44	5.3	1.14	3.07	1.97
80	64	M	6.25	3.79	1.84	60.7	29.4	2.06	4.85	1.52	2.71	0.74
81	64	M	6.5	3.79	2.23	58.3	34.3	1.7	5.02	1.15	2.04	1.06
82	60	F	4.12	1.96	1.74	47.6	42.2	1.13	5.65	1.76	2.75	0.55
83	67	F	6.04	4.38	1.34	72.5	22.2	3.27	5.14	1.35	1.9	1.14
84	62	M	5.48	3	2.04	54.9	37.2	1.47	4.75	1.27	2.69	0.63
85	68	M	4.63	2.06	2.1	44.5	45.4	0.98	4.66	1.38	1.32	0.55
86	66	M	5.09	3.04	1.34	59.8	26.3	2.27	4.92	1.41	3.27	0.92
87	61	F	5.52	3.32	1.78	60.2	32.2	1.87	5.29	1.45	3.14	0.84
88	65	M	7.13	3.95	2.58	55.4	36.2	1.53	5.37	1.25	3.17	0.6
89	65	F	4.28	2.1	1.8	49.1	42.1	1.17	4.62	1.47	3.02	1.17
90	62	F	6.8	3.63	2.68	53.4	39.4	1.35	4.97	1.44	2.87	1.44
91	63	F	5.08	2.41	2.19	47.4	43.1	1.1	4.95	1.89	2.91	0.59
92	76	F	6.28	3.33	2.37	53	37.7	1.41	4.9	1.27	1.7	1.58
93	66	M	4.48	2.77	1.3	61.8	29	2.13	4.94	1.3	3.1	1.11
94	70	M	6.7	4.47	1.7	66.7	25.4	2.63	5.92	1.6	2.79	1.01
95	66	M	4.83	2.62	1.44	54.3	29.8	1.82	5.2	1.6	3.18	0.69
96	73	M	7.38	5.01	1.81	67.9	24.5	2.77	4.17	1.62	2.53	0.75
97	60	F	5.74	2.47	2.73	43	47.6	0.9	4.97	2.14	2.7	0.57
98	60	F	5.43	3.25	1.7	59.8	31.3	1.91	5.54	1.94	2.78	0.58
99	66	F	9.02	5.39	3.14	59.8	34.8	1.72	4.71	1.69	2.86	0.83
100	62	M	5.31	2.71	2.2	51.1	41.4	1.23	4.61	1.58	2.46	0.74
101	70	M	5.56	2.7	2.11	48.6	37.9	1.28	4.79	1.44	2.56	0.56
102	64	F	5.99	3.43	2.11	57.3	35.2	1.63	5.29	1.22	3	2
103	60	M	4.29	2.06	1.72	48	40.1	1.2	5.87	1.21	3.29	0.6
104	67	M	5.56	3.34	1.56	60	28.1	2.14	4.8	1.14	3.34	0.84
105	61	F	5.23	2.78	1.89	53.2	36.1	1.47	5.88	1.16	3.17	1.49
106	64	M	5.39	3.02	1.81	56	33.6	1.67	5.2	1.61	3.29	1.03
107	60	M	4.89	2.53	2.04	51.8	41.7	1.24	5.53	1.42	2.6	0.42
108	63	F	7.69	4.9	2.28	63.7	29.6	2.15	5.32	1.44	3.34	1.22
109	63	F	5.98	2.8	2.61	46.8	43.6	1.07	4.69	1.72	1.92	0.91
110	61	F	6.54	3.59	2.37	54.9	36.2	1.51	4.94	1.09	3.19	2.13
111	60	M	4.27	1.82	1.95	42.6	45.7	0.93	5.5	1.26	2.63	0.64
112	65	F	4.8	3.06	1.28	63.7	26.7	2.39	5.6	1.28	1.58	1.1
113	60	F	6.51	3.8	2.02	58.4	31	1.88	5.1	1.66	2.91	0.62
114	77	M	7.49	4.25	2.52	56.8	33.6	1.69	4.33	1.29	2.66	0.71
115	73	M	4.25	2.2	1.62	51.8	38.1	1.36	5.65	1.39	2.73	0.51
116	65	F	5.75	3.03	2.08	52.6	36.2	1.46	5.45	1.41	2.48	0.61
117	83	M	5.42	2.92	1.82	53.8	33.6	1.6	5.65	1.62	1.39	0.37
118	64	M	5.82	2.48	2.85	42.6	49	0.87	5.76	1.38	3.31	0.52
119	67	M	5.19	2.36	2.26	45.5	43.5	1.04	5.71	1.07	2.9	0.96
120	75	F	5.15	2.79	1.78	54.1	34.6	1.57	5.71	1.61	1.32	0.72
121	71	M	5.58	3.52	1.62	63.1	29	2.17	4.77	1.7	2.64	0.49
122	70	F	5.7	3.4	1.99	59.6	34.9	1.71	4.88	1.34	3.2	0.93
123	70	F	4.66	1.93	2.26	41.5	48.5	0.85	5.13	1.44	2.36	0.87
124	76	F	5.14	3.23	1.33	62.8	25.9	2.43	5.42	1.58	1.71	0.7
125	67	M	6.44	3.9	1.89	60.6	29.3	2.06	4.43	1.17	3.13	0.58
126	70	M	5.51	3.15	2.01	57.1	36.5	1.57	5.42	1.69	3.12	1.15
127	74	F	5.1	2.72	1.82	53.3	35.7	1.49	4.71	1.22	3.32	1.48
128	67	M	8.93	5.06	3.17	56.7	35.5	1.6	5.49	1.76	1.88	0.68
129	73	M	6.32	4.01	1.51	63.5	23.9	2.66	4.71	1.33	2.11	0.61
130	65	F	5.08	2.71	1.65	53.4	32.5	1.64	5.07	1.6	2.03	1.53
131	68	M	6.46	3.39	2.39	52.5	37	1.42	5.22	1.26	2.49	0.6
132	75	M	7.16	4.4	2.04	61.5	28.5	2.16	5.05	1.06	1.41	1.02
133	72	F	5.19	2.94	1.75	56.7	33.7	1.68	4.87	1.47	2.89	1.07
134	71	F	4.43	2.78	1.17	62.7	26.4	2.38	4.14	1.63	2.23	0.73
135	72	M	5.83	3.33	1.96	57.2	33.6	1.7	6.02	1.75	2.93	0.72
136	67	M	6.36	3.18	2.61	50	41	1.22	4.95	1.53	2.8	1.03
137	73	M	5.92	2.69	2.59	45.4	43.8	1.04	5.32	1.22	2.42	0.49
138	75	M	4.89	1.99	2.2	40.7	45	0.9	4.6	1.24	2.86	0.89
139	76	F	6.36	3.14	2.62	49.4	41.2	1.2	6.05	1.28	1.98	1
140	74	M	5.87	3.29	1.93	56.1	32.9	1.7	5.78	1.07	2.54	0.91
141	79	M	7.12	3.53	2.72	49.6	38.2	1.3	4.96	1.05	1.14	0.66
142	71	M	6.08	3.92	1.5	64.5	24.7	2.61	4.84	1.07	2.2	1.14
143	78	F	4.83	2.08	2.21	43.1	45.8	0.94	4.98	1.36	2.34	0.47
144	69	F	4.25	2.36	1.51	55.5	35.5	1.56	4.6	1.31	2.58	0.63
145	72	M	5.68	2.84	2.08	50	36.6	1.37		1.57	3	0.93
146	61	M	6.13	3.26	2.04	53.2	33.3	1.6	7.94	1.15	3.47	1.5
147	69	F	5.73	3.88	1.37	67.7	23.9	2.83	5.67	1.23	2.75	1.85
148	57	M	8.3	4.86	2.78	58.6	33.5	1.75	5.76	0.89	1.88	1.74
149	36	M	7.56	4.66	2.42	61.6	32	1.93	10.47	1.01	2.7	1.2
150	60	M	6.15	2.83	2.63	46	42.8	1.08	5.12	1.57	2.24	0.69
151	61	M	5.02	2.96	1.52	58.9	30.4	1.95	5.62			1.32
152	60	F	6.46	3.55	2.2	54.9	34.1	1.61	5.87	1.55	3.92	1.47
153	59	F	7.95	4.9	2.28	61.6	28.7	2.15	5.19	1.19	1.7	1.2
154	59	F	5.69	2.45	2.58	43	45.3	0.95		1.34	2.38
155	60	F	4.07	2.04	1.58	50.1	38.8	1.29	4.72	0.91	1.99	1.04
156	63	M	6.45	3.45	2.2	53.5	34.1	1.57	5.2	1.3	2.34	0.78
157	67	F	6.28	3.81	1.88	60.8	29.9	2.03	5.48	1.46	2.92	0.69
158	72	M	6.11	3.23	2.26	52.8	37	1.43	4.67	1.51	2.59	0.51
159	73	F	6.48	2.87	2.69	44.3	41.5	1.07	4.93	1.37	1.73	0.43
160	46	M	4.79	2.06	2.14	43.1	44.7	0.96	5.17	1.48	2.6	0.71
161	78	F	5.06	2.59	1.91	51.2	37.7	1.36	5.04	1.31	2.44	1.32
162	54	M	6.6	3.21	2.65	48.6	40.2	1.21	4.81	1.38	2	0.94
163	56	M	5.04	3.3	1.38	65.4	27.4	2.39	5.27	0.97	2.45	0.86
164	66	F	5.46	2.54	2.16	46.5	39.6	1.18	5.63	1.29	3.62	1.94
165	67	M	6.79	4.12	2.03	60.8	29.9	2.03	5.26	0.94	2.43	0.7
166	84	M	5.19	3.16	1.47	60.9	28.3	2.15	5.18	1.31	3.31	1.01
167	44	F	5.09	2.83	1.75	55.5	34.4	1.62	4.58	1.45	2.37	0.73
