# Supplementary material for: Characteristics of peripheral immune response induced by large-vessel occlusion in patients with acute ischemic stroke
Source: Front Neurol. 2024 Dec 10;15:1512720. doi: 10.3389/fneur.2024.1512720 (PMC11666556; doi:10.3389/fneur.2024.1512720)
Supplement: Supplementary file 2 [file Table_2.xlsx]

## Sheet: Fig.3a
LVO	SVO	Healthy
50.18	25.31	23.61
41.22	29.78	14.81
49.6	21.2	17
47.29	20.81	27.9
39.52	21.58	37.49
39.12	32.8	28.08
31.11	36.81	31.8
32.09	35.1	35.71
39.71	30.07	24.38
34.27	32.94	31.73
27.07	21.09
44.11	35.81
42.56	34.99

## Sheet: Fig.3b
LVO	SVO	Healthy
9.42	5.4	8.12
6.05	6.75	8.68
7.05	7.66	26.13
8.2	7.48	8.82
6.98	8.69	21.29
7.62	20.21	12.97
3.41	18.33	14.85
11.62	17.46	21.17
6.52	17.69	18.5
4.11	13.66	16.69
8.89	18.01
1.69
3.45
1.91
2.57
3.92
3.82

## Sheet: Fig.4a
LVO	SVO	Healthy
6.82	26.04	36.51
11.54	31.2	39.1
21.25	30.14	37.55
20.62	59.27	27.54
32.69	38.26	22.27
28.91	39.1	28.02
28.72	37.55	24.64
25.51	33.38	42.37
11.75	22.63	35.42
21.05		40.09
20.59
18

## Sheet: Fig.4b Tcm
LVO	SVO	Healthy
60.85	18.88	37.18
35	14.18	40.54
38.13	25.28	27.57
32.68	29.43	26.04
34.03	14.46	27.28
45.84	27.16	25.93
39.36	22.24	35.8
37.92	23.57	33.13
34.59	22.15	16.64
29.52		22.31
31.82		23
55.87		20.71
31.53
25.67
54.69
47.33

## Sheet: Fig.4b Tem
LVO	SVO	Healthy
20.99	16.5	19.7
18.16	16.45	16.72
21.86	8.78	13.3
25.68	19.75	8.42
32.43	15	23.97
33.88	16.98	5.94
29.08	18.13	13.78
28.65	24.13	11.82
27.68	16.91	18.52
19.98	24.78	13.55
20.13	20.41	11.31
36.71	13.08	12.96
34.67	22.66	13.08
35.29	23.33

## Sheet: Fig.5a
LVO	SVO	Healthy
5.21	20.3	18.94
4.71	25.05	25.36
5.22	21.32	27.79
15.02	15.07	23.17
9.01	14.97	12.62
15.56	19.05
13.29	23.99
7.75	24.37
8.52
5.3
4.97
7.43
12.89
15.86
11.91
7.99
5.53

## Sheet: Fig.5b Tcm
LVO	SVO	Healthy
22.31	8.1	6.81
26.18	3.33	2.86
20.83	3.7	1.6
8.79	2.53	9.15
21.03	2.13	12.15
23.1	11.7	5.69
7.69	4.97	4.83
19.99	6.42	1.46
19.63	7.18	10.32
16	7.11	0.99
9.96	15.74
15.15
20.23
30.2
17.07
22.29
11.98
29.69

## Sheet: Fig.5b Tem
LVO	SVO	Healthy
12.88	6.13	17.8
12.47	8.1	9.22
21.51	3.33	9.24
38.28	11.7	4.6
26.18	10.88	2.07
21.03	11.61	4.84
23.1	12.57	6.43
21.39	19.99	4.77
22.63	16	25.11
27.71	15.74	3.83
20.23
42.44
14.34
25.89
14.29
29.69
30.2
22.29
