# Supplementary material for: Characteristics of peripheral immune response induced by large-vessel occlusion in patients with acute ischemic stroke
Source: Front Neurol. 2024 Dec 10;15:1512720. doi: 10.3389/fneur.2024.1512720 (PMC11666556; doi:10.3389/fneur.2024.1512720)
Supplement: Supplementary file 3 [file Table_3.xlsx]

## Sheet: Fig.6a,b,d,e
GroupInfo	CDR3 Sequences Counts	V-J Combination Counts	D50 Diversity Index	UT Index
Healthy	61862	620	16.0405	0.00744802
Healthy	38464	612	5.29846	0.00575674
Healthy	16272	534	6.28687	0.0029037
Healthy	38144	594	8.31586	0.00616439
Healthy	4157	427	7.72191	0.000927333
Healthy	28040	564	4.20827	0.00749057
Healthy	42358	595	5.32603	0.00881944
Healthy	61515	623	12.9806	0.0145773
Healthy	42993	615	13.9976	0.0105085
Healthy	34677	622	7.29013	0.00613599
Healthy	50469	615	12.3224	0.00935865
Healthy	54817	602	16.5897	0.0118859
Healthy	30004	609	6.53246	0.00598781
Healthy	7615	493	0.499015	0.00199394
Healthy	24253	531	3.17074	0.00637662
Healthy	44638	645	6.05762	0.00914876
Healthy	92563	651	6.84939	0.0190211
Healthy	32340	617	1.78108	0.00358855
Healthy	57583	605	12.3179	0.00630969
Healthy	37069	603	10.6558	0.00466993
Healthy	62646	634	1.38876	0.00699369
Healthy	136779	686	10.7246	0.0144391
LVO	141448	711	5.97888	0.0093667
LVO	167134	701	5.69064	0.0133118
LVO	196939	683	13.1188	0.030757
LVO	28226	603	16.3962	0.005167
LVO	332435	712	6.36275	0.0232961
LVO	298644	712	6.61557	0.0372434
LVO	98814	681	12.6399	0.00837299
LVO	74328	659	7.40367	0.00679785
LVO	150522	685	4.05854	0.0299581
LVO	166369	696	4.36079	0.0268189
LVO	29261	611	0.92273	0.00431852
LVO	28018	611	0.724534	0.0024709
LVO	131370	632	0.0296871	0.0263809
LVO	230732	690	0.0489746	0.0525587
LVO	96178	624	0.071742	0.009245
LVO	127980	678	0.350836	0.0126408
LVO	8298	524	1.83177	0.00115731
LVO	10834	544	1.67067	0.00145892

## Sheet: Fig.6c
PC1	PC2	GroupInfo
-17.7708	6.37586	LVO
-15.4398	0.510013	LVO
-4.20559	9.39863	LVO
-13.5304	6.24002	LVO
-18.7218	5.60042	LVO
8.61138	20.3999	LVO
15.123	15.3246	LVO
-16.0192	1.88772	LVO
19.1899	17.5468	LVO
-5.58357	-2.29783	LVO
-8.96635	7.94953	LVO
2.65505	1.57545	LVO
16.1746	-23.3374	LVO
-13.405	5.67391	LVO
-14.3044	2.41458	LVO
17.3129	-17.9367	LVO
-8.39881	7.62451	LVO
4.8371	2.30246	LVO
-9.52019	1.37736	Healthy
-5.63074	-6.77159	Healthy
-4.40641	-1.68713	Healthy
1.05875	-1.41212	Healthy
-0.240781	-3.59909	Healthy
9.3114	1.69771	Healthy
28.4521	2.45371	Healthy
9.94062	7.3667	Healthy
-0.592359	-1.54225	Healthy
-0.456543	-5.67395	Healthy
-6.64539	-3.67275	Healthy
2.02338	-4.12655	Healthy
-1.173	-34.6638	Healthy
-6.82439	-6.3598	Healthy
-5.6866	-3.21904	Healthy
6.12359	-19.8603	Healthy
21.4892	2.43439	Healthy
31.9005	9.38837	Healthy
-7.0535	3.06352	Healthy
-0.992961	1.61686	Healthy
-2.8077	-0.463631	Healthy
-5.82708	-3.59905	Healthy
