# Supplementary material for: Characteristics of peripheral immune response induced by large-vessel occlusion in patients with acute ischemic stroke
Source: Front Neurol. 2024 Dec 10;15:1512720. doi: 10.3389/fneur.2024.1512720 (PMC11666556; doi:10.3389/fneur.2024.1512720)
Supplement: Supplementary file 4 [file Table_4.xlsx]

## Sheet: Figure 7a
Clone	Count
CAAARGGVNTDTQYF-TRBV5-4-TRBJ2-3	1.11575e-06
CAAGSPSGVRGNTIYF-TRBV6-5-TRBJ1-3	2.78937e-07
CAAGTSGNEQYF-TRBV24-1-TRBJ2-7	1.39468e-07
CAAKSGRDEQYF-TRBV21-1-TRBJ2-7	2.97068e-05
CAALGAEQYF-TRBV24-1-TRBJ2-7	1.39468e-07
CAAMGQGAPYEQYF-TRBV10-3-TRBJ2-7	1.39468e-07
CAAPPSGRAWIEQYF-TRBV10-3-TRBJ2-7	1.40863e-05
CAAQRESYEQYF-TRBV28-TRBJ2-7	5.09059e-05
CAARAGANVLTF-TRBV19-TRBJ2-6	2.88699e-05
CAARGSWGYTF-TRBV28-TRBJ1-2	9.49779e-05
CAARQGAGNTIYF-TRBV30-TRBJ1-3	9.84646e-05
CAASGEGYEQYF-TRBV10-2-TRBJ2-7	6.91763e-05
CAASTQGSGNTIYF-TRBV19-TRBJ1-3	0.00013124
CAASTSGRADTYEQYF-TRBV30-TRBJ2-7	4.76982e-05
CAATLGVGYEQYF-TRBV30-TRBJ2-7	0.000109901
CAATRGPNYGYTF-TRBV28-TRBJ1-2	0.000240025
CAAVGVDGYTF-TRBV10-3-TRBJ1-2	0.000189537
CACAGGYEQYF-TRBV30-TRBJ2-7	7.79628e-05
CACCFAQGSFNEQYF-TRBV9-TRBJ2-7	2.78937e-07
CACEEGGTDTQYF-TRBV30-TRBJ2-3	1.39468e-07
CACGTASQYF-TRBV30-TRBJ2-7	0.00011018
CACHGLAGGSEQYF-TRBV30-TRBJ2-7	6.82e-05
CACHLGGALMIGYTF-TRBV30-TRBJ1-2	3.70986e-05
CACHPSRQGAIGTQYF-TRBV30-TRBJ2-5	4.46299e-06
CACHWRGYNSPLHF-TRBV30-TRBJ1-6	5.64847e-05
CACLLAGGPSEQYF-TRBV30-TRBJ2-7	4.60246e-05
CACPGQDSGANVLTF-TRBV30-TRBJ2-6	1.40863e-05
CACPRGTDYEQYF-TRBV30-TRBJ2-7	8.59125e-05
CACREDFTYEQYF-TRBV6-2-TRBJ2-7	5.02086e-06
CACRGGGGADEKLFF-TRBV30-TRBJ1-4	1.53415e-06
CACRGTDYGYTF-TRBV30-TRBJ1-2	0.00020725
CACRTKNRGGPNEKLFF-TRBV6-1-TRBJ1-4	2.95673e-05
CACRWGKESYEQYF-TRBV10-3-TRBJ2-7	1.39468e-07
CACSEGHGSYEQYF-TRBV30-TRBJ2-7	3.98879e-05
CACTRGAGNEKLFF-TRBV30-TRBJ1-4	2.24544e-05
CADSASFGYEQYF-TRBV10-3-TRBJ2-7	6.34581e-05
CADTRGKDNPYEQYF-TRBV10-1-TRBJ2-7	0.000146163
CAFSDSPSSYEQYF-TRBV30-TRBJ2-7	4.42115e-05
CAGAESGNYGYTF-TRBV6-1-TRBJ1-2	0.000218686
CAGASYDEQYF-TRBV7-9-TRBJ2-7	2.78937e-07
CAGGCRAGSGYTF-TRBV5-3-TRBJ1-2	2.4128e-05
CAGQGAFDEQYF-TRBV2-TRBJ2-7	1.53415e-06
CAGRDRFLEQYF-TRBV30-TRBJ2-7	0.000178101
CAGRDSNNSPLHF-TRBV25-1-TRBJ1-6	0.000114085
CAGRTGGYEQYF-TRBV28-TRBJ2-7	9.98593e-05
CAGSHPTGRSNEKLFF-TRBV11-3-TRBJ1-4	1.39468e-07
CAGSRTVNEKLFF-TRBV2-TRBJ1-4	1.53415e-06
CAGTGRTEAFF-TRBV5-8-TRBJ1-1	2.24544e-05
CAHPPGQGEDGYTF-TRBV19-TRBJ1-2	1.25522e-06
CAIAGGQEGEKLFF-TRBV10-3-TRBJ1-4	5.78794e-05
CAIASGGWDTEAFF-TRBV10-3-TRBJ1-1	3.84933e-05
CAICPAPLCTEAFF-TRBV10-3-TRBJ1-1	6.20634e-05
CAIEKGDLPDTQYF-TRBV10-3-TRBJ2-3	5.7461e-05
CAIGAGEDRGEAFF-TRBV10-3-TRBJ1-1	9.86041e-05
CAIGGPSPTMNTEAFF-TRBV9-TRBJ1-1	6.73632e-05
CAIGGRSSYEQYF-TRBV10-3-TRBJ2-7	9.41411e-05
CAIGKGQGSYEQYF-TRBV10-3-TRBJ2-7	1.39468e-07
CAIGNTASGYTF-TRBV6-5-TRBJ1-2	0.000297486
CAIGQGAFGYTF-TRBV19-TRBJ1-2	1.39468e-07
CAIGTGRPTDTQYF-TRBV6-5-TRBJ2-3	1.39468e-07
CAIKGQGAQPQHF-TRBV10-3-TRBJ1-5	2.23149e-06
CAIKLRGLSEQYF-TRBV7-9-TRBJ2-7	4.18405e-07
CAIKQGNDEKLFF-TRBV10-3-TRBJ1-4	1.15759e-05
CAIKQGYGYTF-TRBV10-3-TRBJ1-2	0.000105159
CAIKRVPRGEQYF-TRBV10-3-TRBJ2-7	5.509e-05
CAILKGGRGTEAFF-TRBV2-TRBJ1-1	4.18405e-07
CAINGGTHYEQYF-TRBV10-3-TRBJ2-7	6.77816e-05
CAINGQRNQPQHF-TRBV10-3-TRBJ1-5	8.22863e-06
CAINKEGRGANVLTF-TRBV10-3-TRBJ2-6	1.98045e-05
CAINRGPEAFF-TRBV10-3-TRBJ1-1	4.18405e-07
CAINRGPGANVLTF-TRBV10-3-TRBJ2-6	2.95673e-05
CAIQKGAGDTEAFF-TRBV10-3-TRBJ1-1	8.95387e-05
CAIRAPVDSPLHF-TRBV2-TRBJ1-6	3.34724e-06
CAIRDGTSSHEQYF-TRBV10-3-TRBJ2-7	0.000103067
CAIRDPGQRTYEQYF-TRBV10-3-TRBJ2-7	3.43092e-05
CAIRDRGLVTEAFF-TRBV10-3-TRBJ1-1	5.11849e-05
CAIRDRGSGNTIYF-TRBV10-3-TRBJ1-3	2.88699e-05
CAIRDRGTEAFF-TRBV10-3-TRBJ1-1	4.93718e-05
CAIRDRQGTYEQYF-TRBV10-3-TRBJ2-7	1.39468e-07
CAIRDSGVRDEQYF-TRBV10-3-TRBJ2-7	6.31792e-05
CAIRELQVNTEAFF-TRBV6-5-TRBJ1-1	1.39468e-07
CAIREQVLWATEAFF-TRBV10-3-TRBJ1-1	6.98736e-05
CAIRGENTEAFF-TRBV10-3-TRBJ1-1	1.39468e-07
CAIRGGDRLPSGANVLTF-TRBV10-3-TRBJ2-6	2.37096e-05
CAIRGGNNYGYTF-TRBV10-3-TRBJ1-2	1.39468e-07
CAIRGLYEQYF-TRBV10-3-TRBJ2-7	0.000108785
CAIRGQGGSYEQYF-TRBV28-TRBJ2-7	4.36536e-05
CAIRGQGVSYEQYF-TRBV10-3-TRBJ2-7	1.39468e-07
CAIRGTGSVTEAFF-TRBV10-3-TRBJ1-1	1.39468e-07
CAIRGTSGMGGEQYF-TRBV10-3-TRBJ2-7	8.80045e-05
CAIRNEARGYTF-TRBV28-TRBJ1-2	1.39468e-07
CAIRPDSGRRTEQFF-TRBV10-3-TRBJ2-1	2.78937e-06
CAIRPGQENTEAFF-TRBV10-3-TRBJ1-1	1.39468e-07
CAIRPGQGADGYTF-TRBV10-3-TRBJ1-2	0.00013124
CAIRQGSLHTEAFF-TRBV7-2-TRBJ1-1	0.000165688
CAIRRGNKDTQYF-TRBV10-3-TRBJ2-3	1.39468e-07
CAIRTAYNTGELFF-TRBV27-TRBJ2-2	3.64012e-05
CAIRTPGSIQYF-TRBV10-3-TRBJ2-4	2.14781e-05
CAISADSPHLNTIYF-TRBV10-3-TRBJ1-3	0.000161504
CAISAGTSSYEQYF-TRBV10-3-TRBJ2-7	0.00011813
CAISAQQGSGYGYTF-TRBV10-3-TRBJ1-2	7.11289e-06
CAISASGTGFWGDGYTF-TRBV10-3-TRBJ1-2	1.39468e-07
CAISASGTRRTGNTIYF-TRBV10-3-TRBJ1-3	0.000246998
CAISASTGGPSEQYF-TRBV10-3-TRBJ2-7	8.14495e-05
CAISATRDSSPGNEKLFF-TRBV10-3-TRBJ1-4	5.2998e-05
CAISDAAGGNEQFF-TRBV10-3-TRBJ2-1	6.55501e-06
CAISDEGLRRYF-TRBV10-3-TRBJ2-7	0.000122453
CAISDGQGAAGNTIYF-TRBV10-3-TRBJ1-3	1.39468e-07
CAISDGQGGEKLFF-TRBV10-3-TRBJ1-4	5.66241e-05
CAISDGTSGIYEQYF-TRBV10-3-TRBJ2-7	4.54667e-05
CAISDPGGHRGSYEQYF-TRBV10-3-TRBJ2-7	4.75587e-05
CAISDPGLAVTGELFF-TRBV10-3-TRBJ2-2	3.47276e-05
CAISDPGSPSYEQYF-TRBV10-3-TRBJ2-7	1.39468e-07
CAISDQGTNQPQHF-TRBV10-3-TRBJ1-5	0.000101672
CAISDSSLGSNQPQHF-TRBV10-3-TRBJ1-5	6.29002e-05
CAISDSSTGSTEAFF-TRBV10-3-TRBJ1-1	5.39742e-05
CAISDVNRESGNTIYF-TRBV10-3-TRBJ1-3	1.39468e-07
CAISEAQPGQGGHEQYF-TRBV10-3-TRBJ2-7	4.95113e-05
CAISEELAGNEQFF-TRBV10-3-TRBJ2-1	1.39468e-07
CAISEFGTGDQPQHF-TRBV10-3-TRBJ1-5	0.000101254
CAISEFGTGGTEAFF-TRBV10-3-TRBJ1-1	1.39468e-07
CAISEFGTQPLPLHF-TRBV10-3-TRBJ1-6	6.69448e-06
CAISEGDGQWGLYF-TRBV10-3-TRBJ2-7	0.000131937
CAISEGDSSTDTQYF-TRBV10-3-TRBJ2-3	1.39468e-07
CAISEGGAYGYTF-TRBV10-3-TRBJ1-2	0.0017573
CAISEGGKDTEAFF-TRBV10-3-TRBJ1-1	7.61497e-05
CAISEGGSPDTQYF-TRBV10-3-TRBJ2-3	1.39468e-07
CAISEGHQNQPQHF-TRBV10-3-TRBJ1-5	1.39468e-07
CAISEGLAGNEQFF-TRBV10-3-TRBJ2-1	1.21337e-05
CAISEGQAQTEAFF-TRBV10-3-TRBJ1-1	1.39468e-07
CAISEGQGGSSPLHF-TRBV10-3-TRBJ1-6	8.74466e-05
CAISEGQGLLGTEAFF-TRBV10-3-TRBJ1-1	0.000115759
CAISEGQLFYEQYF-TRBV10-3-TRBJ2-7	9.6791e-05
CAISEGQSNQPQHF-TRBV10-3-TRBJ1-5	3.29145e-05
CAISEGRDMDEQYF-TRBV10-3-TRBJ2-7	9.99988e-05
CAISEGSGGSYGYTF-TRBV10-3-TRBJ1-2	4.44904e-05
CAISELAGEANEQYF-TRBV10-3-TRBJ2-7	7.22446e-05
CAISEMKSGGPAGELFF-TRBV10-3-TRBJ2-2	2.63595e-05
CAISEPGGHQPQHF-TRBV10-3-TRBJ1-5	1.39468e-07
CAISEPMTEGYEQYF-TRBV10-3-TRBJ2-7	7.34998e-05
CAISEPNSGYGYTF-TRBV10-3-TRBJ1-2	0.000122872
CAISEPTGRDEKLFF-TRBV10-3-TRBJ1-4	3.69591e-05
CAISEQGASNYGYTF-TRBV10-3-TRBJ1-2	1.39468e-07
CAISERESESYTF-TRBV10-3-TRBJ1-2	1.39468e-07
CAISERGPDSPLHF-TRBV10-3-TRBJ1-6	5.53689e-05
CAISERLAGGGEQYF-TRBV10-3-TRBJ2-7	4.28168e-05
CAISERTGVNYGYTF-TRBV10-3-TRBJ1-2	2.78937e-07
CAISERTGWSTEAFF-TRBV10-3-TRBJ1-1	4.08642e-05
CAISESDRGTGNTIYF-TRBV10-3-TRBJ1-3	1.39468e-07
CAISESEAGVSREGVYEQYF-TRBV10-3-TRBJ2-7	0.000634163
CAISESEGLDVHEQYF-TRBV10-3-TRBJ2-7	6.73632e-05
CAISESEGREAFF-TRBV10-3-TRBJ1-1	8.50757e-05
CAISESGDSEKLFF-TRBV10-3-TRBJ1-4	3.34724e-05
CAISESGGANTEAFF-TRBV10-3-TRBJ1-1	8.68888e-05
CAISESGGSGANVLTF-TRBV10-3-TRBJ2-6	4.36536e-05
CAISESGKGGLFRQYF-TRBV10-3-TRBJ2-7	7.75444e-05
CAISESGQGSSYEQYF-TRBV10-3-TRBJ2-7	8.31231e-05
CAISESGTSGYEQYF-TRBV10-3-TRBJ2-7	6.13661e-06
CAISESKTVTDTQYF-TRBV10-3-TRBJ2-3	1.39468e-07
CAISESLRTGVYEQYF-TRBV10-3-TRBJ2-7	8.63309e-05
CAISESQRGSKNIQYF-TRBV10-3-TRBJ2-4	1.39468e-07
CAISESRRGGPGNTGELFF-TRBV10-3-TRBJ2-2	7.32209e-05
CAISESSAETGGYGYTF-TRBV10-3-TRBJ1-2	1.39468e-07
CAISESSGYEQYF-TRBV10-3-TRBJ2-7	9.81857e-05
CAISESSRGSEAFF-TRBV10-3-TRBJ1-1	2.8591e-05
CAISESTGGDGYTF-TRBV10-3-TRBJ1-2	9.76278e-06
CAISESTGRDEQYF-TRBV10-3-TRBJ2-7	6.27608e-05
CAISESTLGRDTEAFF-TRBV10-3-TRBJ1-1	1.39468e-07
CAISESTSGGLEQYF-TRBV10-3-TRBJ2-7	8.75861e-05
CAISESTSGLTYEQYF-TRBV10-3-TRBJ2-7	1.39468e-07
CAISETLSAVPYEQYF-TRBV10-3-TRBJ2-7	7.5034e-05
CAISGAGTGRNTIYF-TRBV10-3-TRBJ1-3	0.000132077
CAISGDQGVNQPQHF-TRBV10-3-TRBJ1-5	0.00010753
CAISGDRAHLNTIYF-TRBV10-3-TRBJ1-3	1.39468e-07
CAISGDSLNTEAFF-TRBV10-3-TRBJ1-1	2.78937e-07
CAISGDTNLYEQYF-TRBV10-3-TRBJ2-7	1.39468e-07
CAISGGLTSGSSGANVLTF-TRBV10-3-TRBJ2-6	8.77256e-05
CAISGGNTFYEQYF-TRBV10-3-TRBJ2-7	0.000108088
CAISGGQTSAPTDTQYF-TRBV10-3-TRBJ2-3	2.78937e-07
CAISGGTGNTEAFF-TRBV10-3-TRBJ1-1	3.34724e-06
CAISGGTGVGYTF-TRBV10-3-TRBJ1-2	1.39468e-07
CAISGMSGTTKEQFF-TRBV10-3-TRBJ2-1	2.78937e-06
CAISGQGATNTEAFF-TRBV10-3-TRBJ1-1	2.2036e-05
CAISGRAVEQYF-TRBV10-3-TRBJ2-7	7.2663e-05
CAISGSGRNFYEQYF-TRBV10-3-TRBJ2-7	8.28442e-05
CAISGTGGPEQYF-TRBV10-3-TRBJ2-7	7.32209e-05
CAISGWTSPGTDTQYF-TRBV10-3-TRBJ2-3	1.39468e-07
CAISKTGTGQAFF-TRBV12-3-TRBJ1-1	0.00014686
CAISLEQGNTEAFF-TRBV10-3-TRBJ1-1	0.00013905
CAISLTSGNTGELFF-TRBV10-3-TRBJ2-2	5.57873e-07
CAISNPGVSGNTIYF-TRBV10-3-TRBJ1-3	1.39468e-07
CAISPGTGNSYEQYF-TRBV10-3-TRBJ2-7	1.39468e-07
CAISPGTGVSYEQYF-TRBV10-3-TRBJ2-7	6.75027e-05
CAISPLSGPYNDEQFF-TRBV10-3-TRBJ2-1	5.85767e-06
CAISPRQNMNSPLHF-TRBV10-3-TRBJ1-6	5.57873e-07
CAISPSSETYEQYF-TRBV10-3-TRBJ2-7	9.06544e-05
CAISQNRDNYGYTF-TRBV10-3-TRBJ1-2	2.09203e-05
CAISRDLNQPQHF-TRBV10-3-TRBJ1-5	1.39468e-07
CAISRDRGTEAFF-TRBV27-TRBJ1-1	3.84933e-05
CAISRGTNEKLFF-TRBV10-3-TRBJ1-4	1.39468e-07
CAISRQGADGYTF-TRBV10-3-TRBJ1-2	0.000188422
CAISRQSIEAFF-TRBV12-3-TRBJ1-1	1.39468e-07
CAISRQSTEAFF-TRBV12-4-TRBJ1-1	9.95804e-05
CAISRTSGNEQFF-TRBV10-3-TRBJ2-1	1.12969e-05
CAISSKLDRADYGYTF-TRBV10-3-TRBJ1-2	9.76278e-07
CAISTDRGGYEQYF-TRBV10-3-TRBJ2-7	1.39468e-07
CAISTGDSNQPQHF-TRBV10-3-TRBJ1-5	5.57873e-07
CAISTGPAGNQPQHF-TRBV10-3-TRBJ1-5	7.46156e-05
CAISTGVDTEAFF-TRBV10-3-TRBJ1-1	5.96924e-05
CAISVEVNTEAFF-TRBV10-3-TRBJ1-1	1.39468e-07
CAISVGAEEQYF-TRBV10-3-TRBJ2-7	1.39468e-07
CAISVRGEKLFF-TRBV10-3-TRBJ1-4	1.39468e-07
CAISVVSSYNEQFF-TRBV5-6-TRBJ2-1	2.78937e-07
CAISYGASYEQYF-TRBV10-3-TRBJ2-7	9.37227e-05
CAITEQGYEQYF-TRBV19-TRBJ2-7	1.39468e-07
CAITMDRGTEAFF-TRBV10-3-TRBJ1-1	0.000174335
CAITPSLGRGYTF-TRBV10-3-TRBJ1-2	1.39468e-07
CAITQGAGNTIYF-TRBV10-3-TRBJ1-3	0.000112551
CAITRQESSSGYTF-TRBV10-3-TRBJ1-2	3.52855e-05
CAITRSGSITSEQYF-TRBV10-3-TRBJ2-7	7.81023e-05
CAITRTGQSYEQYF-TRBV10-3-TRBJ2-7	0.000101115
CAITSGLGEQYF-TRBV10-3-TRBJ2-7	1.39468e-07
CAITSGLGYTF-TRBV10-3-TRBJ1-2	8.52152e-05
CAKILISPQQSREPFDGYTF-TRBV6-5-TRBJ1-2	4.1701e-05
CAKQGYRDTHLHVRTEAFF-TRBV6-1-TRBJ1-1	2.90094e-05
CAKSRGLGYGYTF-TRBV6-1-TRBJ1-2	3.0683e-06
CALDRAEDTEAFF-TRBV30-TRBJ1-1	1.25522e-06
CALGQGFYYEQYF-TRBV21-1-TRBJ2-7	0.000173917
CALGTETTNYGYTF-TRBV30-TRBJ1-2	0.000186051
CALPGLPDGNTIYF-TRBV30-TRBJ1-3	5.91346e-05
CALRGIGRDEQFF-TRBV10-3-TRBJ2-1	8.3681e-07
CALRRGSSEQYF-TRBV30-TRBJ2-7	9.33043e-05
CALSRGRSYEQYF-TRBV5-4-TRBJ2-7	1.04601e-05
CALVRGEAFF-TRBV5-6-TRBJ1-1	1.39468e-07
CAMSRTDSVDEQYF-TRBV10-3-TRBJ2-7	6.01109e-05
CANKSWRDSGQYGYTF-TRBV2-TRBJ1-2	4.18405e-07
CANPREGNQPQHF-TRBV5-8-TRBJ1-5	1.28311e-05
CANRLVGGFGYTF-TRBV2-TRBJ1-2	1.39468e-07
CANSLGTGTYEQYF-TRBV5-4-TRBJ2-7	1.39468e-07
CANSPGQGAYEQYF-TRBV23-1-TRBJ2-7	1.39468e-07
CANSTGGETQYF-TRBV25-1-TRBJ2-5	7.19657e-05
CANSWGQGPEQYF-TRBV5-1-TRBJ2-7	1.39468e-07
CANTRGKDNPYEQYF-TRBV9-TRBJ2-7	1.39468e-07
CAPPPAGALSYEQYF-TRBV24-1-TRBJ2-7	1.67362e-06
CAPPPPAGALSYEQYF-TRBV24-1-TRBJ2-7	5.16033e-06
CAPPRRGGEKLFF-TRBV21-1-TRBJ1-4	7.72655e-05
CAPRGADLNTEAFF-TRBV3-1-TRBJ1-1	1.39468e-07
CAPRRPDQPQHF-TRBV27-TRBJ1-5	3.64012e-05
CARCETGLKLFF-TRBV6-1-TRBJ1-4	8.17284e-05
CARDRGQSYGYTF-TRBV30-TRBJ1-2	1.39468e-07
CARGAGGNQPQHF-TRBV12-3-TRBJ1-5	0.000285073
CARGKQGCMNTEAFF-TRBV9-TRBJ1-1	8.87019e-05
CARHRGVGEQYF-TRBV10-1-TRBJ2-7	8.45178e-05
CARIDKPEYEQYF-TRBV25-1-TRBJ2-7	5.49505e-05
CARIIGSSGFSYEQYF-TRBV5-3-TRBJ2-7	2.92884e-06
CARRAENSGNTIYF-TRBV27-TRBJ1-3	3.48671e-05
CARRGPGANVLTF-TRBV3-2-TRBJ2-6	1.68757e-05
CARRGSHTIYF-TRBV10-1-TRBJ1-3	2.30123e-05
CARRQNPGQNSYEQYF-TRBV19-TRBJ2-7	1.63178e-05
CARRTGMRNQPQHF-TRBV10-1-TRBJ1-5	6.91763e-05
CARRTLPPGKNTEAFF-TRBV5-3-TRBJ1-1	2.23149e-06
CARSFRGSYEQYF-TRBV30-TRBJ2-7	1.58994e-05
CARSLDNGLAGHDYEQYF-TRBV5-3-TRBJ2-7	1.25522e-06
CARSLFRPNRPSDTEAFF-TRBV18-TRBJ1-1	2.78937e-07
CARSLGGQEVNYGYTF-TRBV5-3-TRBJ1-2	7.39182e-06
CARSLIVRPPLPYEQYF-TRBV5-3-TRBJ2-7	1.11575e-06
CARSLVDRGKEQYF-TRBV5-3-TRBJ2-7	2.78937e-07
CARSQRAGDHIDEQYF-TRBV5-3-TRBJ2-7	5.57873e-07
CARSRGEQYF-TRBV5-3-TRBJ2-7	1.04601e-05
CARSRQGNTEGFI-TRBV12-4-TRBJ1-1	1.39468e-07
CARSSVTNRSGEKLFF-TRBV5-3-TRBJ1-4	1.25522e-06
CARSTEGGQFYEQYF-TRBV5-3-TRBJ2-7	3.20777e-06
CARSTGQEVSGYTF-TRBV2-TRBJ1-2	4.51877e-05
CARTGGHGYTF-TRBV10-1-TRBJ1-2	1.95256e-06
CARVGRKSSYEQYF-TRBV6-9-TRBJ2-7	5.34164e-05
CARVQGGMGEKLFF-TRBV23-1-TRBJ1-4	1.5481e-05
CARVRGHHSYEQYF-TRBV28-TRBJ2-7	9.99988e-05
CASADPPYYEQYF-TRBV27-TRBJ2-7	2.90094e-05
CASADSSKPYEQYF-TRBV10-2-TRBJ2-7	4.6164e-05
CASAGLGNTIYF-TRBV7-2-TRBJ1-3	1.39468e-07
CASAGSRNQPQHF-TRBV6-2-TRBJ1-5	8.22863e-06
CASALPGQTGGYTF-TRBV28-TRBJ1-2	0.000128311
CASALWEGTYEQYF-TRBV6-1-TRBJ2-7	1.39468e-07
CASAPEGYSPLHF-TRBV6-2-TRBJ1-6	4.18405e-06
CASAPGDTGFYGYTF-TRBV4-2-TRBJ1-2	0.00018619
CASAPGTKQYEQYF-TRBV5-1-TRBJ2-7	5.88556e-05
CASAPNEGSYEQYF-TRBV6-4-TRBJ2-7	6.72237e-05
CASAPPALGEQYF-TRBV12-3-TRBJ2-7	5.43927e-05
CASAPPRTGGSSPLHF-TRBV12-3-TRBJ1-6	0.000116038
CASAPTGSYEQYF-TRBV28-TRBJ2-7	9.74884e-05
CASAQQGAGTDTQYF-TRBV19-TRBJ2-3	1.39468e-07
CASARDYLSYEQYF-TRBV6-5-TRBJ2-7	1.39468e-07
CASARGLNTEAFF-TRBV5-1-TRBJ1-1	9.30254e-05
CASARKPGGVGGYTF-TRBV12-3-TRBJ1-2	1.39468e-07
CASARREEYTEAFF-TRBV9-TRBJ1-1	9.76278e-07
CASARTGDSGNTIYF-TRBV19-TRBJ1-3	4.78376e-05
CASASDNSYEQYF-TRBV2-TRBJ2-7	6.97342e-07
CASASGQANGSPLHF-TRBV7-2-TRBJ1-6	6.97342e-07
CASAVGQASFSTEAFF-TRBV5-1-TRBJ1-1	3.27751e-05
CASCRGQGYEQYF-TRBV19-TRBJ2-7	0.000124964
CASCRLADSYEQYF-TRBV28-TRBJ2-7	0.000284376
CASCSRGTGTGANVLTF-TRBV28-TRBJ2-6	1.92466e-05
CASCTQGGGEQYF-TRBV5-1-TRBJ2-7	4.29562e-05
CASDEGGSNYGYTF-TRBV6-1-TRBJ1-2	0.000229704
CASDLLGQGSDEQYF-TRBV5-6-TRBJ2-7	1.25522e-06
CASDNTGTGNTEAFF-TRBV4-2-TRBJ1-1	0.000146442
CASDPAALLGNYGYTF-TRBV6-1-TRBJ1-2	4.14221e-05
CASDRGGANVLTF-TRBV6-2-TRBJ2-6	9.76278e-07
CASDRGSGTEAFF-TRBV6-1-TRBJ1-1	9.12123e-05
CASDSGTGHYEQYF-TRBV6-2-TRBJ2-7	1.81309e-06
CASDTGTGGDAFF-TRBV11-2-TRBJ1-1	1.39468e-07
CASDTGTGNYEQYF-TRBV11-2-TRBJ2-7	3.24961e-05
CASDWGQGSFNEQYF-TRBV21-1-TRBJ2-7	1.39468e-07
CASDWTDYEQYF-TRBV6-1-TRBJ2-7	1.39468e-07
CASDWTGGNTEAFF-TRBV6-1-TRBJ1-1	0.000103207
CASEAGQGALFYGYTF-TRBV25-1-TRBJ1-2	1.24127e-05
CASEDRNSGNTIYF-TRBV6-1-TRBJ1-3	9.707e-05
CASEGAVNNSPLHF-TRBV18-TRBJ1-6	2.55227e-05
CASEGGFLREQYF-TRBV6-2-TRBJ2-7	3.0683e-06
CASEGGWEGYTF-TRBV6-2-TRBJ1-2	1.11575e-06
CASEGTGANVLTF-TRBV2-TRBJ2-6	1.39468e-07
CASEMEGQLYGYTF-TRBV27-TRBJ1-2	7.58708e-05
CASEPHKVETQYF-TRBV6-2-TRBJ2-5	1.39468e-07
CASETFRPGTYEQYF-TRBV6-1-TRBJ2-7	3.70986e-05
CASETGPSNSNQPQHF-TRBV5-1-TRBJ1-5	8.14495e-05
CASETSGRPSGSDTDTQYF-TRBV28-TRBJ2-3	1.39468e-07
CASEYTGNYGYTF-TRBV28-TRBJ1-2	0.000164852
CASFASGGNTIYF-TRBV18-TRBJ1-3	5.20217e-05
CASFDRVATNEKLFF-TRBV27-TRBJ1-4	4.18405e-06
CASFGGAADTEAFF-TRBV28-TRBJ1-1	3.0962e-05
CASFMGATYNEQFF-TRBV30-TRBJ2-1	6.27608e-06
CASGAGNNSPLHF-TRBV2-TRBJ1-6	1.95256e-06
CASGAGNQPQHF-TRBV9-TRBJ1-5	0.000199858
CASGDGPNYGYTF-TRBV6-2-TRBJ1-2	1.60389e-05
CASGDRFYEQYF-TRBV28-TRBJ2-7	1.39468e-07
CASGDRGGEKLFF-TRBV28-TRBJ1-4	5.88556e-05
CASGDSAYEQYF-TRBV5-1-TRBJ2-7	7.11289e-05
CASGDVSTNEKLFF-TRBV5-4-TRBJ1-4	5.57873e-06
CASGEGGSLYNEQFF-TRBV6-5-TRBJ2-1	2.51043e-05
CASGEGNTEAFF-TRBV6-2-TRBJ1-1	1.42258e-05
CASGFPPDKGGTEAFF-TRBV12-5-TRBJ1-1	3.0683e-06
CASGGASSTDTQYF-TRBV4-2-TRBJ2-3	2.23149e-05
CASGGGAANSRYEQYF-TRBV28-TRBJ2-7	7.21051e-05
CASGGGARGYTF-TRBV27-TRBJ1-2	4.30957e-05
CASGGGYGGVPYEQYF-TRBV6-1-TRBJ2-7	4.76982e-05
CASGGHTIYF-TRBV6-5-TRBJ1-3	0.000208366
CASGGLMNEKLFF-TRBV7-9-TRBJ1-4	1.39468e-07
CASGGPNTGELFF-TRBV6-5-TRBJ2-2	9.76278e-05
CASGGQGGTEAFF-TRBV6-1-TRBJ1-1	0.000158436
CASGGQSYEQYF-TRBV14-TRBJ2-7	0.000143792
CASGGRAFNPYEQYF-TRBV28-TRBJ2-7	7.78233e-05
CASGGRGWNEQYF-TRBV2-TRBJ2-7	4.18405e-07
CASGGRLGGRRGYTF-TRBV28-TRBJ1-2	1.39468e-07
CASGGTASGANVLTF-TRBV19-TRBJ2-6	0.000122174
CASGGTSYSNQPQHF-TRBV2-TRBJ1-5	3.76565e-06
CASGHPGVGEAFF-TRBV19-TRBJ1-1	1.39468e-07
CASGIAGGYEQYF-TRBV19-TRBJ2-7	0.000103207
CASGIQGSTEAFF-TRBV4-3-TRBJ1-1	1.11575e-06
CASGKGGQGYEKLFF-TRBV28-TRBJ1-4	5.14638e-05
CASGKGGTEAFF-TRBV7-9-TRBJ1-1	8.3681e-07
CASGKIGTSGSYEQYF-TRBV27-TRBJ2-7	5.16033e-06
CASGLAGTYEQYF-TRBV10-2-TRBJ2-7	0.000111714
CASGLDQGVAYGYTF-TRBV12-5-TRBJ1-2	7.81023e-06
CASGLTGDREQYF-TRBV5-1-TRBJ2-7	1.39468e-07
CASGLTGSAYEQYF-TRBV5-1-TRBJ2-7	0.000631513
CASGLTGVNEQYF-TRBV5-1-TRBJ2-7	1.39468e-07
CASGLTLGAPGEKLFF-TRBV12-5-TRBJ1-4	2.09203e-06
CASGLVTGGSNYGYTF-TRBV12-5-TRBJ1-2	1.11575e-05
CASGLWGADSYEQYF-TRBV12-5-TRBJ2-7	6.69448e-06
CASGMHGGPPYEQYF-TRBV6-2-TRBJ2-7	4.32352e-06
CASGMTGWDYEQYF-TRBV27-TRBJ2-7	1.01812e-05
CASGPDPGRAQYF-TRBV27-TRBJ2-3	3.7238e-05
CASGPDRGQGEAFF-TRBV12-5-TRBJ1-1	8.50757e-06
CASGPGHMKLFF-TRBV6-2-TRBJ1-4	5.2998e-06
CASGPGTANNEQFF-TRBV28-TRBJ2-1	9.20491e-06
CASGPPGQGYEQYF-TRBV28-TRBJ2-7	6.41554e-05
CASGPPGSEQYF-TRBV28-TRBJ2-7	1.39468e-07
CASGPPSTDSYGYTF-TRBV12-3-TRBJ1-2	1.39468e-07
CASGPQGRDEKLFF-TRBV6-1-TRBJ1-4	0.000164712
CASGPSYEQYF-TRBV19-TRBJ2-7	9.55358e-05
CASGPWGLAGGHFYEQYF-TRBV12-5-TRBJ2-7	1.39468e-07
CASGPWGLAGGHSYEQYF-TRBV12-5-TRBJ2-7	1.67362e-06
CASGQDRSVREQYF-TRBV6-5-TRBJ2-7	0.000106414
CASGQELYGYTF-TRBV19-TRBJ1-2	1.39468e-07
CASGQGFANTGELFF-TRBV12-5-TRBJ2-2	1.11575e-06
CASGQGGPEAFF-TRBV10-2-TRBJ1-1	6.03898e-05
CASGQGSAENTIYF-TRBV5-1-TRBJ1-3	2.37096e-06
CASGQGSAGNTIYF-TRBV5-1-TRBJ1-3	4.97902e-05
CASGQPLYEQYF-TRBV6-1-TRBJ2-7	6.24818e-05
CASGRAEAFF-TRBV28-TRBJ1-1	7.23841e-05
CASGRDRAPDGYTF-TRBV21-1-TRBJ1-2	0.000962053
CASGRDRGFHEQYF-TRBV5-4-TRBJ2-7	2.09203e-06
CASGREDTEAFF-TRBV27-TRBJ1-1	4.92323e-05
CASGRGRETYEQYF-TRBV2-TRBJ2-7	4.18405e-07
CASGRGWDQPQHF-TRBV19-TRBJ1-5	3.90511e-05
CASGRSGHEQYF-TRBV6-5-TRBJ2-7	0.000140584
CASGSGEINQPQHF-TRBV6-1-TRBJ1-5	8.92597e-06
CASGSGQGAWEQYF-TRBV5-1-TRBJ2-7	4.6164e-05
CASGSPGDRDSYEQYF-TRBV12-5-TRBJ2-7	3.76565e-06
CASGSPRYEQYF-TRBV6-1-TRBJ2-7	6.10871e-05
CASGTANYGYTF-TRBV14-TRBJ1-2	6.97342e-05
CASGTATGGGYSSYNSPLHF-TRBV12-5-TRBJ1-6	2.78937e-07
CASGTELNYGYTF-TRBV27-TRBJ1-2	0.00014686
CASGTESNSPLHF-TRBV10-2-TRBJ1-6	2.23149e-06
CASGTGDSNQPQHF-TRBV10-3-TRBJ1-5	8.3681e-07
CASGTGENYGYTF-TRBV6-5-TRBJ1-2	1.39468e-07
CASGTGHSGNTIYF-TRBV5-1-TRBJ1-3	6.44344e-05
CASGTGITSTYTF-TRBV6-5-TRBJ1-2	0.000335282
CASGTGPGTEAFF-TRBV10-1-TRBJ1-1	5.49505e-05
CASGTSGPYEQYF-TRBV11-1-TRBJ2-7	5.43927e-06
CASGTSKQETQYF-TRBV12-3-TRBJ2-5	7.68471e-05
CASGTTGNGRSPLHF-TRBV6-2-TRBJ1-6	4.18405e-07
CASGVAAILNYEQYF-TRBV5-5-TRBJ2-7	1.67362e-06
CASGVGFSPLHF-TRBV28-TRBJ1-6	5.34164e-05
CASGVSPGTSYEQYF-TRBV5-1-TRBJ2-7	7.28025e-05
CASGWGREKLFF-TRBV28-TRBJ1-4	5.80188e-05
CASGYQRGLYEQYF-TRBV13-TRBJ2-7	1.64573e-05
CASHNRDNSPLHF-TRBV28-TRBJ1-6	0.000151323
CASHPWAGGSGELFF-TRBV5-1-TRBJ2-2	7.0292e-05
CASHRGGNGNQPQHF-TRBV19-TRBJ1-5	0.000138213
CASHSGTGALDGYTF-TRBV6-1-TRBJ1-2	1.39468e-07
CASHSGTGRGVYGYTF-TRBV6-1-TRBJ1-2	0.000187167
CASIALGGRYNSPLHF-TRBV28-TRBJ1-6	1.39468e-07
CASIDPGTGGTEAFF-TRBV28-TRBJ1-1	9.53963e-05
CASIDRGRGNQPQHF-TRBV6-2-TRBJ1-5	2.78937e-07
CASIDSLNTEAFF-TRBV28-TRBJ1-1	6.13661e-05
CASIEGSNSGANVLTF-TRBV2-TRBJ2-6	1.39468e-07
CASIGLAGGTYEQYF-TRBV6-5-TRBJ2-7	0.000127474
CASIGLAGGYEQYF-TRBV6-6-TRBJ2-7	9.93015e-05
CASIGLAGYSYEQYF-TRBV14-TRBJ2-7	1.39468e-07
CASIGQGDYEQYF-TRBV11-3-TRBJ2-7	3.34724e-06
CASIGRGATEAFF-TRBV28-TRBJ1-1	9.49779e-05
CASIHRGRQSGEAFF-TRBV28-TRBJ1-1	9.84646e-05
CASIIPGLAGGYEQYF-TRBV10-1-TRBJ2-7	0.000287584
CASIIPGLAGVHEQYF-TRBV10-1-TRBJ2-7	1.39468e-07
CASILGRAVGREQYF-TRBV6-2-TRBJ2-7	1.39468e-07
CASILLGGTEAFF-TRBV12-3-TRBJ1-1	1.39468e-07
CASILMARSTDTQYF-TRBV7-2-TRBJ2-3	1.39468e-07
CASILNWGGTEAFF-TRBV27-TRBJ1-1	6.97342e-07
CASIMTAGAYTEAFF-TRBV4-2-TRBJ1-1	0.000137795
CASINRGRDTEAFF-TRBV19-TRBJ1-1	7.60102e-05
CASIPGTGPSNEQFF-TRBV6-1-TRBJ2-1	2.14781e-05
CASIPHTGGLDGYTF-TRBV12-3-TRBJ1-2	0.000568891
CASIPNGSVTYEQYF-TRBV2-TRBJ2-7	1.39468e-07
CASIPPPGALYEQYF-TRBV19-TRBJ2-7	0.000170988
CASIPQGSAQPQHF-TRBV6-1-TRBJ1-5	9.33043e-05
CASIPSGSVTYEQYF-TRBV2-TRBJ2-7	4.18405e-07
CASIPTGGRYGYTF-TRBV2-TRBJ1-2	6.41554e-06
CASIQGMNTEAFF-TRBV28-TRBJ1-1	0.000197348
CASIQGMNTEAFF-TRBV6-6-TRBJ1-1	0.000100557
CASIQGQGGIYEQYF-TRBV6-2-TRBJ2-7	1.53415e-06
CASIQGYTEAFF-TRBV28-TRBJ1-1	1.39468e-07
CASIRAGAGSSYEQYF-TRBV19-TRBJ2-7	1.39468e-07
CASIRDRDAGGELFF-TRBV30-TRBJ2-2	4.15616e-05
CASIREGHGEAFF-TRBV28-TRBJ1-1	3.41697e-05
CASIRGAGSPLHF-TRBV28-TRBJ1-6	0.00010223
CASIRQIRTEAFF-TRBV2-TRBJ1-1	1.39468e-07
CASIRRVEGPAEGSYTF-TRBV6-6-TRBJ1-2	0.000146442
CASIRTENTEAFF-TRBV2-TRBJ1-1	1.81309e-06
CASIRVSEQYF-TRBV2-TRBJ2-7	1.25522e-06
CASISEGVGYTF-TRBV28-TRBJ1-2	1.35284e-05
CASISGAPNQPQHF-TRBV28-TRBJ1-5	3.20777e-06
CASISMTGRTEAFF-TRBV28-TRBJ1-1	0.000113109
CASISPGAGGYEQYF-TRBV6-1-TRBJ2-7	2.60806e-05
CASISPGSEQYF-TRBV3-1-TRBJ2-7	0.000144071
CASISQGVLGAFF-TRBV5-6-TRBJ1-1	2.92884e-06
CASISRGGAPYGYTF-TRBV25-1-TRBJ1-2	8.04732e-05
CASISSGAYGYTF-TRBV28-TRBJ1-2	0.000135424
CASITAGGGVDEAFF-TRBV28-TRBJ1-1	1.39468e-07
CASITGGPRNYGYTF-TRBV28-TRBJ1-2	0.00022552
CASITPGGEKLFF-TRBV28-TRBJ1-4	6.45738e-05
CASITPGTAIYGYTF-TRBV28-TRBJ1-2	0.000236678
CASITQGASAQPQHF-TRBV28-TRBJ1-5	9.95804e-05
CASITTNYEQYF-TRBV6-1-TRBJ2-7	8.56336e-05
CASIVAPRSGTEAFF-TRBV2-TRBJ1-1	1.53415e-06
CASKADSNSISHF-TRBV2-TRBJ1-5	2.23149e-06
CASKAGGPYEQYF-TRBV27-TRBJ2-7	1.60389e-05
CASKAGLPTTEQYF-TRBV7-2-TRBJ2-7	0.000122593
CASKASWGSNQPQHF-TRBV6-5-TRBJ1-5	0.000102091
CASKDREGFTEAFF-TRBV6-1-TRBJ1-1	7.18262e-05
CASKEGTGGFSGNTIYF-TRBV19-TRBJ1-3	5.62057e-05
CASKGAGTGLPYVLGKLFF-TRBV6-6-TRBJ1-4	5.2719e-05
CASKGGDLGRGYTF-TRBV6-6-TRBJ1-2	1.07391e-05
CASKGGGQGVGYTF-TRBV7-8-TRBJ1-2	0.000145326
CASKGGPLSYEQYF-TRBV6-5-TRBJ2-7	7.41972e-05
CASKGGSENSPLHF-TRBV28-TRBJ1-6	0.000145884
CASKGKGAGEQYF-TRBV2-TRBJ2-7	1.39468e-07
CASKGLTYGYTF-TRBV19-TRBJ1-2	0.000282144
CASKGMDTEAFF-TRBV6-6-TRBJ1-1	0.000145187
CASKGQGFYEQYF-TRBV9-TRBJ2-7	1.39468e-07
CASKGQGSYGYTF-TRBV9-TRBJ1-2	0.000342255
CASKGQGSYSYTF-TRBV9-TRBJ1-2	1.39468e-05
CASKGQPGNTIYF-TRBV19-TRBJ1-3	3.76565e-06
CASKGQYTEAFF-TRBV27-TRBJ1-1	0.00015467
CASKGRSSGNTIYF-TRBV19-TRBJ1-3	9.76278e-07
CASKGSGRTGELFF-TRBV19-TRBJ2-2	1.39468e-07
CASKGTSGIYEQYF-TRBV5-1-TRBJ2-7	7.65681e-05
CASKHRGTSTYSNQPQHF-TRBV6-2-TRBJ1-5	2.51043e-06
CASKIAGGRYEQYF-TRBV27-TRBJ2-7	3.31935e-05
CASKIGTVHYEQYF-TRBV6-1-TRBJ2-7	4.95113e-05
CASKIQGNEQYF-TRBV2-TRBJ2-7	8.3681e-07
CASKLGLALYEQYF-TRBV2-TRBJ2-7	1.39468e-07
CASKLIRERQPQHF-TRBV28-TRBJ1-5	1.39468e-07
CASKLQGASYEQYF-TRBV27-TRBJ2-7	2.97068e-05
CASKLQGWTEAFF-TRBV27-TRBJ1-1	3.57039e-05
CASKLTAFMWYF-TRBV6-6-TRBJ2-7	0.000109204
CASKMGRLSYEQYF-TRBV10-2-TRBJ2-7	9.40017e-05
CASKMTGTAYEQYF-TRBV28-TRBJ2-7	6.05293e-05
CASKNRDRGGTGELFF-TRBV12-3-TRBJ2-2	7.72655e-05
CASKPGLAYYEQYF-TRBV6-5-TRBJ2-7	0.000101812
CASKPGQGGTNEKLFF-TRBV5-1-TRBJ1-4	4.43509e-05
CASKPGQTYEQYF-TRBV6-1-TRBJ2-7	4.11432e-05
CASKPHASGVYEQYF-TRBV6-1-TRBJ2-7	6.10871e-05
CASKPITGSGMNTEAFF-TRBV19-TRBJ1-1	1.39468e-07
CASKPRGGAGTYEQYF-TRBV27-TRBJ2-7	5.99714e-06
CASKPRGGARTYEQYF-TRBV27-TRBJ2-7	4.18405e-07
CASKQERRFNHDRGCGLSGANVLTF-TRBV21-1-TRBJ2-6	5.43927e-06
CASKQPTGPHYQPQHF-TRBV5-3-TRBJ1-5	4.18405e-07
CASKQTGGVTEAFF-TRBV27-TRBJ1-1	2.48254e-05
CASKRAGTEAFF-TRBV27-TRBJ1-1	2.07808e-05
CASKRLYTEAFF-TRBV12-3-TRBJ1-1	9.90225e-05
CASKRPQTYEQYF-TRBV6-1-TRBJ2-7	5.09059e-05
CASKRQGGGYTF-TRBV25-1-TRBJ1-2	1.11575e-06
CASKRQGMGAFF-TRBV2-TRBJ1-1	3.90511e-06
CASKRQLGNTEAFF-TRBV6-2-TRBJ1-1	4.60246e-06
CASKSGLAETYEQYF-TRBV6-1-TRBJ2-7	2.53832e-05
CASKSGTEMNTEAFF-TRBV12-3-TRBJ1-1	0.000147697
CASKSPQGSNGYTEAFF-TRBV28-TRBJ1-1	1.39468e-07
CASKSPQGSNGYTF-TRBV28-TRBJ1-2	0.000171964
CASKSPVTETPNTEAFF-TRBV21-1-TRBJ1-1	0.000121337
CASKSRESYGYTF-TRBV27-TRBJ1-2	2.92884e-06
CASKSSQGGHGYTF-TRBV12-3-TRBJ1-2	0.000238909
CASKSTGNWYGYTF-TRBV27-TRBJ1-2	0.00038033
CASKSWASGGYEQYF-TRBV6-2-TRBJ2-7	1.53415e-06
CASKTGDSPLHF-TRBV6-2-TRBJ1-6	2.78937e-07
CASKTGQRDSANYGYTF-TRBV6-5-TRBJ1-2	0.000208505
CASKTSGADGYTF-TRBV2-TRBJ1-2	1.39468e-07
CASKTSGGGMREQYF-TRBV28-TRBJ2-7	3.7238e-05
CASKTSGSSYEQYF-TRBV19-TRBJ2-7	7.82417e-05
CASKTTGGQDGNQPQHF-TRBV19-TRBJ1-5	1.39468e-07
CASKTWRGRVTEAFF-TRBV19-TRBJ1-1	1.39468e-07
CASKVAGASYEQYF-TRBV27-TRBJ2-7	8.131e-05
CASKVGEGNYEQYF-TRBV19-TRBJ2-7	0.000800548
CASKVGGYEAGREKLFF-TRBV6-6-TRBJ1-4	6.35976e-05
CASKVGHSSYEQYF-TRBV11-3-TRBJ2-7	2.92884e-06
CASKVSGAGAYEQYF-TRBV5-1-TRBJ2-7	6.42949e-05
CASKWEGGYGYTF-TRBV12-3-TRBJ1-2	0.000344487
CASKWGLGEPYEQYF-TRBV6-2-TRBJ2-7	5.57873e-07
CASKYALPRQGDNYGYTF-TRBV19-TRBJ1-2	3.90511e-06
CASKYGTGGFSGANVLTF-TRBV12-3-TRBJ2-6	5.16033e-05
CASLAGEANEQYF-TRBV10-3-TRBJ2-7	1.39468e-07
CASLAGGPGTDTQYF-TRBV10-3-TRBJ2-3	3.62618e-05
CASLAGGSGTDTQYF-TRBV10-3-TRBJ2-3	4.60246e-06
CASLEQTGVDSPLHF-TRBV18-TRBJ1-6	2.23149e-05
CASLGDRQDTEAFF-TRBV5-5-TRBJ1-1	6.97342e-07
CASLGGLGTEAFF-TRBV30-TRBJ1-1	3.48671e-06
CASLGGSGANVLTF-TRBV6-1-TRBJ2-6	2.03624e-05
CASLGLRRDYGYTF-TRBV2-TRBJ1-2	1.25522e-06
CASLGQGSSYEQYF-TRBV6-2-TRBJ2-7	4.32352e-06
CASLGSRNYGYTF-TRBV21-1-TRBJ1-2	0.000261643
CASLHRVGEKLFF-TRBV6-1-TRBJ1-4	2.4128e-05
CASLLASGANYEQYF-TRBV6-2-TRBJ2-7	1.39468e-06
CASLNPDRPFPYEQYF-TRBV21-1-TRBJ2-7	0.000147976
CASLNRDRGTEAFF-TRBV7-9-TRBJ1-1	1.39468e-07
CASLPDTESGTTYEQYF-TRBV21-1-TRBJ2-7	6.97342e-07
CASLPDTESRTTYEQYF-TRBV21-1-TRBJ2-7	1.39468e-07
CASLPGVDQPQHF-TRBV28-TRBJ1-5	5.28585e-05
CASLPPDTNYGYTF-TRBV28-TRBJ1-2	0.00015997
CASLPQGVGEKLFF-TRBV2-TRBJ1-4	1.67362e-06
CASLQDSNYEQYF-TRBV6-1-TRBJ2-7	6.48528e-05
CASLQGGNEQYF-TRBV6-2-TRBJ2-7	1.81309e-06
CASLRAGAYGYTF-TRBV6-1-TRBJ1-2	1.39468e-07
CASLREEQYF-TRBV2-TRBJ2-7	1.39468e-06
CASLSREADYGYTF-TRBV19-TRBJ1-2	1.39468e-07
CASLTPGTGRGGYTF-TRBV21-1-TRBJ1-2	0.00029386
CASLTTGTGVTGELFF-TRBV6-6-TRBJ2-2	0.000122314
CASLVGDRTYEQYF-TRBV7-2-TRBJ2-7	1.39468e-07
CASLWGLGEAFF-TRBV5-8-TRBJ1-1	1.63178e-05
CASLWSGRTGELFF-TRBV28-TRBJ2-2	1.39468e-07
CASLYNNLGPSETQYF-TRBV2-TRBJ2-5	1.39468e-07
CASLYREHSGANVLTF-TRBV6-6-TRBJ2-6	4.75587e-05
CASMDRTKGYTF-TRBV28-TRBJ1-2	0.000228449
CASMEEGQGFYEQYF-TRBV2-TRBJ2-7	5.57873e-07
CASMGGTGQPQHF-TRBV19-TRBJ1-5	3.98879e-05
CASMGLAGNYEQYF-TRBV10-3-TRBJ2-7	1.39468e-07
CASMGLDYEQYF-TRBV7-3-TRBJ2-7	0.00016778
CASMGLYDRAYYSNQPQHF-TRBV19-TRBJ1-5	6.58291e-05
CASMHRASEQYF-TRBV6-5-TRBJ2-7	9.86041e-05
CASMLPGTDHTEAFF-TRBV27-TRBJ1-1	2.80331e-05
CASMMGPANEKLFF-TRBV7-2-TRBJ1-4	5.17428e-05
CASMMGQGSTEAFF-TRBV19-TRBJ1-1	4.10037e-05
CASMNQGAPHLHF-TRBV6-5-TRBJ1-6	1.18548e-05
CASMQSGDHEQYF-TRBV5-1-TRBJ2-7	0.000122453
CASMRDRGYEQYF-TRBV6-5-TRBJ2-7	9.69305e-05
CASMRSTGDEKLFF-TRBV6-1-TRBJ1-4	1.39468e-06
CASMRVMNTEAFF-TRBV6-1-TRBJ1-1	5.41137e-05
CASMSGRLAGWGSYEQYF-TRBV2-TRBJ2-7	4.18405e-07
CASMSLSKGNTIYF-TRBV27-TRBJ1-3	2.55227e-05
CASMTQGGPPNQPQHF-TRBV19-TRBJ1-5	1.39468e-07
CASNAGGSNTGELFF-TRBV10-2-TRBJ2-2	3.22172e-05
CASNAPGWGTEAFF-TRBV19-TRBJ1-1	7.79628e-05
CASNAQGAEGYTF-TRBV7-2-TRBJ1-2	1.98045e-05
CASNDPPGTMNTEAFF-TRBV6-2-TRBJ1-1	5.7182e-06
CASNDRGGATEQYF-TRBV19-TRBJ2-7	9.24675e-05
CASNELGAEAFF-TRBV19-TRBJ1-1	0.000124545
CASNENREGYTF-TRBV12-3-TRBJ1-2	0.000151044
CASNETSGEQYF-TRBV12-3-TRBJ2-7	7.75444e-05
CASNFFGTANTEAFF-TRBV19-TRBJ1-1	6.87579e-05
CASNFPSGAHEKLFF-TRBV19-TRBJ1-4	5.7461e-05
CASNGDDRVPLHF-TRBV6-2-TRBJ1-6	1.39468e-06
CASNGDRSYGYTF-TRBV2-TRBJ1-2	1.39468e-07
CASNGGFSNQPQHF-TRBV19-TRBJ1-5	1.39468e-06
CASNGGGLNYGYTF-TRBV5-5-TRBJ1-2	1.39468e-07
CASNGGGYEQYF-TRBV6-6-TRBJ2-7	0.00014435
CASNGGLSYEQYF-TRBV6-6-TRBJ2-7	8.98176e-05
CASNGGRSGANVLTF-TRBV19-TRBJ2-6	3.16593e-05
CASNGGYSGNTIYF-TRBV6-6-TRBJ1-3	2.78937e-07
CASNGLRGDQPQHF-TRBV19-TRBJ1-5	9.33043e-05
CASNGPRASGYTF-TRBV7-9-TRBJ1-2	5.57873e-07
CASNGQQYGYTF-TRBV28-TRBJ1-2	1.39468e-07
CASNGREHSPLHF-TRBV19-TRBJ1-6	1.39468e-07
CASNGRTEAFF-TRBV27-TRBJ1-1	2.25939e-05
CASNHFGQSSRGTEAFF-TRBV7-9-TRBJ1-1	1.39468e-07
CASNHQGTNEKLFF-TRBV7-8-TRBJ1-4	9.69305e-05
CASNIGRGRDGYTF-TRBV19-TRBJ1-2	1.67362e-06
CASNILASGSWNEQFF-TRBV28-TRBJ2-1	7.39182e-06
CASNIPGQGGYGYTF-TRBV10-1-TRBJ1-2	3.40303e-05
CASNKQGRYYGYTF-TRBV6-2-TRBJ1-2	1.39468e-07
CASNLAASYEQYF-TRBV6-2-TRBJ2-7	5.2998e-06
CASNLGTSRAGHEQFF-TRBV5-1-TRBJ2-1	1.39468e-07
CASNLKGRGRTEAFF-TRBV12-3-TRBJ1-1	3.5146e-05
CASNLLGQTNEKLFF-TRBV6-4-TRBJ1-4	6.41554e-05
CASNLQGGNYEQYF-TRBV2-TRBJ2-7	1.39468e-06
CASNLREGQPQHF-TRBV28-TRBJ1-5	0.000104601
CASNMDSHTEAFF-TRBV6-6-TRBJ1-1	9.37227e-05
CASNMGLGDEQYF-TRBV6-2-TRBJ2-7	1.67362e-06
CASNPDGGSEQYF-TRBV6-5-TRBJ2-7	8.11706e-05
CASNPDPNTEAFF-TRBV19-TRBJ1-1	2.78937e-07
CASNPDRAFTEAFF-TRBV6-5-TRBJ1-1	0.000110877
CASNPDRGSGNTIYF-TRBV9-TRBJ1-3	0.000135145
CASNPEDGGAGQGEKLFF-TRBV9-TRBJ1-4	4.00274e-05
CASNPGGAYEQYF-TRBV12-3-TRBJ2-7	0.000116596
CASNPGGNSPLHF-TRBV6-5-TRBJ1-6	0.000195535
CASNPGLAISYEQYF-TRBV11-2-TRBJ2-7	3.20777e-05
CASNPGTANTEAFF-TRBV28-TRBJ1-1	0.000100417
CASNPGTGIGEQYF-TRBV12-3-TRBJ2-7	0.000125103
CASNPGTSDTQYF-TRBV10-1-TRBJ2-3	2.78937e-07
CASNPGTSSYEQYF-TRBV6-6-TRBJ2-7	0.000222173
CASNPHPPQYTEAFF-TRBV28-TRBJ1-1	2.92884e-05
CASNPLSSGRSYGYTF-TRBV28-TRBJ1-2	0.000215618
CASNPPDRSNTEAFF-TRBV6-2-TRBJ1-1	3.76565e-06
CASNPPGAGQPQHF-TRBV12-3-TRBJ1-5	0.000142118
CASNPPGQDHTGELFF-TRBV19-TRBJ2-2	7.32209e-05
CASNQGFAGANVLTF-TRBV5-4-TRBJ2-6	7.11289e-06
CASNQGRQGGTEAFF-TRBV6-1-TRBJ1-1	6.90368e-05
CASNQQDYEQYF-TRBV28-TRBJ2-7	0.000110041
CASNQQGAYEQYF-TRBV25-1-TRBJ2-7	6.27608e-05
CASNQRGQGTYGYTF-TRBV28-TRBJ1-2	0.000138213
CASNRARGAVYEQYF-TRBV5-6-TRBJ2-7	8.3681e-07
CASNRDRGLSPLHF-TRBV6-5-TRBJ1-6	0.000258435
CASNRDTINYGYTF-TRBV6-1-TRBJ1-2	1.39468e-07
CASNRERYTEAFF-TRBV19-TRBJ1-1	1.39468e-07
CASNRGRSSGANVLTF-TRBV5-1-TRBJ2-6	2.05018e-05
CASNRQGAIYGYTF-TRBV7-9-TRBJ1-2	2.78937e-07
CASNRVGEAYGYTF-TRBV6-1-TRBJ1-2	0.00022566
CASNSAREQYF-TRBV28-TRBJ2-7	1.39468e-07
CASNSASGRVEQYF-TRBV2-TRBJ2-7	5.57873e-07
CASNSGGSYEQYF-TRBV5-1-TRBJ2-7	0.000134029
CASNSGQAPYEQYF-TRBV6-1-TRBJ2-7	5.88556e-05
CASNSGTGIVEQYF-TRBV18-TRBJ2-7	1.98045e-05
CASNSRGGTRPYEQYF-TRBV28-TRBJ2-7	4.42115e-05
CASNSRQGLPTNEKLFF-TRBV19-TRBJ1-4	2.09203e-06
CASNSRSWRGGEQYF-TRBV12-3-TRBJ2-7	0.000115619
CASNTGGNQPQHF-TRBV28-TRBJ1-5	5.57873e-07
CASNTGGTANNEKLFF-TRBV6-5-TRBJ1-4	0.000195116
CASNVAGPGQPQHF-TRBV5-6-TRBJ1-5	1.53415e-06
CASNVGLTQYF-TRBV7-2-TRBJ2-5	4.8256e-05
CASNWQGDGEKLFF-TRBV6-1-TRBJ1-4	5.67636e-05
CASNYRGLTYEQYF-TRBV2-TRBJ2-7	1.11575e-06
CASPDHQGGSSDTEAFF-TRBV6-2-TRBJ1-1	6.13661e-06
CASPDRAHEQYF-TRBV10-1-TRBJ2-7	0.000160668
CASPEQRNTEAFF-TRBV30-TRBJ1-1	1.42258e-05
CASPGENNYGYTF-TRBV2-TRBJ1-2	1.39468e-07
CASPGQGGDQPQHF-TRBV21-1-TRBJ1-5	7.00131e-05
CASPGQGLGSYEQYF-TRBV5-1-TRBJ2-7	7.51734e-05
CASPGQRNTEAFF-TRBV30-TRBJ1-1	7.82417e-05
CASPGTGDLREQYF-TRBV6-5-TRBJ2-7	1.39468e-07
CASPGTGFGTEAFF-TRBV6-4-TRBJ1-1	0.000112969
CASPHRGSYYGYTF-TRBV11-3-TRBJ1-2	9.76278e-06
CASPIGLRSF-TRBV19-TRBJ2-7	9.66516e-05
CASPLKRGSGEQYF-TRBV23-1-TRBJ2-7	6.19239e-05
CASPLTVGVLYGYGYTF-TRBV4-3-TRBJ1-2	0.000377262
CASPNSKRGEQYF-TRBV27-TRBJ2-7	7.25235e-06
CASPPAQGGPLRAVLRA-TRBV28-TRBJ2-5	8.3681e-07
CASPPDRLYGYTF-TRBV6-5-TRBJ1-2	0.000230123
CASPPRGSGYGYTF-TRBV7-3-TRBJ1-2	5.96924e-05
CASPPSQGVDTEAFF-TRBV28-TRBJ1-1	2.05018e-05
CASPQARGEKLFF-TRBV23-1-TRBJ1-4	3.0962e-05
CASPRSISGLGEQYF-TRBV10-1-TRBJ2-7	5.49505e-05
CASQDRTNQPQHF-TRBV19-TRBJ1-5	0.000107251
CASQETSGSREQYF-TRBV19-TRBJ2-7	6.02503e-05
CASQGARGEQYF-TRBV24-1-TRBJ2-7	0.000615195
CASQGDYNSPLHF-TRBV10-2-TRBJ1-6	5.10454e-05
CASQGEGNQPQHF-TRBV2-TRBJ1-5	2.92884e-06
CASQGIHGYTF-TRBV19-TRBJ1-2	0.00024393
CASQGPAGDEQYF-TRBV6-2-TRBJ2-7	1.25522e-06
CASQGSPTYEQYF-TRBV28-TRBJ2-7	5.10454e-05
CASQGSRSSYEQYF-TRBV7-2-TRBJ2-7	7.87996e-05
CASQGVYGYTF-TRBV9-TRBJ1-2	0.000332632
CASQITSGHYEQYF-TRBV5-4-TRBJ2-7	5.2998e-06
CASQPGANYGYTF-TRBV19-TRBJ1-2	0.000198742
CASQRGLSYEQYF-TRBV10-3-TRBJ2-7	9.33043e-05
CASQRLGAVYEQYF-TRBV27-TRBJ2-7	2.34307e-05
CASQSARDNSPLHF-TRBV6-5-TRBJ1-6	0.000162062
CASQTGEGYGYTF-TRBV6-1-TRBJ1-2	0.000266663
CASQTGGLSYEQYF-TRBV28-TRBJ2-7	9.34438e-05
CASQTGTRRGAQYF-TRBV30-TRBJ2-5	2.37096e-05
CASQVPGAGYTF-TRBV6-1-TRBJ1-2	8.50757e-05
CASQYGTQNTEAFF-TRBV2-TRBJ1-1	2.92884e-06
CASRAALDRRYGYTF-TRBV5-1-TRBJ1-2	8.63309e-05
CASRADIEKLFF-TRBV2-TRBJ1-4	2.51043e-06
CASRADRGPGYTF-TRBV6-5-TRBJ1-2	0.000230262
CASRAFWDSGYEQYF-TRBV6-5-TRBJ2-7	7.11289e-05
CASRAGILDYGYTF-TRBV27-TRBJ1-2	1.39468e-07
CASRAGQANEKLFF-TRBV10-2-TRBJ1-4	0.000103207
CASRAGQGAWNSPLHF-TRBV27-TRBJ1-6	1.57599e-05
CASRAGQGILRGDEQYF-TRBV6-1-TRBJ2-7	4.00274e-05
CASRAGQGSYEQYF-TRBV2-TRBJ2-7	5.57873e-07
CASRAGQPQHF-TRBV7-6-TRBJ1-5	9.97199e-05
CASRAGQTRAPLHF-TRBV2-TRBJ1-6	1.39468e-07
CASRAGRLAGYDEQYF-TRBV12-3-TRBJ2-7	0.000100278
CASRAGSGYTF-TRBV28-TRBJ1-2	0.000168478
CASRAGTGDYGYTF-TRBV19-TRBJ1-2	1.39468e-07
CASRAGTGITGELFF-TRBV2-TRBJ2-2	2.78937e-07
CASRAGTGVYEQYF-TRBV6-1-TRBJ2-7	5.82978e-05
CASRAGVEDEQYF-TRBV2-TRBJ2-7	2.78937e-07
CASRAGVYQPQHF-TRBV6-5-TRBJ1-5	0.000103486
CASRAHMNTEAFF-TRBV30-TRBJ1-1	8.32626e-05
CASRAKVSYRESPLHF-TRBV6-5-TRBJ1-6	7.53129e-06
CASRANTGTDYLRYEQYF-TRBV11-2-TRBJ2-7	2.06413e-05
CASRAPEVPQHF-TRBV6-6-TRBJ1-5	3.20777e-06
CASRARLPNTDTQYF-TRBV6-2-TRBJ2-3	6.97342e-07
CASRARTAEYGYTF-TRBV5-1-TRBJ1-2	0.000132913
CASRARVSNQPQHF-TRBV6-1-TRBJ1-5	0.000193303
CASRASGSYEQYF-TRBV6-2-TRBJ2-7	1.67362e-06
CASRASGVSNYGYTF-TRBV19-TRBJ1-2	2.25939e-05
CASRASRPDKDEQYF-TRBV6-6-TRBJ2-7	0.0001417
CASRATGANEKLFF-TRBV2-TRBJ1-4	2.51043e-06
CASRATQGAEEQYF-TRBV27-TRBJ2-7	1.61783e-05
CASRAYGTGGEQYF-TRBV7-8-TRBJ2-7	3.80749e-05
CASRDARGSYTF-TRBV6-5-TRBJ1-2	0.000277542
CASRDGPREQYF-TRBV2-TRBJ2-7	8.3681e-07
CASRDGQGAAFF-TRBV6-5-TRBJ1-1	0.00012845
CASRDGQGYGYTF-TRBV28-TRBJ1-2	0.000201392
CASRDGTEYHGYTF-TRBV2-TRBJ1-2	1.25522e-06
CASRDGWGDSPLHF-TRBV10-1-TRBJ1-6	8.84229e-05
CASRDKSSYEQYF-TRBV7-8-TRBJ2-7	9.65121e-05
CASRDLGTGAGGYTF-TRBV3-1-TRBJ1-2	0.0035563
CASRDLGTGENYGYTF-TRBV3-1-TRBJ1-2	1.39468e-07
CASRDLGTGGTNYGYTF-TRBV3-1-TRBJ1-2	1.39468e-07
CASRDQTGTNTEAFF-TRBV6-1-TRBJ1-1	7.36393e-05
CASRDRDNQPQHF-TRBV6-1-TRBJ1-5	7.78233e-05
CASRDRGDSPLHF-TRBV19-TRBJ1-6	1.67362e-06
CASRDRGIAENTEAFF-TRBV4-3-TRBJ1-1	1.39468e-07
CASRDRGLGPQHF-TRBV6-5-TRBJ1-5	8.3681e-07
CASRDRGRGNTEAFF-TRBV27-TRBJ1-1	3.12409e-05
CASRDRISSNQPQHF-TRBV6-6-TRBJ1-5	0.000114782
CASRDRLYGYTF-TRBV12-3-TRBJ1-2	1.39468e-07
CASRDRSGGAYGYTF-TRBV6-6-TRBJ1-2	0.000292047
CASRDRSLPYGYTF-TRBV6-5-TRBJ1-2	0.000153834
CASRDRVHTEAFF-TRBV27-TRBJ1-1	1.17153e-05
CASRDRVSTEAFF-TRBV6-5-TRBJ1-1	0.000138632
CASRDSGLMNTEAFF-TRBV19-TRBJ1-1	0.000104601
CASRDSGTGDDEQYF-TRBV6-2-TRBJ2-7	6.97342e-07
CASRDSIEAFF-TRBV12-3-TRBJ1-1	0.000139329
CASRDSQNNYGYTF-TRBV5-1-TRBJ1-2	1.39468e-07
CASRDSSGANVLTF-TRBV6-6-TRBJ2-6	1.39468e-07
CASRDTGRSGVTQYF-TRBV3-1-TRBJ2-7	0.000148673
CASRDTGSTEAFF-TRBV6-2-TRBJ1-1	1.01812e-05
CASRDTRGLSEQYF-TRBV11-1-TRBJ2-7	1.1018e-05
CASRDTSGPGEQYF-TRBV6-5-TRBJ2-7	5.23006e-05
CASRDVARTDTQYF-TRBV19-TRBJ2-3	1.39468e-07
CASRDYLYEQYF-TRBV6-1-TRBJ2-7	8.99571e-05
CASRDYPYEQYF-TRBV28-TRBJ2-7	0.00022036
CASREAGTSYNEQFF-TRBV11-2-TRBJ2-1	6.97342e-07
CASREDRGGNQPQHF-TRBV19-TRBJ1-5	1.68757e-05
CASREDSSNGYTF-TRBV2-TRBJ1-2	3.20777e-06
CASREEDDTEAFF-TRBV19-TRBJ1-1	4.65824e-05
CASREGASYEQYF-TRBV5-1-TRBJ2-7	3.0962e-05
CASREGEPGWNTQYF-TRBV5-1-TRBJ2-3	2.51043e-06
CASREGLAGTYEQYF-TRBV12-4-TRBJ2-7	8.75861e-05
CASREGPGAYQGYTF-TRBV2-TRBJ1-2	4.18405e-07
CASREGQGEEKLFF-TRBV11-2-TRBJ1-4	2.32912e-05
CASREGRDYGYTF-TRBV27-TRBJ1-2	7.18262e-05
CASREGRGNTEAFF-TRBV12-3-TRBJ1-1	1.39468e-07
CASREGRNYGYTF-TRBV6-6-TRBJ1-2	1.39468e-07
CASREGSSRSPLHF-TRBV2-TRBJ1-6	1.11575e-06
CASREGVSDQPQHF-TRBV6-2-TRBJ1-5	6.97342e-06
CASREQGGSNQPQHF-TRBV6-1-TRBJ1-5	3.76565e-05
CASRERDISSYEQYF-TRBV28-TRBJ2-7	5.36953e-05
CASRESGQEYGYTF-TRBV6-6-TRBJ1-2	0.000335142
CASRESPNNEKLFF-TRBV27-TRBJ1-4	2.84515e-05
CASRESYYRDRDTYEQYF-TRBV6-5-TRBJ2-7	9.13518e-05
CASRETGGAYEQYF-TRBV19-TRBJ2-7	9.87436e-05
CASRETGGGYEQYF-TRBV28-TRBJ2-7	3.41697e-05
CASRETGGNGYTF-TRBV6-6-TRBJ1-2	0.000255506
CASRETGGNQPQHF-TRBV6-6-TRBJ1-5	0.000213944
CASRETGILYSYEQYF-TRBV6-1-TRBJ2-7	2.77542e-05
CASRETGLYGYTF-TRBV2-TRBJ1-2	1.11575e-06
CASRETSGKGYEQYF-TRBV6-6-TRBJ2-7	0.000137097
CASRETSGREYEQYF-TRBV6-6-TRBJ2-7	1.39468e-07
CASREWDIQNEKLFF-TRBV6-1-TRBJ1-4	4.8256e-05
CASRFGGTEQYF-TRBV6-1-TRBJ2-7	7.61497e-05
CASRFGTANTEAFF-TRBV12-3-TRBJ1-1	0.000137516
CASRFIAGDEQYF-TRBV6-2-TRBJ2-7	4.18405e-07
CASRFMGQNTEAFF-TRBV19-TRBJ1-1	2.78937e-07
CASRFQGAGEQYF-TRBV27-TRBJ2-7	2.37096e-06
CASRFSTGTYEQYF-TRBV5-8-TRBJ2-7	8.3681e-07
CASRFTGGRGKLFF-TRBV21-1-TRBJ1-4	7.43366e-05
CASRGAERGSDEQYF-TRBV28-TRBJ2-7	6.54107e-05
CASRGAGAGANVLTF-TRBV28-TRBJ2-6	3.05436e-05
CASRGAGEKLFF-TRBV25-1-TRBJ1-4	1.58994e-05
CASRGAGGPLDTEAFF-TRBV6-5-TRBJ1-1	7.72655e-05
CASRGASDSYEQYF-TRBV21-1-TRBJ2-7	0.000616729
CASRGDGESTFGANVLTF-TRBV27-TRBJ2-6	1.53415e-06
CASRGDGNQPQHF-TRBV2-TRBJ1-5	3.34724e-06
CASRGDQPQHF-TRBV9-TRBJ1-5	8.96781e-05
CASRGDSGGEQYF-TRBV27-TRBJ2-7	7.9497e-06
CASRGDYNSPLHF-TRBV6-1-TRBJ1-6	1.39468e-07
CASRGEVNEQYF-TRBV5-1-TRBJ2-7	7.28025e-05
CASRGGAHGYTF-TRBV27-TRBJ1-2	5.63452e-05
CASRGGAWNTEAFF-TRBV19-TRBJ1-1	7.72655e-05
CASRGGDLNTEAFF-TRBV28-TRBJ1-1	6.08082e-05
CASRGGDTQYF-TRBV12-3-TRBJ2-3	1.39468e-07
CASRGGEKLFF-TRBV28-TRBJ1-4	3.20777e-06
CASRGGGSNEKLFF-TRBV4-1-TRBJ1-4	4.05853e-05
CASRGGGTASGNTIYF-TRBV12-3-TRBJ1-3	1.39468e-07
CASRGGGTDTQYF-TRBV6-2-TRBJ2-3	2.78937e-07
CASRGGLRYEQYF-TRBV6-6-TRBJ2-7	0.000195814
CASRGGQMDTEAFF-TRBV27-TRBJ1-1	8.07522e-05
CASRGGQSSGANVLTF-TRBV2-TRBJ2-6	1.39468e-07
CASRGGQSSGNTIYF-TRBV2-TRBJ1-3	9.76278e-07
CASRGGRGANVLTF-TRBV28-TRBJ2-6	2.92884e-05
CASRGGRVLYGYTF-TRBV2-TRBJ1-2	2.6499e-06
CASRGGYGTYEQYF-TRBV6-1-TRBJ2-7	4.18405e-05
CASRGHNSGNTIYF-TRBV19-TRBJ1-3	1.39468e-07
CASRGKGPKGGNTIYF-TRBV28-TRBJ1-3	6.41554e-05
CASRGLAGDDEQYF-TRBV6-6-TRBJ2-7	0.000123151
CASRGLAGGGETYEQYF-TRBV6-5-TRBJ2-7	5.13243e-05
CASRGLAGGLYEQYF-TRBV6-2-TRBJ2-7	3.34724e-06
CASRGLAGGSEQYF-TRBV6-6-TRBJ2-7	1.39468e-07
CASRGLAGGSGANVLTF-TRBV19-TRBJ2-6	1.79914e-05
CASRGLAGPYEQYF-TRBV6-5-TRBJ2-7	0.000115201
CASRGLQGWGEKLFF-TRBV6-5-TRBJ1-4	6.75027e-05
CASRGPGQGESGANVLTF-TRBV12-3-TRBJ2-6	3.04041e-05
CASRGPGQGHEQYF-TRBV27-TRBJ2-7	2.2036e-05
CASRGPIEGEQYF-TRBV5-1-TRBJ2-7	9.03755e-05
CASRGPTHQPQHF-TRBV28-TRBJ1-5	9.03755e-05
CASRGQANQPQHF-TRBV2-TRBJ1-5	2.92884e-06
CASRGQEPNTEAFF-TRBV12-3-TRBJ1-1	3.48671e-06
CASRGQFGAGNTIYF-TRBV2-TRBJ1-3	2.78937e-06
CASRGQGAYEQYF-TRBV2-TRBJ2-7	1.25522e-06
CASRGQGDVQPQHF-TRBV6-6-TRBJ1-5	1.39468e-07
CASRGQGGGYTF-TRBV12-4-TRBJ1-2	0.000364291
CASRGQGNSGYTF-TRBV2-TRBJ1-2	4.18405e-06
CASRGQGPFSYEQYF-TRBV19-TRBJ2-7	6.66659e-05
CASRGQGRNTEAFF-TRBV6-1-TRBJ1-1	8.34021e-05
CASRGQGRTEAFF-TRBV6-1-TRBJ1-1	0.00010223
CASRGQGVGNSPLHF-TRBV2-TRBJ1-6	4.18405e-07
CASRGQNTEAFF-TRBV3-1-TRBJ1-1	0.000110459
CASRGQNYSPLHF-TRBV27-TRBJ1-6	2.78937e-05
CASRGQSRSPLHF-TRBV27-TRBJ1-6	2.90094e-05
CASRGQWNTEAFF-TRBV2-TRBJ1-1	2.51043e-06
CASRGREFNEKLFF-TRBV2-TRBJ1-4	2.37096e-06
CASRGRGFPEAFF-TRBV28-TRBJ1-1	9.10728e-05
CASRGSGGFVYGYTF-TRBV2-TRBJ1-2	6.97342e-07
CASRGSGSPVSETQYF-TRBV5-1-TRBJ2-5	6.77816e-05
CASRGSLTGVNYEQYF-TRBV11-2-TRBJ2-7	4.51877e-05
CASRGSSGRASGANVLTF-TRBV2-TRBJ2-6	1.11575e-06
CASRGTAANTIYF-TRBV2-TRBJ1-3	1.25522e-06
CASRGTDAQPQHF-TRBV6-1-TRBJ1-5	1.39468e-07
CASRGTDSYEQYF-TRBV7-9-TRBJ2-7	1.39468e-07
CASRGTDYEQYF-TRBV6-5-TRBJ2-7	0.000189956
CASRGTGAMARQYF-TRBV11-2-TRBJ2-7	2.92884e-05
CASRGTGANYGYTF-TRBV6-2-TRBJ1-2	1.39468e-07
CASRGTGESVQYF-TRBV28-TRBJ2-7	3.04041e-05
CASRGTGGFRNTEAFF-TRBV10-2-TRBJ1-1	1.39468e-07
CASRGTGGTEAFF-TRBV3-1-TRBJ1-1	0.00022817
CASRGTGNQPQHF-TRBV28-TRBJ1-5	4.18405e-07
CASRGTGNSYEQYF-TRBV28-TRBJ2-7	3.73775e-05
CASRGTGPPGELFF-TRBV12-3-TRBJ2-2	1.39468e-07
CASRGTNNYEQYF-TRBV6-1-TRBJ2-7	4.60246e-05
CASRGTRDATNEKLFF-TRBV19-TRBJ1-4	7.57313e-05
CASRGTSGDEQYF-TRBV5-1-TRBJ2-7	4.44904e-05
CASRGTSGIISYEQYF-TRBV10-2-TRBJ2-7	0.000200416
CASRGTTLGQFSYEQYF-TRBV27-TRBJ2-7	2.32912e-05
CASRGVEGSSYEQYF-TRBV28-TRBJ2-7	9.14912e-05
CASRGWTGQETQYF-TRBV28-TRBJ2-5	1.39468e-07
CASRHTGGGVAGEQYF-TRBV12-3-TRBJ2-7	1.39468e-07
CASRHTGGNYEQYF-TRBV12-3-TRBJ2-7	0.000132495
CASRIAGAAYEQYF-TRBV27-TRBJ2-7	6.97342e-06
CASRIAGAIYEQYF-TRBV27-TRBJ2-7	1.5481e-05
CASRIEGYNQPQHF-TRBV6-3-TRBJ1-5	4.04458e-05
CASRIFGQANTEAFF-TRBV6-1-TRBJ1-1	2.78937e-07
CASRIPTGEYEQYF-TRBV12-2-TRBJ2-7	0.000111156
CASRIQGAAYEQYF-TRBV27-TRBJ2-7	9.40017e-05
CASRIQGLTEAFF-TRBV7-2-TRBJ1-1	8.14495e-05
CASRIQGSTYEQYF-TRBV27-TRBJ2-7	1.1018e-05
CASRISTGISSGGSSYEQYF-TRBV6-2-TRBJ2-7	4.18405e-07
CASRITGGGNQPQHF-TRBV19-TRBJ1-5	1.39468e-07
CASRKDYFGEQYF-TRBV6-5-TRBJ2-7	0.000102928
CASRKGANQPQHF-TRBV19-TRBJ1-5	0.000110738
CASRKGDGVPEKLFF-TRBV5-1-TRBJ1-4	4.8535e-05
CASRKGGLAVSYEQYF-TRBV28-TRBJ2-7	4.30957e-05
CASRKGGVVGEKLFF-TRBV5-1-TRBJ1-4	0.000100696
CASRKGNMNTEAFF-TRBV19-TRBJ1-1	1.39468e-07
CASRKGRLATNEKLFF-TRBV6-5-TRBJ1-4	0.000103625
CASRKKGRTGGNTIYF-TRBV6-4-TRBJ1-3	1.9944e-05
CASRKQGDQPQHF-TRBV12-3-TRBJ1-5	0.000114643
CASRKQGDQPQHF-TRBV28-TRBJ1-5	2.58016e-05
CASRKQGNTEAFF-TRBV6-5-TRBJ1-1	0.000197627
CASRKRGDDEAFF-TRBV27-TRBJ1-1	1.70151e-05
CASRKSASGEQYF-TRBV6-5-TRBJ2-7	4.15616e-05
CASRKSGVYGYTF-TRBV6-5-TRBJ1-2	0.000299717
CASRKSRGTVSNQPQHF-TRBV19-TRBJ1-5	9.86041e-05
CASRKTGTPTSDEQYF-TRBV5-1-TRBJ2-7	9.76278e-07
CASRKTSGDAYEQYF-TRBV6-1-TRBJ2-7	1.64573e-05
CASRKVSPPYWTDPYNQPQHF-TRBV12-2-TRBJ1-5	0.000113527
CASRLAAFNEQFF-TRBV6-2-TRBJ2-1	1.25522e-06
CASRLAGGHGNSYEQYF-TRBV6-2-TRBJ2-7	1.53415e-06
CASRLAGGPHEQYF-TRBV2-TRBJ2-7	8.3681e-07
CASRLAGGPSEQYF-TRBV6-1-TRBJ2-7	3.82143e-05
CASRLAGGQYQETQYF-TRBV28-TRBJ2-5	1.39468e-07
CASRLAGGTDTQYF-TRBV10-2-TRBJ2-3	1.39468e-07
CASRLAGLEQYF-TRBV28-TRBJ2-7	8.73072e-05
CASRLAGSSYEQYF-TRBV27-TRBJ2-7	3.83538e-05
CASRLAGVDTGELFF-TRBV6-6-TRBJ2-2	0.000153694
CASRLALASGKYEQYF-TRBV12-2-TRBJ2-7	0.000125522
CASRLAPSRGNPFYGYTF-TRBV12-2-TRBJ1-2	0.000190793
CASRLDPNTEAFF-TRBV6-1-TRBJ1-1	6.4016e-05
CASRLEGSGDSYDYEQYF-TRBV27-TRBJ2-7	2.51043e-06
CASRLFGATEAFF-TRBV12-2-TRBJ1-1	2.78937e-07
CASRLGARDNYEQYF-TRBV5-1-TRBJ2-7	1.39468e-07
CASRLGFRDQNPYEQYF-TRBV27-TRBJ2-7	7.67076e-06
CASRLGPANTIYF-TRBV6-2-TRBJ1-3	3.0683e-06
CASRLGQGGSEAFF-TRBV5-4-TRBJ1-1	6.41554e-06
CASRLILSRGWQPQHF-TRBV28-TRBJ1-5	6.41554e-05
CASRLLRVPYEQYF-TRBV28-TRBJ2-7	8.99571e-05
CASRLNPLLLVIPFGSVYEQYF-TRBV28-TRBJ2-7	2.10597e-05
CASRLNRGGYTF-TRBV11-2-TRBJ1-2	0.000117851
CASRLPHYQPPDPDTEAFF-TRBV12-2-TRBJ1-1	1.39468e-07
CASRLPLGNQPQHF-TRBV28-TRBJ1-5	9.31649e-05
CASRLPSTDTQYF-TRBV27-TRBJ2-3	2.78937e-07
CASRLQGASYEQYF-TRBV27-TRBJ2-7	2.81726e-05
CASRLQGGREKLFF-TRBV12-3-TRBJ1-4	0.000153415
CASRLQGGSSYEQYF-TRBV19-TRBJ2-7	8.88413e-05
CASRLQGYTEAFF-TRBV6-2-TRBJ1-1	1.53415e-05
CASRLRHEQGNNEKLFF-TRBV28-TRBJ1-4	3.55644e-05
CASRLTAGSYEQYF-TRBV2-TRBJ2-7	1.53415e-06
CASRLTGADEAFF-TRBV11-3-TRBJ1-1	2.09203e-06
CASRLTGASGYTF-TRBV27-TRBJ1-2	8.80045e-05
CASRLVGGFGYTF-TRBV2-TRBJ1-2	2.09203e-06
CASRLWTGVSEQYF-TRBV27-TRBJ2-7	8.3681e-06
CASRLYGTGPHEQYF-TRBV5-1-TRBJ2-7	1.12969e-05
CASRMGQGNQPQHF-TRBV12-3-TRBJ1-5	0.000168896
CASRMTGTGNLYEQYF-TRBV6-6-TRBJ2-7	9.86041e-05
CASRMTGTGNPYEQYF-TRBV6-6-TRBJ2-7	1.39468e-07
CASRNKGHYEQYF-TRBV28-TRBJ2-7	6.80606e-05
CASRNLGGGGLFYEQYF-TRBV28-TRBJ2-7	4.44904e-05
CASRNPGGGPNTGELFF-TRBV7-3-TRBJ2-2	1.39468e-07
CASRNPGTDYGYTF-TRBV6-6-TRBJ1-2	0.000246301
CASRNRDRGGTEAFF-TRBV19-TRBJ1-1	4.18405e-07
CASRNRDTYTEAFF-TRBV3-1-TRBJ1-1	1.39468e-07
CASRNRGDNEKLFF-TRBV2-TRBJ1-4	2.78937e-07
CASRNTGLGNEKLFF-TRBV5-1-TRBJ1-4	4.86745e-05
CASRPAEGAGEQYF-TRBV6-5-TRBJ2-7	3.5425e-05
CASRPAGLVQPQHF-TRBV28-TRBJ1-5	0.000105299
CASRPAQGLNTEAFF-TRBV5-1-TRBJ1-1	8.42389e-05
CASRPDRGSGSNQPQHF-TRBV19-TRBJ1-5	0.000119106
CASRPFGTATYEQYF-TRBV28-TRBJ2-7	9.40017e-05
CASRPGAEQPQHF-TRBV12-3-TRBJ1-5	8.3681e-07
CASRPGAQTGPNTEAFF-TRBV5-1-TRBJ1-1	3.83538e-05
CASRPGGGFQQYF-TRBV6-2-TRBJ2-7	6.97342e-07
CASRPGGGGEQYF-TRBV28-TRBJ2-7	3.84933e-05
CASRPGGNMAGELFF-TRBV5-1-TRBJ2-2	0.000154113
CASRPGGTQETQYF-TRBV27-TRBJ2-5	3.20777e-06
CASRPGIVGYTF-TRBV28-TRBJ1-2	1.39468e-07
CASRPGLAGTYEQYF-TRBV11-2-TRBJ2-7	2.83121e-05
CASRPGLDSPLHF-TRBV4-2-TRBJ1-6	0.000156902
CASRPGLDSPLHFGN-TRBV4-2-TRBJ2-5	1.39468e-07
CASRPGLGEQYF-TRBV6-5-TRBJ2-7	1.39468e-07
CASRPGLGTEAFF-TRBV6-6-TRBJ1-1	7.93575e-05
CASRPGPANSYEQYF-TRBV28-TRBJ2-7	3.08225e-05
CASRPGQGATNEKLFF-TRBV12-3-TRBJ1-4	0.000120919
CASRPGQGDYEQYF-TRBV28-TRBJ2-7	7.79628e-05
CASRPGQGGGYTF-TRBV6-2-TRBJ1-2	5.85767e-06
CASRPGQGSYEQYF-TRBV28-TRBJ2-7	6.49922e-05
CASRPGQGSYQPQHF-TRBV6-1-TRBJ1-5	1.39468e-07
CASRPGQNTEAFF-TRBV28-TRBJ1-1	6.69448e-05
CASRPGQSSYEQYF-TRBV6-5-TRBJ2-7	0.00355407
CASRPGRGPYEQYF-TRBV27-TRBJ2-7	1.05996e-05
CASRPGRRSGTEAFF-TRBV6-1-TRBJ1-1	5.17428e-05
CASRPGSLSLSYEQYF-TRBV5-1-TRBJ2-7	2.98462e-05
CASRPGTGENTEAFF-TRBV12-3-TRBJ1-1	1.39468e-07
CASRPGTGGTEAFF-TRBV6-4-TRBJ1-1	1.39468e-07
CASRPGTGHQDTEAFF-TRBV6-6-TRBJ1-1	5.41137e-05
CASRPGTKDEQYF-TRBV27-TRBJ2-7	1.39468e-07
CASRPHRASTDTQYF-TRBV12-3-TRBJ2-3	1.39468e-07
CASRPKGAQNQPQHF-TRBV6-2-TRBJ1-5	1.53415e-06
CASRPKTGDQPQHF-TRBV23-1-TRBJ1-5	1.39468e-07
CASRPKTGGFEQYF-TRBV2-TRBJ2-7	1.39468e-07
CASRPLQGARFNEQYF-TRBV6-5-TRBJ2-7	8.03338e-05
CASRPLSGGMNTEAFF-TRBV7-2-TRBJ1-1	9.98593e-05
CASRPLTGARYEQYF-TRBV7-2-TRBJ2-7	6.19239e-05
CASRPNGGYGYTF-TRBV27-TRBJ1-2	1.39468e-07
CASRPNRGTYEQYF-TRBV28-TRBJ2-7	6.58291e-05
CASRPPAGGTEAFF-TRBV6-5-TRBJ1-1	0.000264014
CASRPPGGLEQYF-TRBV12-3-TRBJ2-7	0.000129427
CASRPPGQGKYGYTF-TRBV19-TRBJ1-2	0.000128171
CASRPPKMNTEAFF-TRBV25-1-TRBJ1-1	7.22446e-05
CASRPPNGQAGNTIYF-TRBV7-2-TRBJ1-3	0.000114643
CASRPPRDRGAFF-TRBV11-2-TRBJ1-1	7.07104e-05
CASRPQGQGAREQYF-TRBV12-3-TRBJ2-7	0.000102509
CASRPRDRYNQPQHF-TRBV28-TRBJ1-5	1.39468e-07
CASRPRDSGANVLTF-TRBV6-5-TRBJ2-6	1.7573e-05
CASRPREAGGPREQYF-TRBV6-2-TRBJ2-7	5.57873e-07
CASRPRGGNTEAFF-TRBV25-1-TRBJ1-1	4.99297e-05
CASRPRGGTNTEAFF-TRBV13-TRBJ1-1	1.57599e-05
CASRPRGSQPQHF-TRBV5-8-TRBJ1-5	6.69448e-06
CASRPRPQGGRFEQYF-TRBV28-TRBJ2-7	1.98045e-05
CASRPRQGAMPQHF-TRBV6-2-TRBJ1-5	5.57873e-07
CASRPSAGGYEQFF-TRBV12-3-TRBJ2-1	8.50757e-06
CASRPSGATYEQYF-TRBV2-TRBJ2-7	1.25522e-06
CASRPSGRGHEQYF-TRBV6-2-TRBJ2-7	6.97342e-07
CASRPSGSLYEQYF-TRBV27-TRBJ2-7	2.76147e-05
CASRPSGTGGVNEQFF-TRBV27-TRBJ2-1	2.78937e-07
CASRPSWYYEQYF-TRBV6-5-TRBJ2-7	7.34998e-05
CASRPTDRVFGYTF-TRBV5-6-TRBJ1-2	2.23149e-06
CASRPTEHYGYTF-TRBV19-TRBJ1-2	1.39468e-07
CASRPTGGDGYTIYF-TRBV12-3-TRBJ1-3	1.39468e-07
CASRPTGGQSAEAFF-TRBV28-TRBJ1-1	0.00012859
CASRPTGNNQPQHF-TRBV6-1-TRBJ1-5	1.39468e-07
CASRPTGVYSNQPQHF-TRBV27-TRBJ1-5	1.39468e-07
CASRPTVNPNQPQHF-TRBV27-TRBJ1-5	2.14781e-05
CASRPYQGNTEAFF-TRBV5-1-TRBJ1-1	1.39468e-07
CASRPYRDGDGGTQYF-TRBV6-1-TRBJ2-5	2.80331e-05
CASRQAYAGYYEQYF-TRBV4-3-TRBJ2-7	9.90225e-05
CASRQDRESYEQYF-TRBV11-2-TRBJ2-7	2.09203e-05
CASRQDSYSGANVLTF-TRBV6-1-TRBJ2-6	7.25235e-06
CASRQGAGEQYF-TRBV12-3-TRBJ2-7	0.000124127
CASRQGALGSPLHF-TRBV5-5-TRBJ1-6	1.53415e-06
CASRQGASMNTEAFF-TRBV7-2-TRBJ1-1	2.78937e-07
CASRQGEAGELFF-TRBV6-1-TRBJ2-2	0.000121756
CASRQGFYGYTF-TRBV19-TRBJ1-2	1.39468e-07
CASRQGGATYEQYF-TRBV27-TRBJ2-7	6.35976e-05
CASRQGGAYGYTF-TRBV6-5-TRBJ1-2	1.39468e-07
CASRQGGYEQYF-TRBV2-TRBJ2-7	2.51043e-06
CASRQGHQPQHF-TRBV6-2-TRBJ1-5	8.22863e-06
CASRQGISGNTIYF-TRBV12-3-TRBJ1-3	0.000166386
CASRQGLAVGANVLTF-TRBV5-5-TRBJ2-6	4.18405e-07
CASRQGNRDGYTF-TRBV27-TRBJ1-2	3.94695e-05
CASRQGQDTEAFF-TRBV19-TRBJ1-1	2.78937e-07
CASRQGRAWEYEQYF-TRBV4-3-TRBJ2-7	1.39468e-07
CASRQGTVVGNQPQHF-TRBV19-TRBJ1-5	3.90511e-06
CASRQGVSPLHF-TRBV12-4-TRBJ1-6	0.000605572
CASRQGYEQYF-TRBV6-1-TRBJ2-7	4.71403e-05
CASRQLQGYGYTF-TRBV7-8-TRBJ1-2	1.39468e-07
CASRQPGSGANVLTF-TRBV6-5-TRBJ2-6	1.24127e-05
CASRQQGKYGYTF-TRBV3-1-TRBJ1-2	0.000383817
CASRQTGGLGYTF-TRBV7-2-TRBJ1-2	0.000195953
CASRQTSEWDEQYF-TRBV27-TRBJ2-7	6.13661e-06
CASRRAADGQNTEAFF-TRBV21-1-TRBJ1-1	3.5425e-05
CASRRAGLAGRYEQYF-TRBV6-5-TRBJ2-7	8.06127e-05
CASRRAGLANTGELFF-TRBV5-1-TRBJ2-2	7.08499e-05
CASRRAGQSSYEQYF-TRBV6-5-TRBJ2-7	1.39468e-07
CASRRAGSSYEQYF-TRBV6-5-TRBJ2-7	8.08916e-05
CASRRDGNTEAFF-TRBV6-5-TRBJ1-1	2.92884e-06
CASRRDGSYEQYF-TRBV6-6-TRBJ2-7	9.60937e-05
CASRRDINYGYTF-TRBV10-3-TRBJ1-2	1.39468e-07
CASRRDRDSGNTIYF-TRBV19-TRBJ1-3	0.00012845
CASRRDRGHEQYF-TRBV6-5-TRBJ2-7	0.000101533
CASRRDRGPYGYTF-TRBV28-TRBJ1-2	0.000185493
CASRRDRIQETQYF-TRBV3-1-TRBJ2-5	9.14912e-05
CASRRDRNSGNTIYF-TRBV12-3-TRBJ1-3	0.000109762
CASRRDSSPSGANVLTF-TRBV6-1-TRBJ2-6	6.41554e-06
CASRRDSSYEQYF-TRBV6-1-TRBJ2-7	0.000229983
CASRRDSSYEQYF-TRBV6-5-TRBJ2-7	0.000126777
CASRRDSVGEQYF-TRBV6-1-TRBJ2-7	5.41137e-05
CASRRDTTYEQYF-TRBV2-TRBJ2-7	2.37096e-06
CASRREAEAFF-TRBV5-8-TRBJ1-1	1.11575e-05
CASRREAGGAPEQYF-TRBV25-1-TRBJ2-7	9.76278e-07
CASRREAGGAPGQYF-TRBV25-1-TRBJ2-7	1.39468e-07
CASRREGALYEQYF-TRBV27-TRBJ2-7	6.27608e-06
CASRREGGRYEQYF-TRBV27-TRBJ2-7	2.09203e-06
CASRREYEQYF-TRBV28-TRBJ2-7	6.62475e-05
CASRRGASYEQYF-TRBV28-TRBJ2-7	7.74049e-05
CASRRGEGEKLFF-TRBV19-TRBJ1-4	1.39468e-07
CASRRGETQYF-TRBV11-3-TRBJ2-5	9.76278e-07
CASRRGGLSTEAFF-TRBV6-2-TRBJ1-1	8.92597e-06
CASRRGGQETQYF-TRBV11-2-TRBJ2-5	1.39468e-07
CASRRGGSGNTIYF-TRBV7-2-TRBJ1-3	0.000169454
CASRRGLAGVEQFF-TRBV11-2-TRBJ2-1	1.53415e-06
CASRRGQGGEQYF-TRBV6-1-TRBJ2-7	2.80331e-05
CASRRGQGSYGYTF-TRBV5-6-TRBJ1-2	2.78937e-06
CASRRGQGVSEAFF-TRBV5-1-TRBJ1-1	2.56622e-05
CASRRGRTSYEQYF-TRBV6-5-TRBJ2-7	0.00011269
CASRRGRVGGHTDTQYF-TRBV12-3-TRBJ2-3	1.39468e-07
CASRRGSYEQYF-TRBV6-5-TRBJ2-7	0.000135563
CASRRGVEAFF-TRBV19-TRBJ1-1	7.85207e-05
CASRRKTASSYEQYF-TRBV6-5-TRBJ2-7	7.30814e-05
CASRRLATSTDTQYF-TRBV19-TRBJ2-3	1.39468e-07
CASRRLAVGQYGYTF-TRBV2-TRBJ1-2	1.11575e-06
CASRRLDGRITEAFF-TRBV19-TRBJ1-1	9.52569e-05
CASRRPGGGYTF-TRBV9-TRBJ1-2	0.000321475
CASRRPGQAYEQYF-TRBV28-TRBJ2-7	3.62618e-05
CASRRPGQHTGANVLTF-TRBV6-2-TRBJ2-6	4.18405e-07
CASRRPSRSYEQYF-TRBV6-1-TRBJ2-7	3.87722e-05
CASRRQASPGPPGEKLFF-TRBV6-5-TRBJ1-4	9.48385e-05
CASRRQFEAFF-TRBV28-TRBJ1-1	0.0002152
CASRRQGAHGYTF-TRBV5-1-TRBJ1-2	0.000180472
CASRRQGAIYEQYF-TRBV27-TRBJ2-7	2.58016e-05
CASRRQGAVYEQYF-TRBV6-5-TRBJ2-7	0.000176706
CASRRQGAVYGYTF-TRBV27-TRBJ1-2	9.48385e-05
CASRRQGEDYGYTF-TRBV12-4-TRBJ1-2	0.000256064
CASRRQGGEQYF-TRBV12-3-TRBJ2-7	1.39468e-07
CASRRQGGSTEAFF-TRBV7-3-TRBJ1-1	9.10728e-05
CASRRQGSNTEAFF-TRBV5-1-TRBJ1-1	5.57873e-07
CASRRQGSSYEQYF-TRBV27-TRBJ2-7	3.89117e-05
CASRRQGSYEQYF-TRBV5-4-TRBJ2-7	1.95256e-06
CASRRRDRETYEQYF-TRBV28-TRBJ2-7	4.11432e-05
CASRRRGQSYEQYF-TRBV19-TRBJ2-7	4.32352e-05
CASRRRQAGNEKLFF-TRBV28-TRBJ1-4	3.64012e-05
CASRRRQGLGEQYF-TRBV27-TRBJ2-7	1.67362e-06
CASRRRRESREQYF-TRBV6-2-TRBJ2-7	7.81023e-06
CASRRRRGAYEQYF-TRBV19-TRBJ2-7	4.95113e-05
CASRRSGGTQPQHF-TRBV6-5-TRBJ1-5	1.95256e-06
CASRRSGSEQYF-TRBV6-2-TRBJ2-7	1.95256e-06
CASRRSLAGPGDEQYF-TRBV7-2-TRBJ2-7	4.83955e-05
CASRRTGGYEQYF-TRBV27-TRBJ2-7	2.39886e-05
CASRRTGQATNEKLFF-TRBV12-3-TRBJ1-4	1.39468e-07
CASRRTGRNTEAFF-TRBV27-TRBJ1-1	7.55918e-05
CASRRTQGATVYEQYF-TRBV5-1-TRBJ2-7	2.39886e-05
CASRRTSGNYEQYF-TRBV12-3-TRBJ2-7	0.000192745
CASRRTTGNTEAFF-TRBV6-5-TRBJ1-1	6.29002e-05
CASRRTVIQDGNSPLHF-TRBV6-1-TRBJ1-6	6.1645e-05
CASRRTVNEKLFF-TRBV6-2-TRBJ1-4	1.39468e-06
CASRRVGGGRRGYTF-TRBV28-TRBJ1-2	8.87019e-05
CASRSDGGSEQYF-TRBV6-6-TRBJ2-7	1.39468e-07
CASRSDSRTTYEQYF-TRBV28-TRBJ2-7	5.98319e-05
CASRSDSYGYTF-TRBV28-TRBJ1-2	1.3389e-05
CASRSDVRDGNNEQFF-TRBV7-8-TRBJ2-1	1.39468e-07
CASRSEQRGPSYEQYF-TRBV6-5-TRBJ2-7	0.000101812
CASRSGAYEQYF-TRBV6-6-TRBJ2-7	6.94552e-05
CASRSGDSGNTIYF-TRBV6-1-TRBJ1-3	9.94409e-05
CASRSGGFEKLFF-TRBV27-TRBJ1-4	1.05996e-05
CASRSGGTSGKEQYF-TRBV6-2-TRBJ2-7	6.97342e-07
CASRSGNYEQYF-TRBV6-6-TRBJ2-7	0.00011018
CASRSGQGGDYGYTF-TRBV5-4-TRBJ1-2	1.98045e-05
CASRSGTSGHNEQFF-TRBV5-1-TRBJ2-1	1.39468e-07
CASRSGWNTEAFF-TRBV25-1-TRBJ1-1	7.74049e-05
CASRSITPNLSGANVLTF-TRBV12-2-TRBJ2-6	1.39468e-07
CASRSLGGENTEAFF-TRBV19-TRBJ1-1	6.79211e-05
CASRSLQLSSYEQYF-TRBV10-2-TRBJ2-7	0.000170988
CASRSLRDRAYEQYF-TRBV11-2-TRBJ2-7	4.12826e-05
CASRSPAGEVREQYF-TRBV6-2-TRBJ2-7	6.97342e-07
CASRSPGENSPLHF-TRBV6-5-TRBJ1-6	0.000150207
CASRSPGGNQPQHF-TRBV6-5-TRBJ1-5	0.000121756
CASRSPGTLSTGANVLTF-TRBV6-5-TRBJ2-6	1.19943e-05
CASRSPQRGRNGYTF-TRBV6-5-TRBJ1-2	7.39182e-06
CASRSPTSSHEQYF-TRBV28-TRBJ2-7	6.30397e-05
CASRSQGEAEQYF-TRBV28-TRBJ2-7	5.77399e-05
CASRSRANYQPQHF-TRBV6-5-TRBJ1-5	9.88831e-05
CASRSRAQTNEKLFF-TRBV27-TRBJ1-4	2.02229e-05
CASRSRRAEKLFF-TRBV28-TRBJ1-4	8.82835e-05
CASRSSGTGGTGANVLTF-TRBV19-TRBJ2-6	3.62618e-06
CASRSSKGADTEAFF-TRBV6-2-TRBJ1-1	3.62618e-06
CASRSTAPQSQHF-TRBV28-TRBJ1-5	9.76278e-07
CASRSTGAAEAFF-TRBV11-2-TRBJ1-1	6.10871e-05
CASRSTGSGGYTF-TRBV27-TRBJ1-2	0.000117432
CASRSVTGSNSYNSPLHF-TRBV6-5-TRBJ1-6	0.000126777
CASRSYLDRGTEAFF-TRBV28-TRBJ1-1	9.12123e-05
CASRSYRGENTGELFF-TRBV28-TRBJ2-2	1.11575e-06
CASRTDQGGKWNGYTF-TRBV6-2-TRBJ1-2	7.11289e-06
CASRTDTDYGYTF-TRBV28-TRBJ1-2	1.81309e-06
CASRTDYMNTEAFF-TRBV6-1-TRBJ1-1	4.46299e-06
CASRTEPNSPLHF-TRBV28-TRBJ1-6	0.000135284
CASRTGDGGYTF-TRBV6-5-TRBJ1-2	7.96364e-05
CASRTGDGGYTN-TRBV6-5-TRBJ1-2	1.39468e-07
CASRTGENSPLHF-TRBV6-1-TRBJ1-6	3.76565e-06
CASRTGFLNGYTF-TRBV28-TRBJ1-2	0.000216036
CASRTGGSGANVLTF-TRBV19-TRBJ2-6	5.23006e-05
CASRTGGSYEQYF-TRBV2-TRBJ2-7	2.78937e-07
CASRTGGTSNQPQHF-TRBV12-3-TRBJ1-5	5.76004e-05
CASRTGPSSYEQYF-TRBV5-1-TRBJ2-7	0.000116456
CASRTGPWTQYF-TRBV27-TRBJ2-3	2.78937e-07
CASRTGQGADEQYF-TRBV28-TRBJ2-7	6.47133e-05
CASRTGQGTEKLFF-TRBV28-TRBJ1-4	5.82978e-05
CASRTGRATEAFF-TRBV2-TRBJ1-1	1.64573e-05
CASRTGTGSSEQYF-TRBV28-TRBJ2-7	3.80749e-05
CASRTGTSDHEQYF-TRBV2-TRBJ2-7	1.39468e-07
CASRTGVGANVLTF-TRBV6-5-TRBJ2-6	6.83395e-06
CASRTIGWGRTYEQYF-TRBV28-TRBJ2-7	7.32209e-05
CASRTLGTSLGTQYF-TRBV6-5-TRBJ2-3	1.39468e-07
CASRTQGQGIGYTF-TRBV6-2-TRBJ1-2	5.57873e-06
CASRTRAPNEKLFF-TRBV21-1-TRBJ1-4	4.88139e-06
CASRTRDRGSYEQYF-TRBV28-TRBJ2-7	5.52295e-05
CASRTREGFGEQYF-TRBV27-TRBJ2-7	2.13387e-05
CASRTRQGAKYGYTF-TRBV28-TRBJ1-2	9.76278e-05
CASRTRQVNYGYTF-TRBV28-TRBJ1-2	0.000296789
CASRTRVSNEQYF-TRBV10-2-TRBJ2-7	0.000118966
CASRTSGADGYTF-TRBV2-TRBJ1-2	2.92884e-06
CASRTSGQYGYTF-TRBV6-2-TRBJ1-2	1.42258e-05
CASRTSGRGEQYF-TRBV6-1-TRBJ2-7	1.42258e-05
CASRTSGSSYEQYF-TRBV19-TRBJ2-7	0.000181727
CASRTSGTGNQPQHF-TRBV6-5-TRBJ1-5	3.91906e-05
CASRTTGDSYGYTF-TRBV2-TRBJ1-2	2.23149e-06
CASRTTGEHSPLHF-TRBV28-TRBJ1-6	8.87019e-05
CASRTTGGATLGYTF-TRBV5-8-TRBJ1-2	4.18405e-07
CASRTTGGRYSHEQYF-TRBV28-TRBJ2-7	4.4072e-05
CASRTTGTGDGYEQYF-TRBV6-2-TRBJ2-7	4.18405e-07
CASRTTRQGTQPQHF-TRBV28-TRBJ1-5	1.39468e-07
CASRTYTGTEAFF-TRBV6-1-TRBJ1-1	0.000474471
CASRVFGGPLNNQPQHF-TRBV19-TRBJ1-5	1.39468e-07
CASRVGGAGGYTF-TRBV12-4-TRBJ1-2	6.98736e-05
CASRVGGLQPQHF-TRBV28-TRBJ1-5	0.000110738
CASRVGTGDQPQHF-TRBV2-TRBJ1-5	3.76565e-06
CASRVGTGLNQPQHF-TRBV2-TRBJ1-5	8.3681e-07
CASRVHGQGNTEAFF-TRBV6-1-TRBJ1-1	5.03481e-05
CASRVQATNEKLFF-TRBV6-1-TRBJ1-4	3.73775e-05
CASRVQGASYEQYF-TRBV27-TRBJ2-7	2.35701e-05
CASRVRDRDGYTF-TRBV6-1-TRBJ1-2	0.000155507
CASRVRGGLKVNTEAFF-TRBV12-3-TRBJ1-1	1.39468e-07
CASRVTALNEKLFF-TRBV2-TRBJ1-4	2.78937e-07
CASRVTGNYGYTF-TRBV6-2-TRBJ1-2	2.23149e-06
CASRVTGVRNEQYF-TRBV28-TRBJ2-7	1.71546e-05
CASRWTGEGEAFF-TRBV12-3-TRBJ1-1	2.622e-05
CASRWTGGNTEAFF-TRBV19-TRBJ1-1	1.39468e-07
CASRWTGNSYEQYF-TRBV19-TRBJ2-7	0.000161365
CASRYGGDDFF-TRBV7-8-TRBJ1-1	7.39182e-06
CASRYGGGEGYTF-TRBV28-TRBJ1-2	0.000150486
CASRYGPGPDTQYF-TRBV27-TRBJ2-3	2.78937e-07
CASRYGRAFREQYF-TRBV19-TRBJ2-7	0.00423677
CASRYIRERGEAFF-TRBV5-1-TRBJ1-1	5.57873e-07
CASRYRANQPQHF-TRBV6-5-TRBJ1-5	1.39468e-07
CASRYTGGRDEQYF-TRBV6-5-TRBJ2-7	6.55501e-05
CASSAAAGNEQYF-TRBV9-TRBJ2-7	0.000152718
CASSAAGLAGVYEQYF-TRBV5-1-TRBJ2-7	4.4072e-05
CASSAAGPSVGGYTF-TRBV5-1-TRBJ1-2	0.000113109
CASSAAGQTNYGYTF-TRBV9-TRBJ1-2	8.3681e-07
CASSAAGTLISYEQYF-TRBV11-2-TRBJ2-7	1.36679e-05
CASSAALGAEQYF-TRBV28-TRBJ2-7	0.00821761
CASSAALGQQSYEQYF-TRBV9-TRBJ2-7	0.000134029
CASSAAQGAEQYN-TRBV28-TRBJ2-7	1.39468e-07
CASSAARGGEQYF-TRBV28-TRBJ2-7	1.39468e-07
CASSADLTGNEKLFF-TRBV4-2-TRBJ1-4	7.29419e-05
CASSADREIGYEQYF-TRBV9-TRBJ2-7	0.000182564
CASSADRFNQPQHF-TRBV27-TRBJ1-5	4.88139e-05
CASSADRGIDGYTF-TRBV11-2-TRBJ1-2	9.41411e-05
CASSADRGWSYEQYF-TRBV4-1-TRBJ2-7	0.000142397
CASSADRVEAFF-TRBV5-1-TRBJ1-1	6.17845e-05
CASSADSPNEKLFF-TRBV6-1-TRBJ1-4	4.95113e-05
CASSADSSNQPQHF-TRBV3-1-TRBJ1-5	0.000143792
CASSAEDRANEKLFF-TRBV18-TRBJ1-4	3.0962e-05
CASSAEGQGGNTIYF-TRBV6-5-TRBJ1-3	0.000186051
CASSAETGRYNSPLHF-TRBV19-TRBJ1-6	0.000176985
CASSAGDRMNTEAFF-TRBV27-TRBJ1-1	1.78519e-05
CASSAGDRNTEAFF-TRBV6-6-TRBJ1-1	8.46573e-05
CASSAGGESNQPQHF-TRBV6-6-TRBJ1-5	9.77673e-05
CASSAGGEVNSPLHF-TRBV10-2-TRBJ1-6	7.18262e-05
CASSAGGGEQYF-TRBV6-1-TRBJ2-7	6.77816e-05
CASSAGGNTIYF-TRBV28-TRBJ1-3	5.73215e-05
CASSAGGTGGQNYGYTF-TRBV28-TRBJ1-2	3.98879e-05
CASSAGLEFYEQYF-TRBV5-1-TRBJ2-7	5.69031e-05
CASSAGLGDEQYF-TRBV9-TRBJ2-7	0.000124266
CASSAGLNYEQYF-TRBV5-1-TRBJ2-7	0.000126079
CASSAGPNTEAFF-TRBV9-TRBJ1-1	0.000111017
CASSAGPQQGYEQYF-TRBV9-TRBJ2-7	0.000157599
CASSAGQGAGELFF-TRBV7-2-TRBJ2-2	0.000340163
CASSAGQGGDEKLFF-TRBV3-1-TRBJ1-4	8.3681e-07
CASSAGQGGTEAFF-TRBV11-3-TRBJ1-1	7.53129e-06
CASSAGQGSTEAFF-TRBV28-TRBJ1-1	1.39468e-07
CASSAGQGVNYGYTF-TRBV6-1-TRBJ1-2	0.000116874
CASSAGQGYYEQYF-TRBV11-3-TRBJ2-7	1.39468e-07
CASSAGQLMDTEAFF-TRBV5-5-TRBJ1-1	1.39468e-07
CASSAGQLMNTEAFF-TRBV5-5-TRBJ1-1	1.67362e-06
CASSAGRVPSGYTF-TRBV2-TRBJ1-2	5.99714e-06
CASSAGRVTYEQYF-TRBV2-TRBJ2-7	6.97342e-07
CASSAGSGFSYEQYF-TRBV10-2-TRBJ2-7	5.85767e-05
CASSAGSGGGPFSGNTIYF-TRBV7-9-TRBJ1-3	1.39468e-07
CASSAGTETYEQYF-TRBV5-1-TRBJ2-7	3.97485e-05
CASSAGTGANEKLFF-TRBV6-4-TRBJ1-4	4.8256e-05
CASSAGTGDGYTF-TRBV10-1-TRBJ1-2	1.39468e-07
CASSAGTGENYGYTF-TRBV6-5-TRBJ1-2	0.000209203
CASSAGTGGTGYTF-TRBV7-2-TRBJ1-2	0.000214084
CASSAGTGLYEQYF-TRBV28-TRBJ2-7	6.72237e-05
CASSAGTGSNQPQHF-TRBV7-6-TRBJ1-5	1.39468e-06
CASSAGTGVAFF-TRBV9-TRBJ1-1	5.9274e-05
CASSAGTGVTFF-TRBV9-TRBJ1-1	4.32352e-06
CASSAGTSGTYEQYF-TRBV9-TRBJ2-7	0.000116177
CASSAGTYGYTF-TRBV5-5-TRBJ1-2	9.76278e-06
CASSAHLPLGQGSGGYTF-TRBV6-1-TRBJ1-2	7.57313e-05
CASSAHRGGANVLTF-TRBV11-3-TRBJ2-6	1.39468e-07
CASSAIIRDSEAFF-TRBV7-9-TRBJ1-1	4.18405e-07
CASSAIRDSDYEQYF-TRBV5-4-TRBJ2-7	2.51043e-06
CASSAKAGSSFYEQYF-TRBV27-TRBJ2-7	1.45047e-05
CASSALGGTGANVLTF-TRBV7-8-TRBJ2-6	0.000958008
CASSALGQGGYEQYF-TRBV9-TRBJ2-7	0.000114504
CASSALGTEAFF-TRBV27-TRBJ1-1	2.17571e-05
CASSALSNRGRSYEQYF-TRBV28-TRBJ2-7	0.000138353
CASSALTGNWPQHF-TRBV19-TRBJ1-5	8.85624e-05
CASSALTMNTEAFF-TRBV6-1-TRBJ1-1	0.000154531
CASSALVGGTGELFF-TRBV9-TRBJ2-2	0.000101533
CASSALYLHF-TRBV2-TRBJ1-6	1.53415e-06
CASSANPLTGGHIASQTYNSPLHF-TRBV21-1-TRBJ1-6	0.000136958
CASSANRTPYYGYTF-TRBV6-2-TRBJ1-2	8.3681e-07
CASSANTGVVNGYTF-TRBV9-TRBJ1-2	0.000144768
CASSAPAGVVYEQYF-TRBV5-1-TRBJ2-7	1.39468e-07
CASSAPAGVVYEQYF-TRBV5-5-TRBJ2-7	2.78937e-07
CASSAPDRSYEQYF-TRBV19-TRBJ2-7	4.76982e-05
CASSAPGAGEQYF-TRBV28-TRBJ2-7	6.51317e-05
CASSAPGGVGEKLFF-TRBV19-TRBJ1-4	6.72237e-05
CASSAPGLNLASSNEQYF-TRBV6-1-TRBJ2-7	2.60806e-05
CASSAPGLNTEAFF-TRBV28-TRBJ1-1	0.000107948
CASSAPGQGLREALF-TRBV7-8-TRBJ1-1	1.39468e-07
CASSAPGQTDTQYF-TRBV28-TRBJ2-3	4.90929e-05
CASSAPGREAFF-TRBV7-8-TRBJ1-1	0.000123569
CASSAPGTGTEQYF-TRBV9-TRBJ2-7	0.000101393
CASSAPGTSGREPQEQYF-TRBV21-1-TRBJ2-7	3.64012e-05
CASSAPLSGTADTEAFF-TRBV19-TRBJ1-1	5.9274e-05
CASSAPPGQGAEGAFF-TRBV28-TRBJ1-1	3.77959e-05
CASSAPQEMNEKLFF-TRBV19-TRBJ1-4	4.97902e-05
CASSAPQGFGYTF-TRBV5-1-TRBJ1-2	6.93158e-05
CASSAPQGRASGSNEQFF-TRBV4-1-TRBJ2-1	2.6499e-06
CASSAPQGTRGYGYTF-TRBV12-3-TRBJ1-2	1.39468e-05
CASSAPRQKAYEQYF-TRBV2-TRBJ2-7	1.39468e-07
CASSAPSGSSYEQYF-TRBV6-2-TRBJ2-7	7.53129e-06
CASSAPTGAGTEAFF-TRBV9-TRBJ1-1	6.97342e-05
CASSAPTGRPYEQYF-TRBV19-TRBJ2-7	1.39468e-07
CASSAQAGQSLEQYF-TRBV19-TRBJ2-7	6.82e-05
CASSAQGAMTEAFF-TRBV7-6-TRBJ1-1	9.97199e-05
CASSAQGAYYGYTF-TRBV3-1-TRBJ1-2	1.39468e-07
CASSAQGGDSGNTIYF-TRBV6-5-TRBJ1-3	0.000130821
CASSAQGGEQYF-TRBV6-5-TRBJ2-7	1.39468e-07
CASSAQGGSSYEQYF-TRBV2-TRBJ2-7	1.39468e-06
CASSAQGPASYEQYF-TRBV7-3-TRBJ2-7	7.85207e-05
CASSAQGRAEKLFF-TRBV19-TRBJ1-4	7.5034e-05
CASSAQGTGELFF-TRBV7-3-TRBJ2-2	1.39468e-07
CASSAQGYTEAFF-TRBV19-TRBJ1-1	1.39468e-07
CASSAQQGGDTEAFF-TRBV9-TRBJ1-1	1.39468e-07
CASSAQQGRGEKLFF-TRBV19-TRBJ1-4	3.38908e-05
CASSAQQGYEQYF-TRBV11-2-TRBJ2-7	6.1645e-05
CASSAQSGTGLWAYGYTF-TRBV2-TRBJ1-2	2.78937e-07
CASSAQTGIGANVLTF-TRBV11-2-TRBJ2-6	8.64704e-06
CASSAQTGPQHF-TRBV9-TRBJ1-5	0.000128171
CASSARASPYEQYF-TRBV2-TRBJ2-7	1.25522e-06
CASSARDHEKLFF-TRBV9-TRBJ1-4	0.000118827
CASSARDRGDHEQYF-TRBV3-1-TRBJ2-7	0.000136679
CASSARGADEKLFF-TRBV6-5-TRBJ1-4	7.86601e-05
CASSARGNQGANYGYTF-TRBV9-TRBJ1-2	1.39468e-07
CASSARGTISSEQYF-TRBV11-2-TRBJ2-7	2.78937e-06
CASSARLAGNHEQYF-TRBV11-3-TRBJ2-7	2.92884e-06
CASSARPRDTEAFF-TRBV6-1-TRBJ1-1	7.65681e-05
CASSARQGNTIYF-TRBV9-TRBJ1-3	1.39468e-07
CASSARQGSFNEQYF-TRBV9-TRBJ2-7	1.39468e-07
CASSARQGSYEQYF-TRBV9-TRBJ2-7	0.000103486
CASSARQVGHTIYF-TRBV28-TRBJ1-3	0.000156483
CASSARRDSEAFF-TRBV7-3-TRBJ1-1	0.000104601
CASSARRISTDTQYF-TRBV9-TRBJ2-3	1.39468e-07
CASSARSDSGANVLTF-TRBV19-TRBJ2-6	2.90094e-05
CASSARTFSYEQYF-TRBV12-3-TRBJ2-7	0.000117851
CASSARTGSYEQYF-TRBV12-3-TRBJ2-7	1.39468e-07
CASSARVSSYEQYF-TRBV2-TRBJ2-7	1.67362e-06
CASSARYQGPLQETQYF-TRBV7-8-TRBJ2-5	3.87722e-05
CASSASGGRDTQYF-TRBV6-4-TRBJ2-3	2.78937e-07
CASSASGQGYEQYF-TRBV9-TRBJ2-7	1.39468e-07
CASSASGTPYGYTF-TRBV19-TRBJ1-2	1.39468e-07
CASSASGTSGGYEQYF-TRBV19-TRBJ2-7	0.000102649
CASSASLYGQGVSEAFF-TRBV6-1-TRBJ1-1	3.13804e-05
CASSASMGRGNMTYEQYF-TRBV25-1-TRBJ2-7	5.17428e-05
CASSASQGTYEQYF-TRBV7-2-TRBJ2-7	8.11706e-05
CASSASTRGFNSPLHF-TRBV28-TRBJ1-6	1.39468e-07
CASSATGEGEAFF-TRBV9-TRBJ1-1	0.000112969
CASSATGGRYEQYF-TRBV7-2-TRBJ2-7	4.03064e-05
CASSATGGYGYTF-TRBV12-3-TRBJ1-2	1.39468e-07
CASSATGNNQPQHF-TRBV7-2-TRBJ1-5	4.18405e-07
CASSATGQSNSGNTIYF-TRBV9-TRBJ1-3	0.000125382
CASSATGSAYEQYF-TRBV9-TRBJ2-7	0.000128171
CASSATGSLGEQYF-TRBV9-TRBJ2-7	7.78233e-05
CASSATGTGNQPQHF-TRBV2-TRBJ1-5	1.53415e-06
CASSATQRQGYFF-TRBV6-6-TRBJ2-7	6.95947e-05
CASSATRDGNQPQHF-TRBV6-1-TRBJ1-5	3.20777e-06
CASSATRSYTF-TRBV2-TRBJ1-2	1.39468e-07
CASSATSGGATDTQYF-TRBV6-1-TRBJ2-3	1.39468e-07
CASSATSGRVEQYF-TRBV6-2-TRBJ2-7	1.67362e-06
CASSAYAGTGGSMQLMKNCF-TRBV9-TRBJ1-4	4.18405e-07
CASSAYSRGQGYGYTF-TRBV6-1-TRBJ1-2	0.000122174
CASSAYTAGGLHTQYF-TRBV9-TRBJ2-3	2.78937e-07
CASSAYTGVGYTF-TRBV6-1-TRBJ1-2	5.2998e-06
CASSCGSSEGELFF-TRBV5-8-TRBJ2-2	2.51043e-06
CASSCPGWAEAFF-TRBV6-7-TRBJ1-1	1.01812e-05
CASSCRQGEAFF-TRBV3-2-TRBJ1-1	0.000118269
CASSCTLEGHEQYF-TRBV23-1-TRBJ2-7	1.39468e-07
CASSDASPNEKLFF-TRBV2-TRBJ1-4	6.97342e-07
CASSDDGREGEKLFF-TRBV25-1-TRBJ1-4	1.39468e-07
CASSDDGRRGTEAFF-TRBV5-5-TRBJ1-1	1.25522e-06
CASSDDMGGYEQYF-TRBV12-3-TRBJ2-7	1.39468e-07
CASSDDMGGYTF-TRBV12-4-TRBJ1-2	0.000556758
CASSDEGAEGNQPQHF-TRBV5-4-TRBJ1-5	4.60246e-06
CASSDEGAYTGELFF-TRBV6-5-TRBJ2-2	0.000182425
CASSDEGGYYGYTF-TRBV9-TRBJ1-2	0.000342255
CASSDELGTGPMESYEQYF-TRBV6-4-TRBJ2-7	1.39468e-07
CASSDELGTGSPMESYEQYF-TRBV6-4-TRBJ2-7	3.37513e-05
CASSDFAEGYQPQHF-TRBV6-1-TRBJ1-5	6.54107e-05
CASSDFPGEGNQPQHF-TRBV2-TRBJ1-5	5.57873e-07
CASSDGADRTDTQYF-TRBV10-1-TRBJ2-3	0.000114504
CASSDGAEDGYTF-TRBV2-TRBJ1-2	2.6499e-06
CASSDGGDSPLHF-TRBV5-1-TRBJ1-6	1.53415e-06
CASSDGGHEQYF-TRBV10-1-TRBJ2-7	0.000111296
CASSDGGQYEQYF-TRBV28-TRBJ2-7	1.39468e-07
CASSDGGTDEKLFF-TRBV2-TRBJ1-4	6.97342e-07
CASSDGLAGEISASTDTQYF-TRBV10-1-TRBJ2-3	1.39468e-07
CASSDGMLGQSGYTF-TRBV5-1-TRBJ1-2	0.000147697
CASSDGQFDYEQYF-TRBV19-TRBJ2-7	0.000127056
CASSDGQGGPNEKLFF-TRBV10-2-TRBJ1-4	4.8256e-05
CASSDGSKYEQYF-TRBV25-1-TRBJ2-7	6.12266e-05
CASSDGTGDRAFF-TRBV6-4-TRBJ1-1	1.39468e-07
CASSDGTGEYEQYF-TRBV9-TRBJ2-7	1.39468e-07
CASSDGTGLDEQYF-TRBV5-1-TRBJ2-7	0.000198324
CASSDGTGVNEQYF-TRBV5-1-TRBJ2-7	1.39468e-07
CASSDGTGYEQYF-TRBV2-TRBJ2-7	2.51043e-06
CASSDGWVEAFF-TRBV25-1-TRBJ1-1	6.93158e-05
CASSDHRGAGELFF-TRBV10-2-TRBJ2-2	5.53689e-05
CASSDHRGDNQPQHF-TRBV28-TRBJ1-5	1.39468e-07
CASSDIGGRYEQYF-TRBV19-TRBJ2-7	9.77673e-05
CASSDIGTHTTNEKLFF-TRBV2-TRBJ1-4	5.57873e-07
CASSDIRDSLSSYEQYF-TRBV25-1-TRBJ2-7	3.73775e-05
CASSDLAGASYF-TRBV6-2-TRBJ2-7	3.76565e-06
CASSDLGVSDGNQPQHF-TRBV2-TRBJ1-5	5.57873e-07
CASSDNSGNSYEQYF-TRBV19-TRBJ2-7	6.82e-05
CASSDPDRVEGEQYF-TRBV6-4-TRBJ2-7	5.20217e-05
CASSDPGAGYEQYF-TRBV6-2-TRBJ2-7	3.20777e-06
CASSDPGAVNYGYTF-TRBV18-TRBJ1-2	6.05293e-05
CASSDPGLAGGPDF-TRBV6-2-TRBJ2-7	2.37096e-06
CASSDPGQGFGYTF-TRBV5-1-TRBJ1-2	1.25522e-06
CASSDPGQTPDTQYF-TRBV10-2-TRBJ2-3	1.39468e-07
CASSDPPEKREPYEQYF-TRBV10-2-TRBJ2-7	1.11575e-06
CASSDPPGSSGNTIYF-TRBV6-4-TRBJ1-3	4.18405e-07
CASSDPQFEKLFF-TRBV6-1-TRBJ1-4	4.83955e-05
CASSDPYRGRTEAFF-TRBV6-1-TRBJ1-1	1.39468e-07
CASSDQAGTYEQYF-TRBV2-TRBJ2-7	1.39468e-07
CASSDQALGWTSGYEQYF-TRBV6-5-TRBJ2-7	0.000218826
CASSDQDIAEKLFF-TRBV25-1-TRBJ1-4	5.59268e-05
CASSDQDRAGNTIYF-TRBV3-1-TRBJ1-3	0.00025439
CASSDQGGETEAFF-TRBV6-6-TRBJ1-1	9.07939e-05
CASSDQGGTGNTIYF-TRBV10-2-TRBJ1-3	4.60246e-06
CASSDQGGYTEAFF-TRBV6-6-TRBJ1-1	1.39468e-07
CASSDQGYGYTF-TRBV6-6-TRBJ1-2	0.000310875
CASSDQKRLREGYTF-TRBV28-TRBJ1-2	0.000108367
CASSDRATDSPLHF-TRBV6-4-TRBJ1-6	8.3681e-07
CASSDRDPLSYEQYF-TRBV6-1-TRBJ2-7	4.33747e-05
CASSDRDRGFGYTF-TRBV6-5-TRBJ1-2	1.39468e-07
CASSDRDRRHGYTF-TRBV12-3-TRBJ1-2	1.39468e-07
CASSDRDRTATNEKLFF-TRBV18-TRBJ1-4	1.39468e-07
CASSDREGGNYGYTF-TRBV5-4-TRBJ1-2	4.32352e-06
CASSDRENNEQFF-TRBV6-4-TRBJ2-1	9.06544e-06
CASSDRETEAFF-TRBV10-1-TRBJ1-1	3.26356e-05
CASSDRGDYGYTF-TRBV19-TRBJ1-2	2.78937e-07
CASSDRGGGSYEQYF-TRBV11-2-TRBJ2-7	2.78937e-06
CASSDRGHDSNQPQHF-TRBV6-1-TRBJ1-5	1.39468e-07
CASSDRGLSHATNEKLFF-TRBV28-TRBJ1-4	5.84372e-05
CASSDRGQYSNQPQHF-TRBV19-TRBJ1-5	4.22589e-05
CASSDRGYGYTF-TRBV25-1-TRBJ1-2	1.39468e-07
CASSDRHSGNTIYF-TRBV19-TRBJ1-3	0.000126498
CASSDRMTGDGYTF-TRBV6-1-TRBJ1-2	1.39468e-07
CASSDRPGAGAFF-TRBV25-1-TRBJ1-1	1.63178e-05
CASSDRQATNEKLFF-TRBV6-5-TRBJ1-4	8.73072e-05
CASSDRQGAYEQYF-TRBV11-3-TRBJ2-7	2.78937e-07
CASSDRQGINEKLFF-TRBV6-5-TRBJ1-4	1.39468e-07
CASSDRQGKGTF-TRBV25-1-TRBJ1-2	0.000169594
CASSDRQGYEQYF-TRBV2-TRBJ2-7	1.25522e-06
CASSDRRAEAFF-TRBV27-TRBJ1-1	8.131e-05
CASSDRRTGTSVEKLFF-TRBV6-4-TRBJ1-4	5.41137e-05
CASSDRSGTSGIRQYF-TRBV6-6-TRBJ2-7	7.29419e-05
CASSDRTGAGNTIYF-TRBV19-TRBJ1-3	8.61914e-05
CASSDRTGYEQYF-TRBV19-TRBJ2-7	0.000146581
CASSDRVATNEKLFF-TRBV27-TRBJ1-4	6.27608e-06
CASSDRVGNTIYF-TRBV2-TRBJ1-3	3.34724e-06
CASSDRVGYEQYF-TRBV7-2-TRBJ2-7	9.33043e-05
CASSDRVNTEAFF-TRBV10-1-TRBJ1-1	8.27047e-05
CASSDRVPSNYGYTF-TRBV6-6-TRBJ1-2	0.00024393
CASSDSAGETDTQYF-TRBV6-4-TRBJ2-3	2.70569e-05
CASSDSDRGGYGYTF-TRBV2-TRBJ1-2	5.02086e-06
CASSDSGGAQPQHF-TRBV28-TRBJ1-5	0.000176985
CASSDSGLDTGELFF-TRBV6-4-TRBJ2-2	0.000884229
CASSDSGLTSGKPGEQYF-TRBV2-TRBJ2-7	1.39468e-07
CASSDSGQGVIYTF-TRBV10-2-TRBJ1-2	1.39468e-07
CASSDSGREGSNQPQHF-TRBV6-4-TRBJ1-5	0.000114364
CASSDSGSYEQYF-TRBV27-TRBJ2-7	9.69305e-05
CASSDSGTAGEQYF-TRBV7-9-TRBJ2-7	1.39468e-07
CASSDSGTAIFNEKLFF-TRBV2-TRBJ1-4	4.18405e-07
CASSDSGTGNTEAFF-TRBV6-1-TRBJ1-1	5.07665e-05
CASSDSLAGTTYEQYF-TRBV2-TRBJ2-7	4.18405e-07
CASSDSPGQGVLYEQYF-TRBV19-TRBJ2-7	6.1645e-05
CASSDSQGEYGYTF-TRBV28-TRBJ1-2	1.39468e-07
CASSDSRGLVSGANVLTF-TRBV25-1-TRBJ2-6	2.13387e-05
CASSDSSANEKLFF-TRBV6-2-TRBJ1-4	2.6499e-06
CASSDSSDQPQHF-TRBV19-TRBJ1-5	6.95947e-05
CASSDSSGTYEQYF-TRBV6-6-TRBJ2-7	0.000114922
CASSDSSNQPQHF-TRBV2-TRBJ1-5	1.81309e-06
CASSDSVYGYTF-TRBV13-TRBJ1-2	2.16176e-05
CASSDTDRGLDEQYF-TRBV28-TRBJ2-7	6.34581e-05
CASSDTGGSGYTF-TRBV7-6-TRBJ1-2	0.000189537
CASSDTGGVYEQYF-TRBV10-2-TRBJ2-7	1.81309e-06
CASSDTRVGDEQYF-TRBV2-TRBJ2-7	4.18405e-07
CASSDTSGADTQYF-TRBV6-4-TRBJ2-3	2.81726e-05
CASSDTSGSYEQYF-TRBV6-4-TRBJ2-7	1.39468e-07
CASSDVDQGEAFF-TRBV27-TRBJ1-1	6.75027e-05
CASSDVGDAEAFF-TRBV2-TRBJ1-1	4.74192e-06
CASSDVGLAAHEQYF-TRBV28-TRBJ2-7	7.76839e-05
CASSDVQGRLGTQYF-TRBV6-1-TRBJ2-3	1.39468e-07
CASSDVVAGELFF-TRBV6-1-TRBJ2-2	0.000133192
CASSDVVGRGDEQYF-TRBV2-TRBJ2-7	4.18405e-07
CASSDWAQETQYF-TRBV11-2-TRBJ2-5	1.91072e-05
CASSDWDGYGYTF-TRBV21-1-TRBJ1-2	0.000328587
CASSDWSLGGYTF-TRBV3-1-TRBJ1-2	1.39468e-07
CASSDYGGTDYEQYF-TRBV18-TRBJ2-7	5.11849e-05
CASSDYGRRGSTFNSPLHF-TRBV6-1-TRBJ1-6	6.49922e-05
CASSDYGRRGSTFNSPLHFGN-TRBV6-1-TRBJ2-5	1.39468e-07
CASSDYRGGGNTEAFF-TRBV19-TRBJ1-1	1.39468e-07
CASSEAASGRTDTQYF-TRBV2-TRBJ2-3	1.39468e-07
CASSEAASGSWEQYF-TRBV6-1-TRBJ2-7	1.39468e-07
CASSEAASGSYEQYF-TRBV6-1-TRBJ2-7	4.74192e-05
CASSEADRATMGYTF-TRBV2-TRBJ1-2	2.09203e-06
CASSEAGADEKLFF-TRBV6-1-TRBJ1-4	1.39468e-07
CASSEAGARSPLHF-TRBV6-1-TRBJ1-6	0.000158436
CASSEAGGRFHEQYF-TRBV6-5-TRBJ2-7	0.000186609
CASSEAGGSVTEAFF-TRBV2-TRBJ1-1	6.97342e-07
CASSEAGGSYEQYF-TRBV10-2-TRBJ2-7	5.57873e-07
CASSEAGNQPQHF-TRBV19-TRBJ1-5	9.88831e-05
CASSEAGSGANVLTF-TRBV6-1-TRBJ2-6	1.42258e-05
CASSEAGTGGNGYTF-TRBV6-1-TRBJ1-2	1.39468e-07
CASSEAGTGGYYTF-TRBV6-1-TRBJ1-2	0.000100975
CASSEAGTLLEAFF-TRBV6-1-TRBJ1-1	4.65824e-05
CASSEAGWEVPYEQYF-TRBV6-1-TRBJ2-7	1.67362e-05
CASSEAKGWAYGYTF-TRBV2-TRBJ1-2	6.97342e-07
CASSEALRTGIRNQPQHF-TRBV2-TRBJ1-5	4.18405e-07
CASSEALVTGPNTEAFF-TRBV6-1-TRBJ1-1	0.000176149
CASSEANKLAGLSYEQYF-TRBV6-1-TRBJ2-7	6.41554e-06
CASSEAPGQGYEQYF-TRBV6-1-TRBJ2-7	0.00022301
CASSEAPRGEQYF-TRBV6-1-TRBJ2-7	4.6443e-05
CASSEARGANYGYTF-TRBV6-1-TRBJ1-2	0.00010237
CASSEARTGRHEQYF-TRBV2-TRBJ2-7	1.39468e-07
CASSEARTGVTAFF-TRBV6-1-TRBJ1-1	0.000165967
CASSEARVQGYGYTF-TRBV6-5-TRBJ1-2	1.39468e-07
CASSEASGGQPQHF-TRBV2-TRBJ1-5	3.48671e-06
CASSEASGGWQPQHF-TRBV6-1-TRBJ1-5	6.34581e-05
CASSEASGWSTEAFF-TRBV6-1-TRBJ1-1	1.311e-05
CASSEASRAVGYGYTF-TRBV6-1-TRBJ1-2	0.000105159
CASSEATGEKAFF-TRBV6-1-TRBJ1-1	6.4016e-05
CASSEATGGPYEQYF-TRBV6-1-TRBJ2-7	2.55227e-05
CASSEAWVGGNQPQHF-TRBV6-1-TRBJ1-5	2.39886e-05
CASSEDAGPGEQYF-TRBV10-1-TRBJ2-7	1.39468e-07
CASSEDLSGSGYTF-TRBV2-TRBJ1-2	2.09203e-06
CASSEDLSGSGYTL-TRBV2-TRBJ1-2	1.39468e-07
CASSEDRDYGYTF-TRBV2-TRBJ1-2	4.60246e-06
CASSEDRGDGKLFF-TRBV11-1-TRBJ1-4	1.11575e-05
CASSEDRGNSPLHF-TRBV6-1-TRBJ1-6	5.91346e-05
CASSEDRPHFGYTF-TRBV28-TRBJ1-2	1.39468e-07
CASSEEASGNHEQYF-TRBV2-TRBJ2-7	1.67362e-06
CASSEEGASTEAFF-TRBV19-TRBJ1-1	8.06127e-05
CASSEEGDNYEQYF-TRBV2-TRBJ2-7	4.18405e-07
CASSEEPGYEQYF-TRBV6-4-TRBJ2-7	0.000144489
CASSEETGTSTDTQYF-TRBV9-TRBJ2-3	1.39468e-07
CASSEFGPSSNQPQHF-TRBV6-1-TRBJ1-5	7.46156e-05
CASSEFGTGAYEQYF-TRBV6-1-TRBJ2-7	4.78376e-05
CASSEFIGRVGFLNYGYTF-TRBV6-1-TRBJ1-2	3.34724e-06
CASSEFQGVEQYF-TRBV6-1-TRBJ2-7	5.36953e-05
CASSEFRTGDLREQYF-TRBV6-1-TRBJ2-7	1.39468e-07
CASSEFRTGWTEAFF-TRBV6-1-TRBJ1-1	0.000281029
CASSEFTGAENTIYF-TRBV25-1-TRBJ1-3	4.67219e-05
CASSEGAGAEQYF-TRBV6-1-TRBJ2-7	1.39468e-07
CASSEGAGALDGYTF-TRBV6-1-TRBJ1-2	9.56753e-05
CASSEGAGGKDTEAFF-TRBV25-1-TRBJ1-1	7.28025e-05
CASSEGAGGPTDEQYF-TRBV2-TRBJ2-7	2.78937e-07
CASSEGAGTEAFF-TRBV6-4-TRBJ1-1	9.37227e-05
CASSEGASNEKLFF-TRBV18-TRBJ1-4	1.39468e-07
CASSEGEGGTEAFF-TRBV6-1-TRBJ1-1	6.80606e-05
CASSEGFRAEKLFF-TRBV2-TRBJ1-4	5.57873e-07
CASSEGGAGHYPSEQYF-TRBV2-TRBJ2-7	1.39468e-07
CASSEGGENQPQHF-TRBV9-TRBJ1-5	0.000151881
CASSEGGGHPYEQYF-TRBV25-1-TRBJ2-7	3.01252e-05
CASSEGGGKTEAFF-TRBV5-1-TRBJ1-1	6.26213e-05
CASSEGGGWTEAFF-TRBV6-1-TRBJ1-1	1.39468e-07
CASSEGGQGSYGYTF-TRBV28-TRBJ1-2	1.39468e-07
CASSEGGQVSRYGYTF-TRBV28-TRBJ1-2	0.000131798
CASSEGGRQGDTIYF-TRBV6-1-TRBJ1-3	4.42115e-05
CASSEGGRTNDEQYF-TRBV18-TRBJ2-7	2.48254e-05
CASSEGGSGTYDF-TRBV28-TRBJ2-7	1.39468e-07
CASSEGGSGTYEQYF-TRBV28-TRBJ2-7	8.95387e-05
CASSEGIGRTGRLRDFAREQYF-TRBV6-1-TRBJ2-7	3.76565e-06
CASSEGLADEQYF-TRBV18-TRBJ2-7	3.22172e-05
CASSEGLADEQYF-TRBV9-TRBJ2-7	0.000211713
CASSEGLAGSYEQYF-TRBV6-1-TRBJ2-7	5.42532e-05
CASSEGNYEQYF-TRBV19-TRBJ2-7	8.10311e-05
CASSEGPARNISGANVLTF-TRBV25-1-TRBJ2-6	0.000845178
CASSEGPLYSNEQYF-TRBV9-TRBJ2-7	0.000130263
CASSEGPYYEQYF-TRBV5-1-TRBJ2-7	0.000226078
CASSEGQASYTF-TRBV19-TRBJ1-2	0.000211295
CASSEGQGANTIYF-TRBV6-1-TRBJ1-3	2.78937e-07
CASSEGQGARVNQAEAFF-TRBV5-1-TRBJ1-1	7.57313e-05
CASSEGQGEPYF-TRBV3-1-TRBJ2-7	0.000152718
CASSEGQGGLYEQYF-TRBV25-1-TRBJ2-7	3.61223e-05
CASSEGQGLSGANVLTF-TRBV5-1-TRBJ2-6	1.00417e-05
CASSEGQGQEAFF-TRBV18-TRBJ1-1	4.33747e-05
CASSEGQGSFNEQYF-TRBV6-5-TRBJ2-7	1.39468e-07
CASSEGQGTYEQYF-TRBV6-5-TRBJ2-7	8.98176e-05
CASSEGQGVNYGYTF-TRBV6-1-TRBJ1-2	1.39468e-07
CASSEGQQVSYEQYF-TRBV2-TRBJ2-7	8.3681e-07
CASSEGQSSYEQYF-TRBV6-1-TRBJ2-7	0.000229844
CASSEGQSYYGYTF-TRBV6-1-TRBJ1-2	1.39468e-07
CASSEGQTNTEAFF-TRBV19-TRBJ1-1	9.20491e-05
CASSEGRETNYGYTF-TRBV6-1-TRBJ1-2	0.000147418
CASSEGRYNSPLHF-TRBV28-TRBJ1-6	0.000145605
CASSEGSNYGYTF-TRBV18-TRBJ1-2	0.000513243
CASSEGSSQVDTQYF-TRBV6-1-TRBJ2-3	1.39468e-07
CASSEGSWDPWPQHF-TRBV6-1-TRBJ1-5	1.39468e-07
CASSEGSYGYTF-TRBV18-TRBJ1-2	1.39468e-07
CASSEGTAGGYTF-TRBV7-3-TRBJ1-2	1.53415e-06
CASSEGTGGNSPLHF-TRBV6-1-TRBJ1-6	4.88139e-05
CASSEGTPEAGNTIYF-TRBV9-TRBJ1-3	0.00015732
CASSEGTSVSYEQYF-TRBV6-5-TRBJ2-7	8.98176e-05
CASSEGTSVYEQYF-TRBV7-8-TRBJ2-7	0.000101115
CASSEGVDYGYTF-TRBV9-TRBJ1-2	1.25522e-06
CASSEGVGGGSPLHF-TRBV9-TRBJ1-6	4.18405e-06
CASSEGVSSSYEQYF-TRBV12-3-TRBJ2-7	0.000164433
CASSEGVSSYEQYF-TRBV6-1-TRBJ2-7	0.000108506
CASSEGYEQYF-TRBV7-6-TRBJ2-7	2.92884e-06
CASSEHFQGLAGGKSYEQYF-TRBV6-1-TRBJ2-7	2.49648e-05
CASSEHGANTEAFF-TRBV6-1-TRBJ1-1	0.000146442
CASSEHGGPTSGANVLTF-TRBV6-1-TRBJ2-6	4.04458e-06
CASSEHGTGGRQPQHF-TRBV6-1-TRBJ1-5	4.65824e-05
CASSEHPGGPYGYTF-TRBV25-1-TRBJ1-2	0.00011813
CASSEIASDNEQFF-TRBV25-1-TRBJ2-1	1.01812e-05
CASSEIGLGASGRAYEQYF-TRBV25-1-TRBJ2-7	5.82978e-05
CASSEIGTEEAFF-TRBV2-TRBJ1-1	5.57873e-06
CASSEILTGSSYEQYF-TRBV6-1-TRBJ2-7	3.73775e-05
CASSEIPETGHGLVI-TRBV6-1-TRBJ1-2	0.000134169
CASSEIQGDTEAFF-TRBV6-1-TRBJ1-1	4.18405e-07
CASSEITGGEETQYF-TRBV6-1-TRBJ2-5	1.65967e-05
CASSEKGGSSYEQYF-TRBV6-1-TRBJ2-7	2.4128e-05
CASSEKPGLAFDEQYF-TRBV6-1-TRBJ2-7	4.88139e-06
CASSEKSTGRFNEQYF-TRBV9-TRBJ2-7	7.0292e-05
CASSELAGGPYEQYF-TRBV6-1-TRBJ2-7	1.39468e-07
CASSELAGQDLNF-TRBV11-2-TRBJ2-7	4.32352e-05
CASSELAGVDEQYF-TRBV6-1-TRBJ2-7	6.42949e-05
CASSELGQGGTYEQYF-TRBV25-1-TRBJ2-7	1.39468e-07
CASSELGQGNTIYF-TRBV6-1-TRBJ1-3	9.13518e-05
CASSELGQGRREQYF-TRBV6-1-TRBJ2-7	1.14364e-05
CASSELGSTDGYTF-TRBV28-TRBJ1-2	0.000211713
CASSELNPGRSDQPQHF-TRBV6-1-TRBJ1-5	4.6443e-05
CASSELRLAGLGETQYF-TRBV7-2-TRBJ2-5	1.39468e-07
CASSELRRREGRCEQYF-TRBV10-1-TRBJ2-7	5.67636e-05
CASSELTVQETQYF-TRBV2-TRBJ2-5	1.39468e-07
CASSEMGLPRGYTEAFF-TRBV6-1-TRBJ1-1	1.39468e-07
CASSEMGLPRGYTF-TRBV6-1-TRBJ1-2	0.00101184
CASSENGRADYEQYF-TRBV6-5-TRBJ2-7	0.000100836
CASSENLRDGYTF-TRBV6-1-TRBJ1-2	0.000112133
CASSENRVRQPQHF-TRBV2-TRBJ1-5	1.11575e-06
CASSENTAGRAFF-TRBV10-1-TRBJ1-1	7.55918e-05
CASSENWGDSTEAFF-TRBV2-TRBJ1-1	6.97342e-07
CASSEPEVRVLFYEQYF-TRBV6-1-TRBJ2-7	1.79914e-05
CASSEPGGDSVYGYTF-TRBV10-2-TRBJ1-2	1.39468e-07
CASSEPGGHQPQHF-TRBV10-2-TRBJ1-5	7.19657e-05
CASSEPGLAGGGQQYF-TRBV6-1-TRBJ2-7	2.48254e-05
CASSEPGRSEKLFF-TRBV6-5-TRBJ1-4	1.18548e-05
CASSEPPGYEQYF-TRBV25-1-TRBJ2-7	7.0571e-05
CASSEPRAGQRGYTF-TRBV10-2-TRBJ1-2	1.39468e-07
CASSEPRQMAYTF-TRBV19-TRBJ1-2	0.000164852
CASSEPSGHYEQYF-TRBV6-4-TRBJ2-7	7.58708e-05
CASSEPSRSSYEQYF-TRBV2-TRBJ2-7	6.97342e-07
CASSEPTSGRKYYEQYF-TRBV7-2-TRBJ2-7	0.000103346
CASSEPYRTGGISEQYF-TRBV25-1-TRBJ2-7	0.000161504
CASSEQAGVVSPLHF-TRBV6-1-TRBJ1-6	5.76004e-05
CASSEQDGTYEQYF-TRBV7-8-TRBJ2-7	0.000108088
CASSEQGAANSPLHF-TRBV6-4-TRBJ1-6	0.000130961
CASSEQGAGEQYF-TRBV7-6-TRBJ2-7	5.31374e-05
CASSEQGAGNQPQHF-TRBV7-8-TRBJ1-5	0.000124545
CASSEQGDGGGYTF-TRBV2-TRBJ1-2	1.95256e-06
CASSEQGEGTEAFF-TRBV12-3-TRBJ1-1	6.27608e-06
CASSEQGKGALHF-TRBV6-1-TRBJ1-6	7.16867e-05
CASSEQGRDTQYF-TRBV6-4-TRBJ2-3	1.39468e-07
CASSEQGRESEQYF-TRBV6-1-TRBJ2-7	7.9497e-06
CASSEQGRPPLHF-TRBV6-1-TRBJ1-6	7.82417e-05
CASSEQGSFNEQYF-TRBV6-4-TRBJ2-7	1.39468e-07
CASSEQGVEKLFF-TRBV6-1-TRBJ1-4	4.198e-05
CASSEQGYEQYF-TRBV6-2-TRBJ2-7	3.48671e-06
CASSEQPGSEQYF-TRBV6-1-TRBJ2-7	2.58016e-05
CASSEQPRGAEQYF-TRBV6-1-TRBJ2-7	2.622e-05
CASSEQRASGNTIYF-TRBV6-1-TRBJ1-3	5.84372e-05
CASSEQSGTGGNNQPQHF-TRBV6-1-TRBJ1-5	1.39468e-07
CASSEQSGTGYSPLHF-TRBV6-1-TRBJ1-6	0.00146623
CASSERAFFSNQPQHF-TRBV6-1-TRBJ1-5	2.30123e-05
CASSERASGSYEQYF-TRBV6-1-TRBJ2-7	8.3681e-06
CASSERDRAAFF-TRBV6-6-TRBJ1-1	0.000106414
CASSEREGRYEQYF-TRBV6-1-TRBJ2-7	0.000109901
CASSERGAVYEQYF-TRBV6-1-TRBJ2-7	1.39468e-07
CASSERGETQYF-TRBV10-2-TRBJ2-5	1.39468e-07
CASSERGGGFPNTEAFF-TRBV6-1-TRBJ1-1	6.62475e-05
CASSERGRHTEAFF-TRBV6-5-TRBJ1-1	2.6499e-06
CASSERGRSNQPQHF-TRBV6-4-TRBJ1-5	6.27608e-06
CASSERLAGDEQYF-TRBV10-1-TRBJ2-7	1.39468e-07
CASSERQDEKLFF-TRBV2-TRBJ1-4	1.39468e-07
CASSERQGGTEAFF-TRBV7-9-TRBJ1-1	1.39468e-07
CASSERQGTNEKLFF-TRBV18-TRBJ1-4	2.11992e-05
CASSERRGGGSEKLFF-TRBV6-1-TRBJ1-4	1.08785e-05
CASSERRGNTEAFF-TRBV18-TRBJ1-1	1.79914e-05
CASSERSFRGNSPLHF-TRBV2-TRBJ1-6	5.57873e-07
CASSERTGGNSPLHF-TRBV2-TRBJ1-6	1.39468e-07
CASSERTGLSEKLFF-TRBV2-TRBJ1-4	6.97342e-07
CASSERTSGIDEQYF-TRBV10-2-TRBJ2-7	5.41137e-05
CASSESAGVGQPQHF-TRBV6-1-TRBJ1-5	5.2719e-05
CASSESDRVHGYTF-TRBV2-TRBJ1-2	9.06544e-06
CASSESEGGINEKLFF-TRBV25-1-TRBJ1-4	2.98462e-05
CASSESEGMNTEAFF-TRBV10-2-TRBJ1-1	9.55358e-05
CASSESGFVEDGYTF-TRBV28-TRBJ1-2	0.000170709
CASSESGGDNSPLHF-TRBV2-TRBJ1-6	2.23149e-06
CASSESGGMSSYEQYF-TRBV10-2-TRBJ2-7	0.000121477
CASSESGGPMPQHF-TRBV6-1-TRBJ1-5	7.46156e-05
CASSESGGRYGYTF-TRBV6-1-TRBJ1-2	1.39468e-07
CASSESGLGEQYF-TRBV28-TRBJ2-7	1.39468e-07
CASSESGRGTEAFF-TRBV25-1-TRBJ1-1	6.76421e-05
CASSESGTASYEQYF-TRBV10-1-TRBJ2-7	5.7461e-05
CASSESGTLGYTF-TRBV25-1-TRBJ1-2	1.39468e-07
CASSESIQGGYGYTF-TRBV6-1-TRBJ1-2	1.39468e-07
CASSESKGYGYTF-TRBV10-1-TRBJ1-2	0.000233331
CASSESLIGSSYEQYF-TRBV6-1-TRBJ2-7	3.7238e-05
CASSESPGGGYTF-TRBV10-1-TRBJ1-2	2.42675e-05
CASSESPNRGLAEAFF-TRBV10-2-TRBJ1-1	5.39742e-05
CASSESPTGLNEKLFF-TRBV6-1-TRBJ1-4	4.57456e-05
CASSESQRLALYEQYF-TRBV6-1-TRBJ2-7	5.91346e-05
CASSESRGTGYTF-TRBV6-1-TRBJ1-2	0.000181448
CASSESRQGIFNQPQHF-TRBV6-1-TRBJ1-5	8.35415e-05
CASSESRQTNTGELFF-TRBV25-1-TRBJ2-2	1.39468e-07
CASSESRVGQYF-TRBV10-2-TRBJ2-7	0.000126219
CASSETAGGPSGANVLTF-TRBV6-1-TRBJ2-6	3.62618e-06
CASSETASGTEAFF-TRBV9-TRBJ1-1	7.9497e-05
CASSETGDSDPYEQYF-TRBV25-1-TRBJ2-7	4.10037e-05
CASSETGGDEKLFF-TRBV2-TRBJ1-4	1.39468e-07
CASSETGGEQYF-TRBV6-6-TRBJ2-7	9.53963e-05
CASSETGGNQPQHF-TRBV2-TRBJ1-5	2.6499e-06
CASSETGGVGNTIYF-TRBV3-1-TRBJ1-3	1.39468e-07
CASSETGGYGYTF-TRBV6-4-TRBJ1-2	1.39468e-07
CASSETGIYRYTF-TRBV2-TRBJ1-2	4.04458e-06
CASSETGNANQPQHF-TRBV6-4-TRBJ1-5	5.21612e-05
CASSETGNFHEQYF-TRBV7-3-TRBJ2-7	6.51317e-05
CASSETGQPNYGYTF-TRBV25-1-TRBJ1-2	0.000136958
CASSETGRLAYGYTF-TRBV6-1-TRBJ1-2	0.000385769
CASSETGSGYEQYF-TRBV25-1-TRBJ2-7	5.52295e-05
CASSETGTSGSYEQYF-TRBV9-TRBJ2-7	6.51317e-05
CASSETLAGGTDTQYF-TRBV9-TRBJ2-3	1.08785e-05
CASSETMGGRVPQHF-TRBV2-TRBJ1-5	1.39468e-07
CASSETNRARTEAFF-TRBV25-1-TRBJ1-1	9.62332e-06
CASSETNRQGAEAFF-TRBV9-TRBJ1-1	5.53689e-05
CASSETRDGEQYF-TRBV12-3-TRBJ2-7	0.000104183
CASSETRQLNTEAFF-TRBV2-TRBJ1-1	1.11575e-06
CASSETSGSSYEQYF-TRBV6-1-TRBJ2-7	8.43783e-05
CASSETSGSTGELFF-TRBV6-4-TRBJ2-2	9.27464e-05
CASSEVETGAYEQYF-TRBV6-1-TRBJ2-7	1.9944e-05
CASSEVPGQPQHF-TRBV6-1-TRBJ1-5	0.000140445
CASSEVSRGEKLFF-TRBV6-1-TRBJ1-4	4.03064e-05
CASSEVTQGYQPQHF-TRBV6-1-TRBJ1-5	4.88139e-06
CASSEWAPYDQAFF-TRBV2-TRBJ1-1	3.34724e-06
CASSEWSETRGEQFF-TRBV6-1-TRBJ2-1	8.3681e-07
CASSEYGGGGVRETQYF-TRBV6-1-TRBJ2-5	4.60246e-06
CASSEYPGGHTNSPLHF-TRBV6-1-TRBJ1-6	5.69031e-05
CASSEYRGDEQYF-TRBV6-1-TRBJ2-7	7.19657e-05
CASSEYRGEAFF-TRBV18-TRBJ1-1	5.73215e-05
CASSEYWGRAEQYF-TRBV6-1-TRBJ2-7	1.39468e-07
CASSEYYGTGAGYTF-TRBV25-1-TRBJ1-2	5.509e-05
CASSFAGGEQYF-TRBV27-TRBJ2-7	2.10597e-05
CASSFAGGSSYEQYF-TRBV6-5-TRBJ2-7	0.000146721
CASSFAGSYEQYF-TRBV5-4-TRBJ2-7	6.55501e-06
CASSFAGWGTDTQYF-TRBV11-2-TRBJ2-3	1.39468e-07
CASSFARGRTEAFF-TRBV5-1-TRBJ1-1	1.39468e-07
CASSFAVGRLCF-TRBV28-TRBJ1-3	0.000154531
CASSFDFGGTLHF-TRBV12-1-TRBJ1-6	2.13387e-05
CASSFDFGGTLHFGN-TRBV12-1-TRBJ2-5	1.39468e-07
CASSFDNGRGYEQYF-TRBV28-TRBJ2-7	9.20491e-05
CASSFDPGPEKLFF-TRBV6-5-TRBJ1-4	3.89117e-05
CASSFDRDPNQPQHF-TRBV7-2-TRBJ1-5	0.000177822
CASSFDRDRNQPQDY-TRBV7-8-TRBJ1-5	1.39468e-07
CASSFDRDSYGYTF-TRBV11-2-TRBJ1-2	9.51174e-05
CASSFDRGEKLFF-TRBV7-2-TRBJ1-4	6.12266e-05
CASSFDRGSDEQYF-TRBV5-1-TRBJ2-7	0.000105717
CASSFDRGTTGELFF-TRBV28-TRBJ2-2	1.39468e-07
CASSFDRGVYEQYF-TRBV7-2-TRBJ2-7	1.39468e-07
CASSFDRGYGYTF-TRBV12-3-TRBJ1-2	0.000571541
CASSFDSTWPQHF-TRBV28-TRBJ1-5	8.3681e-07
CASSFDTSGPWGELFF-TRBV11-3-TRBJ2-2	9.76278e-07
CASSFEAREGPFYEQYF-TRBV7-7-TRBJ2-7	2.2036e-05
CASSFEAVTGQPQHF-TRBV7-2-TRBJ1-5	0.00013389
CASSFEDRGSPTF-TRBV7-9-TRBJ1-2	2.78937e-07
CASSFEGTEYEQYF-TRBV11-3-TRBJ2-7	2.23149e-06
CASSFEGYEQYF-TRBV12-3-TRBJ2-7	0.000144489
CASSFEPPNTEAFF-TRBV28-TRBJ1-1	5.24401e-05
CASSFEQGIGTEAFF-TRBV6-5-TRBJ1-1	1.39468e-07
CASSFERRDEQYF-TRBV28-TRBJ2-7	4.71403e-05
CASSFETGDWAEQYF-TRBV11-1-TRBJ2-7	1.25522e-06
CASSFETGTGGRELFF-TRBV7-6-TRBJ2-2	5.80188e-05
CASSFETVRDGYTF-TRBV5-1-TRBJ1-2	0.000145744
CASSFEWGALDEQYF-TRBV5-1-TRBJ2-7	8.99571e-05
CASSFFAGRYEQYF-TRBV5-1-TRBJ2-7	3.22172e-05
CASSFFFAGEQYF-TRBV11-2-TRBJ2-7	2.58016e-05
CASSFFGGGIYEQYF-TRBV27-TRBJ2-7	1.11575e-06
CASSFFQGQETQYF-TRBV28-TRBJ2-5	0.000218547
CASSFFQGYGFAGANVLTF-TRBV7-2-TRBJ2-6	1.39468e-07
CASSFFQGYTEAFF-TRBV27-TRBJ1-1	1.39468e-07
CASSFFSRGTGNTEAFF-TRBV28-TRBJ1-1	4.18405e-07
CASSFFVGQGAFAFF-TRBV28-TRBJ1-1	6.41554e-06
CASSFGEGRGGYGYTF-TRBV28-TRBJ1-2	0.000197487
CASSFGGATGTNYGYTF-TRBV11-2-TRBJ1-2	1.39468e-07
CASSFGGDRLSAFF-TRBV27-TRBJ1-1	1.11575e-06
CASSFGGFGELFF-TRBV11-2-TRBJ2-2	1.39468e-07
CASSFGGGALDGYTF-TRBV27-TRBJ1-2	1.39468e-07
CASSFGGGDQPQHF-TRBV27-TRBJ1-5	0.00208882
CASSFGGGTQPQHF-TRBV27-TRBJ1-5	5.02086e-05
CASSFGGHSGNTIYF-TRBV28-TRBJ1-3	9.76278e-07
CASSFGGKDTEAFF-TRBV27-TRBJ1-1	0.000268477
CASSFGGKTYEQYF-TRBV5-4-TRBJ2-7	1.39468e-06
CASSFGGLAGAYEQYF-TRBV5-4-TRBJ2-7	3.90511e-06
CASSFGGPEKLFF-TRBV7-9-TRBJ1-4	2.78937e-07
CASSFGGPHTDTQYF-TRBV7-3-TRBJ2-3	1.39468e-07
CASSFGGPRYEQYF-TRBV12-3-TRBJ2-7	8.56336e-05
CASSFGGQGYNEQYF-TRBV7-6-TRBJ2-7	0.000505015
CASSFGGQPYEQYF-TRBV7-6-TRBJ2-7	1.39468e-07
CASSFGGSGGDEQFF-TRBV5-4-TRBJ2-1	4.18405e-07
CASSFGGSPLHF-TRBV12-3-TRBJ1-6	0.000160668
CASSFGGSPLHFGN-TRBV12-3-TRBJ2-5	2.78937e-07
CASSFGGSSPLHF-TRBV7-8-TRBJ1-6	0.000296649
CASSFGGTGERGYTF-TRBV28-TRBJ1-2	0.000167641
CASSFGGVGNTIYF-TRBV12-3-TRBJ1-3	1.39468e-07
CASSFGGWDQPQHF-TRBV7-9-TRBJ1-5	6.97342e-07
CASSFGGWLGNYGYTF-TRBV12-3-TRBJ1-2	0.000278518
CASSFGLNEQYF-TRBV11-2-TRBJ2-7	0.00025969
CASSFGLRDTEAFF-TRBV5-6-TRBJ1-1	4.18405e-07
CASSFGLSREQYF-TRBV27-TRBJ2-7	1.45047e-05
CASSFGPDYEQYF-TRBV6-6-TRBJ2-7	0.000737648
CASSFGPQTGDYGYTF-TRBV5-5-TRBJ1-2	1.67362e-06
CASSFGPRGNEQYF-TRBV12-3-TRBJ2-7	1.39468e-07
CASSFGPRGNEQYF-TRBV7-2-TRBJ2-7	7.72655e-05
CASSFGPSLYF-TRBV28-TRBJ2-7	7.25235e-05
CASSFGPSRTSETYEQYF-TRBV28-TRBJ2-7	1.39468e-07
CASSFGQERNTIYF-TRBV11-3-TRBJ1-3	2.78937e-07
CASSFGQGAGEQYF-TRBV12-3-TRBJ2-7	0.000154252
CASSFGQGEGELFF-TRBV12-3-TRBJ2-2	1.39468e-07
CASSFGQGGAFF-TRBV11-3-TRBJ1-1	8.64704e-06
CASSFGQGNEKLFF-TRBV7-9-TRBJ1-4	5.57873e-07
CASSFGQGNPPLHF-TRBV5-6-TRBJ1-6	2.09203e-06
CASSFGQGPDQPQHF-TRBV6-1-TRBJ1-5	2.30123e-05
CASSFGQGSYEQYF-TRBV7-9-TRBJ2-7	4.18405e-07
CASSFGQGTYEQYF-TRBV7-2-TRBJ2-7	1.39468e-07
CASSFGQMGTWYNEQFF-TRBV12-3-TRBJ2-1	8.3681e-06
CASSFGQVGTEAFF-TRBV11-2-TRBJ1-1	0.000127892
CASSFGRGPYEQYF-TRBV11-2-TRBJ2-7	1.39468e-07
CASSFGRGYEQYF-TRBV5-1-TRBJ2-7	1.39468e-07
CASSFGRVQPQHF-TRBV7-8-TRBJ1-5	2.13387e-05
CASSFGSGRDEQYF-TRBV7-2-TRBJ2-7	6.03898e-05
CASSFGSGSIEQYF-TRBV5-1-TRBJ2-7	0.000161225
CASSFGSGSTDTQYF-TRBV7-3-TRBJ2-3	2.69174e-05
CASSFGSGTSYEQYF-TRBV7-2-TRBJ2-7	0.000112133
CASSFGSLSRGEQYF-TRBV28-TRBJ2-7	2.69174e-05
CASSFGTANTEAFF-TRBV12-3-TRBJ1-1	8.28442e-05
CASSFGTEDNSPLHF-TRBV7-2-TRBJ1-6	0.000108646
CASSFGTFGENIQYF-TRBV6-1-TRBJ2-4	3.89117e-05
CASSFGTGAGSTEAFF-TRBV12-3-TRBJ1-1	0.000130403
CASSFGTGGGTEAFF-TRBV5-4-TRBJ1-1	6.55501e-06
CASSFGTGGQQYF-TRBV12-3-TRBJ2-7	1.39468e-07
CASSFGTGKGDYTF-TRBV7-2-TRBJ1-2	1.39468e-07
CASSFGTGVNEQYF-TRBV12-3-TRBJ2-7	0.00486828
CASSFGTGVSRSGGQYF-TRBV28-TRBJ2-7	4.68614e-05
CASSFGTQGEKLFF-TRBV5-1-TRBJ1-4	2.2036e-05
CASSFGTSGNEQFF-TRBV6-6-TRBJ2-1	9.20491e-06
CASSFGTSGSEQYF-TRBV2-TRBJ2-7	5.57873e-07
CASSFGTSGSYEQYF-TRBV7-2-TRBJ2-7	0.000109343
CASSFGTSYEQYF-TRBV12-3-TRBJ2-7	1.39468e-07
CASSFHLSGSYEQYF-TRBV5-1-TRBJ2-7	6.48528e-05
CASSFHRDREVAGEKLFF-TRBV21-1-TRBJ1-4	7.30814e-05
CASSFIGGVGGYTF-TRBV11-2-TRBJ1-2	4.43509e-05
CASSFILTGTASYEQYF-TRBV11-2-TRBJ2-7	3.55644e-05
CASSFKGQSPYEQYF-TRBV27-TRBJ2-7	1.24127e-05
CASSFKRTGVYGYTF-TRBV27-TRBJ1-2	8.08916e-05
CASSFLAGGLGEQFF-TRBV12-3-TRBJ2-1	6.87579e-05
CASSFLAGGYEQYF-TRBV19-TRBJ2-7	8.6052e-05
CASSFLEVPFLSSYNEQFF-TRBV5-1-TRBJ2-1	5.57873e-07
CASSFLEVPFPSSYNEQFF-TRBV5-1-TRBJ2-1	1.39468e-07
CASSFLGAGAYEQYF-TRBV27-TRBJ2-7	1.82704e-05
CASSFLGAGELFF-TRBV12-3-TRBJ2-2	0.000128729
CASSFLGERDNEQFF-TRBV5-4-TRBJ2-1	4.18405e-07
CASSFLGQTYEQYF-TRBV12-3-TRBJ2-7	0.000224405
CASSFLGSSYGYTF-TRBV27-TRBJ1-2	6.82e-05
CASSFLLRTGGGKDTEAFF-TRBV5-1-TRBJ1-1	1.39468e-07
CASSFLREAEAFF-TRBV12-3-TRBJ1-1	0.000109901
CASSFLRTSNYGYTF-TRBV6-1-TRBJ1-2	0.000223568
CASSFLTDQTTNEKLFF-TRBV6-2-TRBJ1-4	4.18405e-07
CASSFLTGGYEQYF-TRBV7-9-TRBJ2-7	2.78937e-07
CASSFNNPGQGLRGDTEAFF-TRBV27-TRBJ1-1	1.68757e-05
CASSFNPRDRGTDTQYF-TRBV27-TRBJ2-3	1.39468e-07
CASSFNRGHGYTF-TRBV19-TRBJ1-2	1.12969e-05
CASSFPAGTGGTEQYF-TRBV7-6-TRBJ2-7	8.03338e-05
CASSFPDRGGSYEQYF-TRBV7-8-TRBJ2-7	0.000127195
CASSFPGGRECTF-TRBV28-TRBJ1-2	0.000163457
CASSFPGQTKSPLHF-TRBV5-4-TRBJ1-6	5.57873e-07
CASSFPGRQDNQPQHF-TRBV28-TRBJ1-5	2.09203e-06
CASSFPGSNTEAFF-TRBV12-3-TRBJ1-1	1.78519e-05
CASSFPGVYEQYF-TRBV11-2-TRBJ2-7	0.000303483
CASSFPQGGNYGYTF-TRBV5-4-TRBJ1-2	1.61783e-05
CASSFPQNTEAFF-TRBV5-4-TRBJ1-1	8.92597e-06
CASSFPRANGSPLHF-TRBV28-TRBJ1-6	9.66516e-05
CASSFPRELEATDTQYF-TRBV28-TRBJ2-3	2.90094e-05
CASSFPRPGENEQFF-TRBV12-3-TRBJ2-1	2.42675e-05
CASSFPSGAGNQPQHF-TRBV28-TRBJ1-5	6.97342e-07
CASSFPSTAPYEQYF-TRBV11-2-TRBJ2-7	4.90929e-05
CASSFPTGGGAWSPLHF-TRBV5-5-TRBJ1-6	1.39468e-07
CASSFPVTGFVGGYTF-TRBV7-2-TRBJ1-2	0.000148952
CASSFPWDTQYF-TRBV12-3-TRBJ2-3	1.39468e-07
CASSFQAGNEQFF-TRBV5-1-TRBJ2-1	1.40863e-05
CASSFQGAEGYTF-TRBV5-1-TRBJ1-2	0.000194558
CASSFQGGTEAFF-TRBV7-9-TRBJ1-1	1.39468e-07
CASSFQGRGKTEAFF-TRBV28-TRBJ1-1	1.39468e-07
CASSFQGRPLHF-TRBV28-TRBJ1-6	0.000108925
CASSFQGRSPLHF-TRBV27-TRBJ1-6	5.57873e-07
CASSFQGSSYEQYF-TRBV27-TRBJ2-7	2.622e-05
CASSFQGVSNQPQHF-TRBV2-TRBJ1-5	1.25522e-06
CASSFQGYGYTF-TRBV7-6-TRBJ1-2	2.6499e-05
CASSFQGYTEAFF-TRBV28-TRBJ1-1	0.0355655
CASSFQGYTEAFFGQAPDKSEASVFF-TRBV28-TRBJ1-1	1.39468e-07
CASSFQPGQLYEQYF-TRBV5-1-TRBJ2-7	8.18679e-05
CASSFQVGDQGYTF-TRBV7-8-TRBJ1-2	1.39468e-07
CASSFQVGVTGIKGYTF-TRBV7-8-TRBJ1-2	0.00958496
CASSFQVGVTGIKGYTFGSGTREQYF-TRBV7-8-TRBJ2-7	1.39468e-07
CASSFQVPTTEAFF-TRBV7-2-TRBJ1-1	1.39468e-07
CASSFRAAVASYEQYF-TRBV5-5-TRBJ2-7	6.97342e-07
CASSFRDGMNTEAFF-TRBV12-3-TRBJ1-1	4.90929e-05
CASSFRDGNSPLHF-TRBV7-2-TRBJ1-6	1.39468e-07
CASSFRDISSYEQYF-TRBV11-2-TRBJ2-7	1.39468e-07
CASSFRDRASYEQYF-TRBV12-3-TRBJ2-7	0.000145047
CASSFRDRDFSPLHF-TRBV11-2-TRBJ1-6	5.87162e-05
CASSFRDRGDEQYF-TRBV5-1-TRBJ2-7	0.000113806
CASSFRDRGSYEQYF-TRBV12-4-TRBJ2-7	0.00014421
CASSFRDRVSWYF-TRBV28-TRBJ2-7	8.21469e-05
CASSFRETYEQYF-TRBV27-TRBJ2-7	2.69174e-05
CASSFRGAGYGYTF-TRBV12-3-TRBJ1-2	1.39468e-07
CASSFRGAPTDTQYF-TRBV13-TRBJ2-3	1.39468e-07
CASSFRGDSNQPQHF-TRBV7-8-TRBJ1-5	1.67362e-06
CASSFRGFEAFF-TRBV12-3-TRBJ1-1	1.39468e-07
CASSFRGGKLFF-TRBV12-3-TRBJ1-4	1.39468e-07
CASSFRGGPDEKLFF-TRBV27-TRBJ1-4	4.18405e-07
CASSFRGGYGYTF-TRBV28-TRBJ1-2	2.78937e-07
CASSFRGKGNQPQHF-TRBV28-TRBJ1-5	5.41137e-05
CASSFRGPGANVLTF-TRBV12-3-TRBJ2-6	5.56479e-05
CASSFRGPPGYTF-TRBV5-5-TRBJ1-2	6.83395e-06
CASSFRQGAGLIPLHF-TRBV6-5-TRBJ1-6	9.24675e-05
CASSFRQGGSYEQYF-TRBV5-5-TRBJ2-7	5.57873e-07
CASSFRTASYEQYF-TRBV7-2-TRBJ2-7	1.39468e-07
CASSFRTGGAKNCF-TRBV5-1-TRBJ1-4	1.39468e-07
CASSFRTGGNTNTEAFF-TRBV12-3-TRBJ1-1	1.39468e-07
CASSFRTHRGGDEQYF-TRBV28-TRBJ2-7	4.01669e-05
CASSFRTNSYEQYF-TRBV5-1-TRBJ2-7	8.20074e-05
CASSFRTPNEKLFF-TRBV28-TRBJ1-4	2.23149e-06
CASSFRTRGEVQPQHF-TRBV28-TRBJ1-5	4.53272e-05
CASSFRWRGLGVDEQYF-TRBV19-TRBJ2-7	4.25378e-05
CASSFSGAEMGNTEAFF-TRBV6-2-TRBJ1-1	2.37096e-06
CASSFSGDGHEQYF-TRBV7-9-TRBJ2-7	1.39468e-07
CASSFSGGAGYGYTF-TRBV5-8-TRBJ1-2	1.00417e-05
CASSFSGGAYEQYF-TRBV27-TRBJ2-7	2.45464e-05
CASSFSGGYGYTF-TRBV5-1-TRBJ1-2	0.000475169
CASSFSGHKKFGYGYTF-TRBV2-TRBJ1-2	1.11575e-06
CASSFSGQTYEQYF-TRBV3-1-TRBJ2-7	0.000167362
CASSFSGSSYEQYF-TRBV27-TRBJ2-7	9.76278e-06
CASSFSGTGFWGDGYTF-TRBV28-TRBJ1-2	0.000179356
CASSFSGVDQPQHF-TRBV5-1-TRBJ1-5	1.39468e-07
CASSFSHGGREKLFF-TRBV28-TRBJ1-4	1.39468e-07
CASSFSITGLGYEQYF-TRBV12-3-TRBJ2-7	9.86041e-05
CASSFSPGLVYEQYF-TRBV5-6-TRBJ2-7	3.20777e-06
CASSFSQGYEQYF-TRBV28-TRBJ2-7	6.63869e-05
CASSFSRDSHEQYF-TRBV27-TRBJ2-7	1.07391e-05
CASSFSRGGSSGNTIYF-TRBV7-9-TRBJ1-3	1.39468e-07
CASSFSSADQPQHF-TRBV11-2-TRBJ1-5	6.63869e-05
CASSFSSGGQDTQYF-TRBV7-2-TRBJ2-3	6.65264e-05
CASSFSTDSYEQYF-TRBV5-5-TRBJ2-7	5.57873e-07
CASSFTGDSHGYTF-TRBV28-TRBJ1-2	1.39468e-07
CASSFTGEGYTF-TRBV6-5-TRBJ1-2	0.000262898
CASSFTGGAANEKLF-TRBV7-2-TRBJ1-4	1.39468e-07
CASSFTGGAANEKLFF-TRBV7-2-TRBJ1-4	8.68888e-05
CASSFTGIPEAFF-TRBV5-1-TRBJ1-1	0.000118269
CASSFTGLSNQPQHF-TRBV28-TRBJ1-5	1.39468e-07
CASSFTGLTEAFF-TRBV5-6-TRBJ1-1	2.6499e-06
CASSFTGPDQPQHF-TRBV2-TRBJ1-5	3.90511e-06
CASSFTGRGDTQYF-TRBV5-1-TRBJ2-3	2.78937e-07
[truncated: 6,342 more rows]

## Sheet: Figure 7b
Clone	Count
CAAAFRHGTLTGELFF-TRBV7-6-TRBJ2-2	7.78312e-06
CAAATRSTDTQYF-TRBV5-6-TRBJ2-3	1.39697e-06
CAADRENEKLFF-TRBV30-TRBJ1-4	1.43688e-05
CAAEPGQGVGRNTEAFF-TRBV10-3-TRBJ1-1	5.70762e-05
CAAGGLAGDAGELFF-TRBV3-1-TRBJ2-2	1.99567e-07
CAAGGLAGDTGELFF-TRBV3-1-TRBJ2-2	1.43688e-05
CAAGLHGYTF-TRBV10-3-TRBJ1-2	1.31714e-05
CAAGLHGYTFGSGTTEAFF-TRBV10-3-TRBJ1-1	1.99567e-07
CAAGLNTGELFF-TRBV19-TRBJ2-2	1.23732e-05
CAAGLPGELFF-TRBV10-2-TRBJ2-2	1.9358e-05
CAAGLSTYNEQFF-TRBV19-TRBJ2-1	3.19307e-06
CAAGQGEGPEQYF-TRBV10-3-TRBJ2-7	3.77182e-05
CAAGQGGTGELFF-TRBV10-3-TRBJ2-2	3.89156e-05
CAAGRAEGNTEAFF-TRBV6-2-TRBJ1-1	2.11541e-05
CAAGTGITGELFF-TRBV10-3-TRBJ2-2	1.7961e-05
CAAGTGSNQPQHF-TRBV6-5-TRBJ1-5	1.59654e-06
CAAHEGNTEAFF-TRBV6-2-TRBJ1-1	1.45684e-05
CAAKGGTNTIYF-TRBV10-3-TRBJ1-3	1.99567e-07
CAALSPAGNTIYF-TRBV6-5-TRBJ1-3	1.25727e-05
CAAQGSPNSPLHF-TRBV10-3-TRBJ1-6	1.75619e-05
CAARATPLAGELFF-TRBV19-TRBJ2-2	0.000132113
CAARDRGSGTEAFF-TRBV19-TRBJ1-1	1.05771e-05
CAARDSGYSNQPQHF-TRBV10-3-TRBJ1-5	2.69416e-05
CAARDTTGELFF-TRBV11-2-TRBJ2-2	2.23515e-05
CAARGGAPPSAFF-TRBV6-5-TRBJ1-1	9.18009e-06
CAARGPAEGEKLFF-TRBV27-TRBJ1-4	3.99134e-06
CAARGRTGEQYV-TRBV2-TRBJ2-7	4.19091e-06
CAARGSSYEQYF-TRBV6-5-TRBJ2-7	1.99567e-07
CAARGTGNTIYF-TRBV4-1-TRBJ1-3	6.84515e-05
CAARGTSTDTQYF-TRBV10-2-TRBJ2-3	5.60784e-05
CAASDWTSGTYEQYF-TRBV24-1-TRBJ2-7	1.99567e-07
CAASGLAGTVAGELFF-TRBV5-4-TRBJ2-2	2.99351e-06
CAASPGGGYTF-TRBV6-5-TRBJ1-2	2.93364e-05
CAASVQGSLSFQHF-TRBV19-TRBJ1-5	1.99567e-07
CAATAGGGYTF-TRBV6-5-TRBJ1-2	4.72974e-05
CAATEGRGNQPQHF-TRBV6-6-TRBJ1-5	4.90935e-05
CAATGGPEAFF-TRBV7-9-TRBJ1-1	2.19524e-06
CAATRGRDTEAFF-TRBV6-5-TRBJ1-1	3.83169e-05
CAATSGGVSGANVLTF-TRBV10-3-TRBJ2-6	9.18009e-06
CAATSRTGHSYGYTF-TRBV28-TRBJ1-2	1.99567e-07
CAAWRGGLEQYF-TRBV27-TRBJ2-7	1.39697e-05
CACLQGVGYGYTF-TRBV30-TRBJ1-2	2.19524e-06
CACLRGDNTDTQYF-TRBV30-TRBJ2-3	1.21736e-05
CACNRPNTEAFF-TRBV30-TRBJ1-1	1.99567e-07
CACRDRGLDTEAFF-TRBV30-TRBJ1-1	4.19091e-05
CACRLPGGVGQPQHF-TRBV19-TRBJ1-5	1.99567e-07
CACSPGVRDGSDTQYF-TRBV10-2-TRBJ2-3	6.50589e-05
CACVSGSNQPQHF-TRBV28-TRBJ1-5	2.69416e-05
CADGNGDSNYGYTF-TRBV21-1-TRBJ1-2	0.000129918
CADGPGAPDTGELFF-TRBV7-9-TRBJ2-2	1.99567e-07
CADPRTNPGGYTF-TRBV9-TRBJ1-2	2.13537e-05
CAEGGTTEAFF-TRBV11-2-TRBJ1-1	8.58139e-06
CAEPTGAADTQYF-TRBV7-4-TRBJ2-3	5.38831e-06
CAERGVTQYF-TRBV2-TRBJ2-3	5.98701e-06
CAFGPSGGDTQYF-TRBV10-3-TRBJ2-3	3.75186e-05
CAFGRAPGTEAFF-TRBV5-1-TRBJ1-1	4.78961e-06
CAFGRGTEAFF-TRBV2-TRBJ1-1	6.78528e-06
CAFPGGMYEQYF-TRBV28-TRBJ2-7	1.99567e-07
CAFRELKNSPLHF-TRBV10-3-TRBJ1-6	5.10892e-05
CAFRGGGHTEAFF-TRBV30-TRBJ1-1	4.88939e-05
CAFTGTSGRPVTPLSYNEQFF-TRBV30-TRBJ2-1	5.98701e-07
CAFVGGATDTQYF-TRBV19-TRBJ2-3	1.99567e-07
CAGARKAGVVTGELFF-TRBV30-TRBJ2-2	1.3371e-05
CAGDREETQYF-TRBV2-TRBJ2-5	1.1974e-06
CAGGDLGDANEKLFF-TRBV4-1-TRBJ1-4	1.23732e-05
CAGGEGAQPQHF-TRBV19-TRBJ1-5	2.05554e-05
CAGGGGNYGYTF-TRBV19-TRBJ1-2	5.38831e-05
CAGGGPLYEQYF-TRBV2-TRBJ2-7	4.78961e-06
CAGGGSTDTQYF-TRBV5-4-TRBJ2-3	4.39048e-06
CAGGGTSAQTQYF-TRBV6-2-TRBJ2-5	1.39697e-06
CAGGGWETQYF-TRBV10-3-TRBJ2-5	3.07333e-05
CAGGIFTNTGELFF-TRBV6-1-TRBJ2-2	2.29502e-05
CAGGLTNEKLFF-TRBV2-TRBJ1-4	4.39048e-06
CAGGQALGIWDTGELFF-TRBV19-TRBJ2-2	4.11108e-05
CAGGSDGTGELFF-TRBV6-1-TRBJ2-2	9.37966e-06
CAGGTDASNQPQHF-TRBV19-TRBJ1-5	3.37268e-05
CAGGTGGADTQYF-TRBV6-1-TRBJ2-3	3.71195e-05
CAGGTQYF-TRBV6-6-TRBJ2-5	5.18875e-05
CAGKGPGYNEQFF-TRBV12-3-TRBJ2-1	1.39697e-06
CAGKRGADYEQYF-TRBV2-TRBJ2-7	5.38831e-06
CAGKTGILNTGELFF-TRBV6-1-TRBJ2-2	1.15749e-05
CAGLEEGRRPEAFF-TRBV30-TRBJ1-1	1.81606e-05
CAGNRDFRQYF-TRBV2-TRBJ2-3	1.25727e-05
CAGPGGAFF-TRBV30-TRBJ1-1	1.11758e-05
CAGPLGLTYGYTF-TRBV7-3-TRBJ1-2	1.99567e-07
CAGQALPFYEQYV-TRBV6-1-TRBJ2-7	1.21736e-05
CAGQDRGLSSNQPQHF-TRBV12-3-TRBJ1-5	4.19091e-06
CAGQGDGNTIYF-TRBV2-TRBJ1-3	1.15749e-05
CAGQNLNQPQHF-TRBV28-TRBJ1-5	9.37966e-06
CAGRDRGAEKLFF-TRBV6-1-TRBJ1-4	1.99567e-07
CAGRHGTANTGELFF-TRBV6-2-TRBJ2-2	1.01779e-05
CAGRHNGLGQGKSGELFF-TRBV6-5-TRBJ2-2	1.99567e-07
CAGRITSTDTQYF-TRBV2-TRBJ2-3	5.18875e-06
CAGRKSAAGSYTF-TRBV12-3-TRBJ1-2	3.93147e-05
CAGRRDRGRAGGDNEQFF-TRBV6-5-TRBJ2-1	1.99567e-07
CAGRRGGDYGYTF-TRBV28-TRBJ1-2	1.99567e-07
CAGRTGQNTEAFF-TRBV6-6-TRBJ1-1	1.95576e-05
CAGSDGDRGGTDTQYF-TRBV9-TRBJ2-3	1.99567e-07
CAGSELAGVDTQYF-TRBV6-6-TRBJ2-3	3.4126e-05
CAGSGVTDTQYF-TRBV30-TRBJ2-3	3.85165e-05
CAGSLGWGQGRDEQYF-TRBV6-2-TRBJ2-7	1.99567e-07
CAGSLRQGWTETFF-TRBV7-2-TRBJ1-1	1.99567e-07
CAGSLTPGQGADTQYF-TRBV27-TRBJ2-3	1.99567e-07
CAGSQHGQGLYGYTF-TRBV11-2-TRBJ1-2	1.99567e-07
CAGSRDIHNEQFF-TRBV12-3-TRBJ2-1	2.39481e-06
CAGSRQGSTGELFF-TRBV7-9-TRBJ2-2	9.97836e-07
CAGSWGPEAGNTIYF-TRBV6-1-TRBJ1-3	2.17528e-05
CAGTRLRPNTEAFF-TRBV5-8-TRBJ1-1	4.21087e-05
CAGTSGYGTGELFF-TRBV30-TRBJ2-2	3.99134e-07
CAGVAGGAGELFF-TRBV6-1-TRBJ2-2	2.59437e-06
CAHGTNPYEQYF-TRBV2-TRBJ2-7	6.98485e-06
CAHRQGNSEAFF-TRBV6-6-TRBJ1-1	4.17095e-05
CAIADGPTEAFF-TRBV10-3-TRBJ1-1	1.99567e-07
CAIAGGDREETQYF-TRBV10-3-TRBJ2-5	1.99567e-07
CAIAGRGESDTGELFF-TRBV10-3-TRBJ2-2	6.58572e-05
CAIAGRYGYTF-TRBV11-2-TRBJ1-2	1.23732e-05
CAIAGVQGSYEQYF-TRBV10-3-TRBJ2-7	1.17745e-05
CAIALLQWNTGELFF-TRBV12-3-TRBJ2-2	4.64991e-05
CAIAPGGNTEAFF-TRBV10-3-TRBJ1-1	7.78312e-06
CAIAPGTGNEKLFF-TRBV10-3-TRBJ1-4	7.18442e-06
CAIAPTYSGNTIYF-TRBV10-3-TRBJ1-3	6.58572e-06
CAIAQGAYGYTF-TRBV10-3-TRBJ1-2	2.57442e-05
CAIARTDVEAFF-TRBV10-3-TRBJ1-1	3.49242e-05
CAIESTLSGTEAFF-TRBV10-3-TRBJ1-1	1.99567e-07
CAIGAGGNQPQHF-TRBV10-3-TRBJ1-5	1.51671e-05
CAIGDHQETQYF-TRBV10-3-TRBJ2-5	4.68983e-05
CAIGDRDQPQHF-TRBV10-3-TRBJ1-5	2.01563e-05
CAIGGPMNTEAFF-TRBV10-3-TRBJ1-1	3.99134e-07
CAIGGQGGNSNQPQHF-TRBV10-3-TRBJ1-5	1.1974e-05
CAIGGQGSNQPQHF-TRBV10-3-TRBJ1-5	3.77182e-05
CAIGGQGSTDTQYF-TRBV10-3-TRBJ2-3	4.96922e-05
CAIGGRAEQYF-TRBV10-3-TRBJ2-7	1.35706e-05
CAIGGRDTNEKLFF-TRBV10-3-TRBJ1-4	5.98701e-06
CAIGGSYNSPLHF-TRBV10-3-TRBJ1-6	2.05554e-05
CAIGIPGSPQETQYF-TRBV6-1-TRBJ2-5	1.99567e-07
CAIGLAGAGELFF-TRBV10-3-TRBJ2-2	1.99567e-07
CAIGLAGDTGELFF-TRBV10-3-TRBJ2-2	1.65641e-05
CAIGPPGQGRGDEQFF-TRBV10-3-TRBJ2-1	1.99567e-06
CAIGQGLAGADTQYF-TRBV10-3-TRBJ2-3	1.99567e-05
CAIGQGLAGGGGDTQYF-TRBV10-3-TRBJ2-3	1.99567e-07
CAIGQLNTEAFF-TRBV12-3-TRBJ1-1	1.1974e-05
CAIGQPGDLLYGYTF-TRBV19-TRBJ1-2	6.00697e-05
CAIGRGGATNEKLFF-TRBV10-3-TRBJ1-4	1.97571e-05
CAIGRTGKSDTEAFF-TRBV10-3-TRBJ1-1	3.47247e-05
CAIGSRVSGNTIYF-TRBV10-3-TRBJ1-3	1.61649e-05
CAIGTGSLGTEAFF-TRBV10-3-TRBJ1-1	3.15316e-05
CAIGTGSTDTQYF-TRBV28-TRBJ2-3	1.99567e-07
CAIGTGVDEQYV-TRBV10-3-TRBJ2-7	3.09329e-05
CAIGTGVSEQYF-TRBV27-TRBJ2-7	8.58139e-06
CAIGTPGQGTTEAFF-TRBV10-3-TRBJ1-1	5.98701e-07
CAIHRGGYGYTF-TRBV10-3-TRBJ1-2	2.77398e-05
CAIIAAPQNTEAFF-TRBV10-3-TRBJ1-1	1.99567e-07
CAIIRGRPFRETQYF-TRBV10-3-TRBJ2-5	3.09329e-05
CAIKADWERLITGELFF-TRBV10-3-TRBJ2-2	1.99567e-07
CAIKERDRGNTEAFF-TRBV10-3-TRBJ1-1	1.55662e-05
CAIKGEQETQYF-TRBV10-3-TRBJ2-5	7.38398e-06
CAIKGGAGFEAFF-TRBV10-3-TRBJ1-1	1.91584e-05
CAIKGGLGTEAFF-TRBV10-3-TRBJ1-1	1.41693e-05
CAIKGGQAGANVLTF-TRBV10-3-TRBJ2-6	3.49242e-05
CAIKGHTGSGEQYF-TRBV10-3-TRBJ2-7	2.41476e-05
CAIKGQQETQYF-TRBV10-3-TRBJ2-5	2.0755e-05
CAIKLGTGNTEAFF-TRBV10-3-TRBJ1-1	2.61433e-05
CAIKPGTTNNEQFF-TRBV10-3-TRBJ2-1	7.98269e-07
CAIKPSGGAGEQYF-TRBV10-3-TRBJ2-7	9.37966e-06
CAIKQGDTEAFF-TRBV10-3-TRBJ1-1	7.98269e-06
CAIKQLADTDTQYF-TRBV10-3-TRBJ2-3	1.4768e-05
CAIKSRQVWTEAFF-TRBV10-3-TRBJ1-1	3.03342e-05
CAIKTGDSGELFF-TRBV27-TRBJ2-2	1.65641e-05
CAIKTGVGGYTF-TRBV19-TRBJ1-2	3.37268e-05
CAIKTSPTNTDTQYF-TRBV10-3-TRBJ2-3	1.03775e-05
CAILAGGPADTQYF-TRBV10-3-TRBJ2-3	3.19307e-05
CAILDRGPSQETQYF-TRBV23-1-TRBJ2-5	1.99567e-07
CAILDRGRVGIDGYTF-TRBV7-9-TRBJ1-2	9.97836e-07
CAILEDRASGELFF-TRBV2-TRBJ2-2	3.39264e-06
CAILKLAGGTDTQYF-TRBV27-TRBJ2-3	1.99567e-07
CAILNPKGAGELFF-TRBV12-3-TRBJ2-2	9.77879e-06
CAILPGTGVGEQYF-TRBV10-3-TRBJ2-7	5.12888e-05
CAILPVQNTGELFF-TRBV2-TRBJ2-2	1.99567e-07
CAILRGGTDEQYF-TRBV10-3-TRBJ2-7	4.29069e-05
CAILSQDRGNEKLFF-TRBV25-1-TRBJ1-4	7.58355e-06
CAILVGNSNQPQHF-TRBV14-TRBJ1-5	0.000107966
CAIMGLAFDTQYF-TRBV10-3-TRBJ2-3	1.99567e-07
CAIMGSGGSTDTQYF-TRBV10-3-TRBJ2-3	8.18225e-06
CAIMRELKETQYF-TRBV10-3-TRBJ2-5	2.29502e-05
CAINGGATGTGFANTEAFF-TRBV10-3-TRBJ1-1	2.2152e-05
CAINGGKGNTIYF-TRBV10-3-TRBJ1-3	1.71628e-05
CAINGLAEADTQYF-TRBV10-3-TRBJ2-3	4.55013e-05
CAINGQGGTGELFF-TRBV10-3-TRBJ2-2	1.89589e-05
CAINLDRGRAYGYTF-TRBV10-3-TRBJ1-2	1.7961e-05
CAINPGGANVLTF-TRBV10-3-TRBJ2-6	2.99351e-06
CAINPGGPVNTEAFF-TRBV10-3-TRBJ1-1	1.7961e-05
CAINPGTGRYGYTF-TRBV10-3-TRBJ1-2	1.99567e-07
CAINPSRTRNAEAFF-TRBV28-TRBJ1-1	7.98269e-07
CAINRGMDEQYF-TRBV10-3-TRBJ2-7	1.63645e-05
CAINRQGFNQPQHF-TRBV10-3-TRBJ1-5	2.31498e-05
CAINSPGQSNTEAFF-TRBV10-3-TRBJ1-1	4.11108e-05
CAIPGGGENGYTF-TRBV10-3-TRBJ1-2	4.23082e-05
CAIPGGSEGSDTGELFF-TRBV10-3-TRBJ2-2	1.71628e-05
CAIPRDREGYGYTF-TRBV27-TRBJ1-2	2.79394e-05
CAIPTGAYQPQHF-TRBV19-TRBJ1-5	7.98269e-06
CAIPYRGWGTEAFF-TRBV10-3-TRBJ1-1	3.99134e-05
CAIQDREHSPLHF-TRBV6-2-TRBJ1-6	4.19091e-06
CAIQDRVGDTQYF-TRBV6-5-TRBJ2-3	1.39697e-05
CAIQGANADTQYF-TRBV24-1-TRBJ2-3	2.09545e-05
CAIQGERNSPLHF-TRBV5-4-TRBJ1-6	3.79178e-06
CAIQGGRSGTDTQYF-TRBV2-TRBJ2-3	1.7961e-06
CAIQGQANEKLFF-TRBV2-TRBJ1-4	1.99567e-07
CAIQGQGGDTQYF-TRBV2-TRBJ2-3	5.58788e-06
CAIQGRGTDTQYF-TRBV10-3-TRBJ2-3	1.65641e-05
CAIQGRNYGYTF-TRBV12-3-TRBJ1-2	8.12238e-05
CAIQGSSHEQYF-TRBV25-1-TRBJ2-7	1.51671e-05
CAIQGTANQPQHF-TRBV10-3-TRBJ1-5	1.31714e-05
CAIQQGYGYTF-TRBV5-1-TRBJ1-2	6.06684e-05
CAIQTSGGYYGYTF-TRBV12-3-TRBJ1-2	4.7497e-05
CAIRAGGPNTEAFF-TRBV10-3-TRBJ1-1	7.82303e-05
CAIRAGTGDEKLFF-TRBV10-3-TRBJ1-4	2.29502e-05
CAIRAGTGTSYEQYV-TRBV10-3-TRBJ2-7	4.53017e-05
CAIRAGTSAYEQYF-TRBV10-3-TRBJ2-7	1.81606e-05
CAIRAPGPGNTIYF-TRBV10-3-TRBJ1-3	2.71411e-05
CAIRARPNTGELFF-TRBV6-5-TRBJ2-2	1.53667e-05
CAIRASGRYEQYV-TRBV10-3-TRBJ2-7	1.83602e-05
CAIRATGQRNTEAFF-TRBV10-3-TRBJ1-1	2.45468e-05
CAIRDGKDYEQYF-TRBV10-3-TRBJ2-7	1.09762e-05
CAIRDLATEAFF-TRBV10-3-TRBJ1-1	2.03558e-05
CAIRDQGAPGETQYF-TRBV10-3-TRBJ2-5	7.02476e-05
CAIRDREHANTGELFF-TRBV10-3-TRBJ2-2	1.99567e-07
CAIRDRGHSDTQYF-TRBV10-3-TRBJ2-3	2.55446e-05
CAIRDRGRTSTDTQYF-TRBV10-3-TRBJ2-3	6.18658e-06
CAIRDSFTGELFF-TRBV3-1-TRBJ2-2	1.91584e-05
CAIRDSTDTQYF-TRBV10-3-TRBJ2-3	5.66771e-05
CAIREDRGPSEAFF-TRBV10-3-TRBJ1-1	1.51671e-05
CAIREDRPTEAFF-TRBV10-3-TRBJ1-1	5.12888e-05
CAIREGRFGDSPLHF-TRBV10-3-TRBJ1-6	1.99567e-07
CAIREIPGTGVSDTQYF-TRBV10-3-TRBJ2-3	1.99567e-07
CAIREREGNTEAFF-TRBV10-3-TRBJ1-1	0.000280791
CAIRGAGGTDTQYF-TRBV10-3-TRBJ2-3	1.01779e-05
CAIRGEDYGYTF-TRBV10-3-TRBJ1-2	1.01779e-05
CAIRGGGDSNTQYF-TRBV10-3-TRBJ2-3	6.58572e-06
CAIRGGMNTEAFF-TRBV10-3-TRBJ1-1	4.7497e-05
CAIRGGSSGNTIYF-TRBV10-3-TRBJ1-3	2.23515e-05
CAIRGGYGVCGEQYV-TRBV10-3-TRBJ2-7	1.01779e-05
CAIRGLRGNTEAFF-TRBV6-5-TRBJ1-1	1.99567e-07
CAIRGLSGNTIYF-TRBV10-3-TRBJ1-3	8.94061e-05
CAIRGPENTEAFF-TRBV10-3-TRBJ1-1	8.18225e-06
CAIRGPENTKAFF-TRBV10-3-TRBJ1-1	2.59437e-06
CAIRGPTHGELFF-TRBV10-3-TRBJ2-2	1.27723e-05
CAIRGQGLGYTF-TRBV10-3-TRBJ1-2	2.13537e-05
CAIRGQISTDTQYF-TRBV10-3-TRBJ2-3	8.18225e-06
CAIRGRDLYGYTF-TRBV10-3-TRBJ1-2	9.83866e-05
CAIRGSHSGSRTDTQYF-TRBV10-3-TRBJ2-3	1.37701e-05
CAIRGTGDSYEQYF-TRBV10-3-TRBJ2-7	1.65641e-05
CAIRGTGEAGYTF-TRBV10-3-TRBJ1-2	3.91152e-05
CAIRGTGEFQGYTF-TRBV10-3-TRBJ1-2	5.3484e-05
CAIRGTGGGTEAFF-TRBV10-3-TRBJ1-1	7.58355e-06
CAIRGTGRYGYTF-TRBV10-3-TRBJ1-2	7.94277e-05
CAIRGTHSTGPSTDTQYF-TRBV10-3-TRBJ2-3	8.40178e-05
CAIRIIQGTGTDTQYF-TRBV10-3-TRBJ2-3	5.12888e-05
CAIRIRDGGSEAFF-TRBV10-3-TRBJ1-1	5.98701e-07
CAIRLSSGDTQYF-TRBV10-3-TRBJ2-3	2.51455e-05
CAIRPDRGLHGYTF-TRBV10-3-TRBJ1-2	1.27723e-05
CAIRPGLGAEAGELFF-TRBV10-3-TRBJ2-2	5.78745e-06
CAIRPGNQETQYF-TRBV10-3-TRBJ2-5	1.35706e-05
CAIRPGQSTDTQYF-TRBV10-3-TRBJ2-3	3.4126e-05
CAIRPNREGTEAFF-TRBV10-3-TRBJ1-1	6.38615e-06
CAIRPSGGSTDTQYF-TRBV10-3-TRBJ2-3	4.98918e-06
CAIRPSGTMNEQYF-TRBV10-3-TRBJ2-7	8.52152e-05
CAIRPTVLAGATESTDTQYF-TRBV10-3-TRBJ2-3	7.58355e-06
CAIRQDRGPDTQYF-TRBV10-3-TRBJ2-3	1.41693e-05
CAIRQGAEQPQHF-TRBV10-3-TRBJ1-5	1.57658e-05
CAIRQGAGEQYF-TRBV6-6-TRBJ2-7	1.7961e-05
CAIRQGAGGTDTQYF-TRBV10-3-TRBJ2-3	3.39264e-05
CAIRQGREGEQYV-TRBV10-3-TRBJ2-7	2.19524e-05
CAIRQGSEAFF-TRBV10-3-TRBJ1-1	3.79178e-06
CAIRRDLNQPQHF-TRBV10-3-TRBJ1-5	2.89372e-05
CAIRRDRFTEAFF-TRBV6-5-TRBJ1-1	1.11758e-05
CAIRRDRNTEAFF-TRBV10-3-TRBJ1-1	6.18658e-06
CAIRRDSNQPQHF-TRBV10-3-TRBJ1-5	1.99567e-07
CAIRREAGANVLTF-TRBV10-3-TRBJ2-6	9.97836e-07
CAIRREGGYEQYV-TRBV10-3-TRBJ2-7	1.21736e-05
CAIRRTGKMNTEAFF-TRBV10-3-TRBJ1-1	3.57225e-05
CAIRSDRPVGYGYTF-TRBV10-3-TRBJ1-2	1.99567e-07
CAIRSGAGVGGTEAFF-TRBV10-3-TRBJ1-1	1.03775e-05
CAIRSGQVNTEAFF-TRBV10-3-TRBJ1-1	3.37268e-05
CAIRSGTGDHEQYF-TRBV10-3-TRBJ2-7	5.92714e-05
CAIRSGTSEAFF-TRBV10-3-TRBJ1-1	6.58572e-06
CAIRSLRGKDGYTF-TRBV10-3-TRBJ1-2	7.64342e-05
CAIRSPGTGVDEQYF-TRBV10-3-TRBJ2-7	1.95576e-05
CAIRSRDRDYGYTF-TRBV10-3-TRBJ1-2	1.99567e-07
CAIRSSGRGNGELFF-TRBV10-3-TRBJ2-2	1.55662e-05
CAIRTGNTEAFF-TRBV10-3-TRBJ1-1	1.95576e-05
CAIRTGQGSYGYTF-TRBV10-3-TRBJ1-2	4.4703e-05
CAIRTPTAQETQYF-TRBV10-3-TRBJ2-5	5.12888e-05
CAIRTPVGHLYGYTF-TRBV10-3-TRBJ1-2	6.10675e-05
CAIRTQGAAEKLFF-TRBV10-3-TRBJ1-4	7.98269e-06
CAIRTSDGYNEQFF-TRBV10-3-TRBJ2-1	2.79394e-06
CAIRVPEAFF-TRBV11-2-TRBJ1-1	2.39481e-05
CAIRWGQGVHEQYF-TRBV10-3-TRBJ2-7	3.1332e-05
CAISAASGRADVNEQFF-TRBV10-3-TRBJ2-1	4.78961e-06
CAISAETGTDTQYF-TRBV10-3-TRBJ2-3	6.78528e-06
CAISAFGSPYNEQFF-TRBV10-3-TRBJ2-1	2.59437e-06
CAISAGAGDSPLHF-TRBV10-3-TRBJ1-6	1.91584e-05
CAISAGAGKTGSHEQYF-TRBV10-3-TRBJ2-7	2.69416e-05
CAISAGFGYTF-TRBV10-3-TRBJ1-2	0.000173224
CAISAGGATNEKLFF-TRBV10-3-TRBJ1-4	1.99567e-07
CAISAGGTNEQYV-TRBV10-3-TRBJ2-7	2.47463e-05
CAISAGISQETQYF-TRBV10-3-TRBJ2-5	1.99567e-07
CAISAGQNQPQHF-TRBV10-3-TRBJ1-5	8.34191e-05
CAISAGQSGYGYTF-TRBV10-3-TRBJ1-2	3.67204e-05
CAISAGTGFDYGYTF-TRBV10-3-TRBJ1-2	3.21303e-05
CAISAGTGQDTQYF-TRBV10-3-TRBJ2-3	9.77879e-06
CAISAGTGVTEQYF-TRBV10-3-TRBJ2-7	7.98269e-07
CAISALGSGGMGGYTF-TRBV10-3-TRBJ1-2	0.00011535
CAISALSGTGGRQYF-TRBV10-3-TRBJ2-7	1.99567e-07
CAISANTGTSHTEAFF-TRBV10-3-TRBJ1-1	0.000149476
CAISANVAGVNEQFF-TRBV10-3-TRBJ2-1	1.99567e-07
CAISAPAGLNTEAFF-TRBV10-3-TRBJ1-1	1.4768e-05
CAISARSAYRDGKREEQYF-TRBV10-3-TRBJ2-7	3.63212e-05
CAISASGTGGYEQYF-TRBV10-3-TRBJ2-7	3.1332e-05
CAISASIDRGGYEQYF-TRBV10-3-TRBJ2-7	4.92931e-05
CAISATDSLNQPQHF-TRBV10-3-TRBJ1-5	1.4768e-05
CAISATSGRNTQYF-TRBV10-3-TRBJ2-3	1.29719e-05
CAISATSNRGRRPYEQYF-TRBV10-3-TRBJ2-7	5.90719e-05
CAISATSPDRTGELFF-TRBV10-3-TRBJ2-2	5.44818e-05
CAISAVQGFNEQFF-TRBV10-3-TRBJ2-1	7.38398e-06
CAISDAGTSGGPGYEQYF-TRBV10-3-TRBJ2-7	1.31714e-05
CAISDAGVVYEQYV-TRBV10-3-TRBJ2-7	3.73191e-05
CAISDDRGGYGYTF-TRBV10-3-TRBJ1-2	1.99567e-07
CAISDFQGAHGYTF-TRBV10-3-TRBJ1-2	5.24862e-05
CAISDGGKGMNTEAFF-TRBV10-3-TRBJ1-1	5.98701e-07
CAISDGGLPSTDTQYF-TRBV10-3-TRBJ2-3	5.98701e-07
CAISDGLGVDTQYF-TRBV10-3-TRBJ2-3	1.85597e-05
CAISDGRGIRTDTQYF-TRBV10-3-TRBJ2-3	2.71411e-05
CAISDGSGGLNTEAFF-TRBV10-3-TRBJ1-1	1.99567e-07
CAISDGSGNIQYF-TRBV10-3-TRBJ2-4	7.18442e-06
CAISDGTSVSNEQFF-TRBV10-3-TRBJ2-1	3.59221e-06
CAISDGYGQPNYGYTF-TRBV10-3-TRBJ1-2	3.67204e-05
CAISDIGASRAEAFF-TRBV10-3-TRBJ1-1	2.43472e-05
CAISDIHGGKRTEAFF-TRBV10-3-TRBJ1-1	4.03126e-05
CAISDLGLLTDTQYF-TRBV10-3-TRBJ2-3	1.53667e-05
CAISDLTLAPGELFF-TRBV10-3-TRBJ2-2	3.99134e-07
CAISDNPGRDQPQHF-TRBV10-3-TRBJ1-5	1.73623e-05
CAISDNRRGADTQYF-TRBV10-3-TRBJ2-3	3.09329e-05
CAISDPFGGNYGYTF-TRBV10-3-TRBJ1-2	2.6742e-05
CAISDPGGPNYGYTF-TRBV10-3-TRBJ1-2	0.000165641
CAISDPGQQETQYF-TRBV10-3-TRBJ2-5	2.15533e-05
CAISDPGRTQETQYF-TRBV10-3-TRBJ2-5	7.16446e-05
CAISDPGTGAGANVLTF-TRBV10-3-TRBJ2-6	5.38831e-06
CAISDPPGQGNTGELFF-TRBV10-3-TRBJ2-2	5.82736e-05
CAISDPPTSGNTEAFF-TRBV10-3-TRBJ1-1	1.09762e-05
CAISDPRQGAQPDTQYF-TRBV10-3-TRBJ2-3	6.56576e-05
CAISDPRTNYGYTF-TRBV10-3-TRBJ1-2	0.000252452
CAISDPRVNYGYTF-TRBV10-3-TRBJ1-2	0.000149675
CAISDPTGGISYGYTF-TRBV10-3-TRBJ1-2	2.23515e-05
CAISDPTQRGDHTEAFF-TRBV10-3-TRBJ1-1	1.99567e-07
CAISDPTSGRAEQYV-TRBV10-3-TRBJ2-7	7.38398e-06
CAISDQGRGNTIYF-TRBV10-3-TRBJ1-3	3.97139e-05
CAISDQSLGRDEQFF-TRBV10-3-TRBJ2-1	2.59437e-06
CAISDRDKTNEKLFF-TRBV10-3-TRBJ1-4	1.99567e-05
CAISDRDQKQFF-TRBV10-3-TRBJ2-1	3.39264e-06
CAISDRGGAHEQFF-TRBV24-1-TRBJ2-1	1.99567e-07
CAISDRGLDGYTF-TRBV10-3-TRBJ1-2	9.14017e-05
CAISDRTSGRADTQYF-TRBV10-3-TRBJ2-3	5.30849e-05
CAISDRVWTEAFF-TRBV19-TRBJ1-1	9.91849e-05
CAISDSGTVESPLHF-TRBV10-3-TRBJ1-6	1.63645e-05
CAISDSRQGALGGYTF-TRBV10-3-TRBJ1-2	1.99567e-07
CAISDSSGGLDTQYF-TRBV10-3-TRBJ2-3	8.78095e-06
CAISDSTTGVRQPQHF-TRBV10-3-TRBJ1-5	3.71195e-05
CAISDTARGYQPQHF-TRBV10-3-TRBJ1-5	6.50589e-05
CAISDTGRDEQYV-TRBV10-3-TRBJ2-7	1.75619e-05
CAISDTGVRGNQPQHF-TRBV10-3-TRBJ1-5	1.23732e-05
CAISDTSGSSYNEQFF-TRBV10-3-TRBJ2-1	9.97836e-07
CAISDVAGDTDTQYF-TRBV10-3-TRBJ2-3	1.99567e-07
CAISDWGDEQYF-TRBV10-3-TRBJ2-7	6.96489e-05
CAISDYGTGYEQYV-TRBV10-3-TRBJ2-7	1.25727e-05
CAISEAARARGTDTQYF-TRBV10-3-TRBJ2-3	1.09762e-05
CAISEAGDGYTF-TRBV10-3-TRBJ1-2	2.83385e-05
CAISEAGTAQHF-TRBV10-3-TRBJ1-5	1.99567e-07
CAISEAGTATQQYF-TRBV10-3-TRBJ2-7	1.99567e-07
CAISEAGTRAPTF-TRBV10-3-TRBJ1-2	0.000226908
CAISEAGTSTDTQYF-TRBV10-3-TRBJ2-3	1.89589e-05
CAISEALTGKGIYTF-TRBV10-3-TRBJ1-2	3.8716e-05
CAISEAPGQGDNYGYTF-TRBV10-3-TRBJ1-2	2.19524e-05
CAISEAPTGLAYGYTF-TRBV10-3-TRBJ1-2	2.47463e-05
CAISEARGYEQYF-TRBV10-3-TRBJ2-7	1.55662e-05
CAISEDPGQRNTEAFF-TRBV10-3-TRBJ1-1	4.151e-05
CAISEDRGDGYTF-TRBV10-3-TRBJ1-2	6.40611e-05
CAISEDRGETQYF-TRBV10-3-TRBJ2-5	2.23515e-05
CAISEDRVHEQYF-TRBV10-3-TRBJ2-7	1.59654e-06
CAISEEGKLYGYTF-TRBV10-3-TRBJ1-2	2.13537e-05
CAISEEGNTEAFF-TRBV10-3-TRBJ1-1	1.83602e-05
CAISEFEGADTQYF-TRBV10-3-TRBJ2-3	2.25511e-05
CAISEFEGRETQYF-TRBV10-3-TRBJ2-5	3.21303e-05
CAISEFGGRGKEKLFF-TRBV10-3-TRBJ1-4	1.37701e-05
CAISEFGLAGAGTGELFF-TRBV10-3-TRBJ2-2	1.99567e-07
CAISEFPSSASTDTQYF-TRBV10-3-TRBJ2-3	5.28853e-05
CAISEGAGPYEQYF-TRBV10-3-TRBJ2-7	9.18009e-06
CAISEGDQVRGQYF-TRBV10-3-TRBJ2-7	4.25078e-05
CAISEGEVGDYGYTF-TRBV10-3-TRBJ1-2	3.81173e-05
CAISEGGAGYTF-TRBV10-3-TRBJ1-2	1.99567e-07
CAISEGGGVRETQYF-TRBV10-3-TRBJ2-5	3.43255e-05
CAISEGGSGHTGELFF-TRBV10-3-TRBJ2-2	1.27723e-05
CAISEGGTGDYGYTF-TRBV10-3-TRBJ1-2	2.75403e-05
CAISEGGTPTDTQYF-TRBV10-3-TRBJ2-3	4.45035e-05
CAISEGGTTDTQYF-TRBV10-3-TRBJ2-3	3.25294e-05
CAISEGGVDSNQPQHF-TRBV10-3-TRBJ1-5	3.25294e-05
CAISEGGVGSRGTEAFF-TRBV10-3-TRBJ1-1	4.82952e-05
CAISEGGYYEQYV-TRBV10-3-TRBJ2-7	2.79394e-05
CAISEGILQGMGAFF-TRBV10-3-TRBJ1-1	1.99567e-07
CAISEGLAGATQYF-TRBV10-3-TRBJ2-3	2.31498e-05
CAISEGLAGGGGDTQYF-TRBV10-3-TRBJ2-3	1.99567e-07
CAISEGLKWDTEAFF-TRBV10-3-TRBJ1-1	1.57658e-05
CAISEGLREAFF-TRBV10-3-TRBJ1-1	1.17745e-05
CAISEGPGNYGYTF-TRBV10-3-TRBJ1-2	5.4881e-05
CAISEGPGQGYTF-TRBV10-3-TRBJ1-2	1.99567e-07
CAISEGQGAGQPQHF-TRBV10-3-TRBJ1-5	1.15749e-05
CAISEGQGGYEQYF-TRBV10-3-TRBJ2-7	2.75403e-05
CAISEGQGTTEAFF-TRBV10-3-TRBJ1-1	1.99567e-07
CAISEGQVYEQYF-TRBV10-3-TRBJ2-7	1.05771e-05
CAISEGQYEQYV-TRBV10-3-TRBJ2-7	1.43688e-05
CAISEGRGFTEAFF-TRBV10-3-TRBJ1-1	1.53667e-05
CAISEGRRGADTQYF-TRBV10-3-TRBJ2-3	9.69896e-05
CAISEGRVNTEAFF-TRBV10-3-TRBJ1-1	1.65641e-05
CAISEGRYEQYV-TRBV10-3-TRBJ2-7	4.19091e-06
CAISEGSRGGYTF-TRBV10-3-TRBJ1-2	2.63429e-05
CAISEGSSRLSTDTQYF-TRBV10-3-TRBJ2-3	2.69416e-05
CAISEGTANTEAFF-TRBV10-3-TRBJ1-1	3.89156e-05
CAISEGTATQQYF-TRBV10-3-TRBJ2-7	6.20654e-05
CAISEGTGTDTQYF-TRBV10-3-TRBJ2-3	4.35056e-05
CAISEGTGVFTADTQYF-TRBV10-3-TRBJ2-3	1.99567e-07
CAISEGTGVTEAFF-TRBV10-3-TRBJ1-1	4.98918e-06
CAISEIGGNYGYTF-TRBV10-3-TRBJ1-2	6.14667e-05
CAISEIPGVGYTF-TRBV10-3-TRBJ1-2	0.000110161
CAISEIRTGEETQYF-TRBV10-3-TRBJ2-5	3.05338e-05
CAISEIVRDTEAFF-TRBV10-3-TRBJ1-1	9.37966e-06
CAISEKPAPAGELFF-TRBV10-3-TRBJ2-2	5.64775e-05
CAISEKRGYNEQFF-TRBV10-3-TRBJ2-1	2.59437e-06
CAISELDRGGNQPQHF-TRBV10-3-TRBJ1-5	6.78528e-06
CAISELEGTKNTGELFF-TRBV10-3-TRBJ2-2	1.99567e-07
CAISELEGTRNTGELFF-TRBV10-3-TRBJ2-2	3.25294e-05
CAISELGDDTYEQYF-TRBV10-3-TRBJ2-7	2.31498e-05
CAISELGGGETQYF-TRBV10-3-TRBJ2-5	1.99567e-07
CAISELGGLISYEQYF-TRBV10-3-TRBJ2-7	7.60351e-05
CAISELGTAQHF-TRBV10-3-TRBJ1-5	1.59654e-05
CAISELIGPLTDTQYF-TRBV10-3-TRBJ2-3	1.4768e-05
CAISELLAGNTGELFF-TRBV10-3-TRBJ2-2	0.000151671
CAISELLGSQDTQYF-TRBV10-3-TRBJ2-3	4.51022e-05
CAISELQGRDTEAFF-TRBV10-3-TRBJ1-1	3.05338e-05
CAISEMDPGTSTDTQYF-TRBV10-3-TRBJ2-3	2.83385e-05
CAISEMKGRSREAFF-TRBV10-3-TRBJ1-1	1.89589e-05
CAISEMPPGTDTQYF-TRBV10-3-TRBJ2-3	6.78528e-06
CAISENRANTEAFF-TRBV10-3-TRBJ1-1	6.58572e-06
CAISENRDAYGYTF-TRBV10-3-TRBJ1-2	2.2152e-05
CAISENTGLTDTQYF-TRBV10-3-TRBJ2-3	2.55446e-05
CAISEPDRVHGYTF-TRBV10-3-TRBJ1-2	2.5345e-05
CAISEPETGQDYGYTF-TRBV10-3-TRBJ1-2	0.00012892
CAISEPGLAGYNEQFF-TRBV10-3-TRBJ2-1	3.59221e-06
CAISEPGSRAFF-TRBV10-3-TRBJ1-1	4.94927e-05
CAISEPPDSSYGYTF-TRBV10-3-TRBJ1-2	5.72758e-05
CAISEPPGPNRGNQPQHF-TRBV10-3-TRBJ1-5	1.83602e-05
CAISEPPYGYTF-TRBV10-3-TRBJ1-2	1.35706e-05
CAISEPRDSRLHF-TRBV10-3-TRBJ1-6	9.97836e-06
CAISEPRDSRLHFGN-TRBV10-3-TRBJ2-5	1.99567e-07
CAISEPRGDSETQYF-TRBV10-3-TRBJ2-5	0.000153667
CAISEPTGANTEAFF-TRBV10-3-TRBJ1-1	3.31281e-05
CAISEPTGDGYTF-TRBV10-3-TRBJ1-2	3.05338e-05
CAISEQGANTEAFF-TRBV10-3-TRBJ1-1	1.87593e-05
CAISEQGERQPQHF-TRBV10-3-TRBJ1-5	1.99567e-07
CAISEQGSVTEAFF-TRBV10-3-TRBJ1-1	7.18442e-06
CAISEQMGSPYGYTF-TRBV10-3-TRBJ1-2	1.99567e-07
CAISEQTVPNTGELFF-TRBV10-3-TRBJ2-2	6.18658e-05
CAISERAGGGNEQFF-TRBV10-3-TRBJ2-1	4.78961e-06
CAISERDSGRSGELFF-TRBV10-3-TRBJ2-2	0.000115549
CAISERGAEDTQYF-TRBV10-3-TRBJ2-3	1.27723e-05
CAISERGAGANVLTF-TRBV10-3-TRBJ2-6	1.03775e-05
CAISERGDTEAFF-TRBV10-3-TRBJ1-1	5.98701e-05
CAISERGERTEAFF-TRBV10-3-TRBJ1-1	3.69199e-05
CAISERGGSTGELFF-TRBV10-3-TRBJ2-2	3.19307e-05
CAISERGNSNQPQHF-TRBV10-3-TRBJ1-5	1.99567e-07
CAISERGVSGELFF-TRBV10-3-TRBJ2-2	6.86511e-05
CAISERGVTVTDTEAFF-TRBV10-3-TRBJ1-1	1.99567e-07
CAISERGYNQPQHF-TRBV10-3-TRBJ1-5	9.77879e-06
CAISERIGLTGELFF-TRBV10-3-TRBJ2-2	6.70546e-05
CAISERPPTRGPQYF-TRBV10-3-TRBJ2-3	1.43688e-05
CAISERQEGEQFF-TRBV10-3-TRBJ2-1	5.98701e-07
CAISERVATGGSGNTIYF-TRBV10-3-TRBJ1-3	1.59654e-06
CAISESAAGALDTQYF-TRBV10-3-TRBJ2-3	1.99567e-07
CAISESAGDGPYGYTF-TRBV6-6-TRBJ1-2	1.99567e-07
CAISESAGGAEAFF-TRBV10-3-TRBJ1-1	6.10675e-05
CAISESAGQNSPLHF-TRBV10-3-TRBJ1-6	1.73623e-05
CAISESAGQSYGYTF-TRBV10-3-TRBJ1-2	9.20005e-05
CAISESARQSYSYTF-TRBV10-3-TRBJ1-2	1.99567e-07
CAISESASKGGTDTQYF-TRBV10-3-TRBJ2-3	7.18442e-05
CAISESDRSNYGYTF-TRBV10-3-TRBJ1-2	9.0803e-05
CAISESEGRAGEQYF-TRBV10-3-TRBJ2-7	1.45684e-05
CAISESEGVEQYV-TRBV10-3-TRBJ2-7	1.97571e-05
CAISESGAGMNTEAFF-TRBV10-3-TRBJ1-1	7.34407e-05
CAISESGAPRGQPQHF-TRBV10-3-TRBJ1-5	1.99567e-07
CAISESGGAGLGYTF-TRBV10-3-TRBJ1-2	0.000236886
CAISESGGRGYSGNTIYF-TRBV10-3-TRBJ1-3	4.98918e-06
CAISESGGRNYGYTF-TRBV10-3-TRBJ1-2	3.71195e-05
CAISESGGRTEAFF-TRBV10-3-TRBJ1-1	4.53017e-05
CAISESGGSAKLFF-TRBV10-3-TRBJ1-4	2.95359e-05
CAISESGLGNYEQYF-TRBV10-3-TRBJ2-7	1.99567e-07
CAISESGPGTGELFF-TRBV10-3-TRBJ2-2	3.89156e-05
CAISESGQGASEAFF-TRBV10-3-TRBJ1-1	1.09762e-05
CAISESGQGEPQHF-TRBV10-3-TRBJ1-5	9.77879e-06
CAISESGQGREQYF-TRBV10-3-TRBJ2-7	5.2087e-05
CAISESGQGTTEAFF-TRBV10-3-TRBJ1-1	1.99567e-07
CAISESGQGTTGELFF-TRBV10-3-TRBJ2-2	2.5345e-05
CAISESGQGYTEAFF-TRBV10-3-TRBJ1-1	5.76749e-05
CAISESGRPRANYGYTF-TRBV10-3-TRBJ1-2	2.43472e-05
CAISESGTARTGELFF-TRBV10-3-TRBJ2-2	1.99567e-07
CAISESGTDYNEQFF-TRBV10-3-TRBJ2-1	1.49675e-05
CAISESGTFGYTF-TRBV10-3-TRBJ1-2	9.29983e-05
CAISESGTQGPDTQYF-TRBV10-3-TRBJ2-3	1.3371e-05
CAISESIGENQPQHF-TRBV10-3-TRBJ1-5	1.71628e-05
CAISESIGGFGYTF-TRBV10-3-TRBJ1-2	3.15316e-05
CAISESIKDRGYYEQYF-TRBV10-3-TRBJ2-7	2.47463e-05
CAISESIPARGAYF-TRBV10-3-TRBJ2-3	1.99567e-07
CAISESKGARRDTQYF-TRBV10-3-TRBJ2-3	1.9358e-05
CAISESKGATEAFF-TRBV10-3-TRBJ1-1	1.99567e-07
CAISESKGAVNYGYTF-TRBV10-3-TRBJ1-2	8.78095e-06
CAISESKGLAGDSSSYEQYF-TRBV10-3-TRBJ2-7	1.51671e-05
CAISESKRGPNTGELFF-TRBV10-3-TRBJ2-2	2.0755e-05
CAISESKWGLMNTEAFF-TRBV10-3-TRBJ1-1	1.99567e-07
CAISESLGANTEAFF-TRBV10-3-TRBJ1-1	6.18658e-06
CAISESLKDRVKTEAFF-TRBV10-3-TRBJ1-1	6.40611e-05
CAISESLTGEWQYF-TRBV10-3-TRBJ2-7	3.85165e-05
CAISESPDTGELFF-TRBV10-3-TRBJ2-2	1.63645e-05
CAISESPGVSYEQYF-TRBV10-3-TRBJ2-7	1.99567e-07
CAISESPQGANTGELFF-TRBV10-3-TRBJ2-2	3.45251e-05
CAISESPTGDTQYF-TRBV10-3-TRBJ2-3	1.99567e-07
CAISESQGAEKLFF-TRBV10-3-TRBJ1-4	1.99567e-07
CAISESQGAHGYTF-TRBV10-3-TRBJ1-2	0.000200964
CAISESQGQVTYEQYF-TRBV10-3-TRBJ2-7	1.65641e-05
CAISESQSGGPREQYF-TRBV10-3-TRBJ2-7	1.05771e-05
CAISESRAGTEAFF-TRBV10-3-TRBJ1-1	1.29719e-05
CAISESRDEQYF-TRBV10-3-TRBJ2-7	3.35273e-05
CAISESRGKGATEQFF-TRBV10-3-TRBJ2-1	1.7961e-06
CAISESRGLGAFF-TRBV10-3-TRBJ1-1	3.97139e-05
CAISESRLTYNEQFF-TRBV10-3-TRBJ2-1	2.59437e-06
CAISESRSSGTLNGYTF-TRBV10-3-TRBJ1-2	3.79178e-05
CAISESRVVDTGELFF-TRBV10-3-TRBJ2-2	9.18009e-06
CAISESSAGGSYEQYF-TRBV10-3-TRBJ2-7	1.4768e-05
CAISESSDYGGYTF-TRBV10-3-TRBJ1-2	9.97836e-05
CAISESSGRESTDTQYF-TRBV10-3-TRBJ2-3	5.66771e-05
CAISESSGSGTGELFF-TRBV10-3-TRBJ2-2	1.99567e-07
CAISESSRRQRDPNTEAFF-TRBV10-3-TRBJ1-1	2.17528e-05
CAISESSSGTYEQYF-TRBV10-3-TRBJ2-7	1.95576e-05
CAISESSWDSRETQYF-TRBV10-3-TRBJ2-5	3.33277e-05
CAISESSWERNGYTF-TRBV10-3-TRBJ1-2	1.99567e-07
CAISESTGAANEKLFF-TRBV10-3-TRBJ1-4	8.18225e-06
CAISESTGGPGELFF-TRBV10-3-TRBJ2-2	2.35489e-05
CAISESTGPRDGYTF-TRBV10-3-TRBJ1-2	1.99567e-07
CAISESTGTPSPGYTF-TRBV10-3-TRBJ1-2	4.72974e-05
CAISESTSGTYEQYF-TRBV10-3-TRBJ2-7	1.59654e-05
CAISESVAGEDETQYF-TRBV10-3-TRBJ2-5	3.73191e-05
CAISESVGGRRQYF-TRBV10-3-TRBJ2-3	4.90935e-05
CAISESVLQGKSGELFF-TRBV10-3-TRBJ2-2	4.7497e-05
CAISESVQGADTQYF-TRBV10-3-TRBJ2-3	2.09545e-05
CAISESVQPYYGYTF-TRBV10-3-TRBJ1-2	1.99567e-07
CAISESWDTPGGYTF-TRBV10-3-TRBJ1-2	1.63645e-05
CAISESWGVEEAFF-TRBV10-3-TRBJ1-1	2.95359e-05
CAISETGDRDTEAFF-TRBV10-3-TRBJ1-1	1.83602e-05
CAISETGGAGNTGELFF-TRBV10-3-TRBJ2-2	1.99567e-07
CAISETGGEQYF-TRBV10-3-TRBJ2-7	4.21087e-05
CAISETGGSEQYV-TRBV10-3-TRBJ2-7	1.1974e-06
CAISETGPRINYGYTF-TRBV10-3-TRBJ1-2	3.99134e-07
CAISETGTGGDEQYF-TRBV10-3-TRBJ2-7	8.78095e-05
CAISETGTVNQPQHF-TRBV10-3-TRBJ1-5	1.43688e-05
CAISETKLAGAGDNPYNEQFF-TRBV10-3-TRBJ2-1	1.99567e-07
CAISETPQRDTDTQYF-TRBV10-3-TRBJ2-3	9.14017e-05
CAISETRGEQYF-TRBV10-3-TRBJ2-7	2.09545e-05
CAISETSGRAGGELFF-TRBV10-3-TRBJ2-2	1.99567e-07
CAISETSGRGRDTQYF-TRBV10-3-TRBJ2-3	9.9584e-05
CAISETSTGSYADTEAFF-TRBV10-3-TRBJ1-1	8.78095e-06
CAISEVGAEQYF-TRBV10-3-TRBJ2-7	3.69199e-05
CAISEVGGEAPLHF-TRBV10-3-TRBJ1-6	1.99567e-07
CAISEVGVHGYTF-TRBV10-3-TRBJ1-2	0.000110959
CAISEVRDQPQHF-TRBV10-3-TRBJ1-5	4.94927e-05
CAISEVTGNYGYTF-TRBV10-3-TRBJ1-2	1.99567e-07
CAISEVTSGGDTQYF-TRBV10-3-TRBJ2-3	7.40394e-05
CAISEWDPVLNTEAFF-TRBV10-3-TRBJ1-1	5.50805e-05
CAISEWGGGGDTQYF-TRBV10-3-TRBJ2-3	1.89589e-05
CAISEYTGNYGYTF-TRBV10-3-TRBJ1-2	3.15316e-05
CAISFGGGEQYF-TRBV10-3-TRBJ2-7	1.99567e-07
CAISFGTGGEQYF-TRBV10-3-TRBJ2-7	1.99567e-07
CAISGDRGDNQPQHF-TRBV10-3-TRBJ1-5	1.99567e-07
CAISGDRGDTEAFF-TRBV10-3-TRBJ1-1	3.63212e-05
CAISGDRIPYGYTF-TRBV10-3-TRBJ1-2	1.99567e-07
CAISGDSAEDNEQFF-TRBV10-3-TRBJ2-5	1.21736e-05
CAISGDSGNTIYF-TRBV10-3-TRBJ1-3	6.18658e-05
CAISGEQGGGEKLFF-TRBV10-3-TRBJ1-4	1.71628e-05
CAISGFSGSTDTQYF-TRBV10-3-TRBJ2-3	3.2729e-05
CAISGGLSDDQPQHF-TRBV10-3-TRBJ1-5	7.38398e-06
CAISGGQGHNEQYF-TRBV10-3-TRBJ2-7	0.000107367
CAISGGQRGYTF-TRBV10-3-TRBJ1-2	2.61433e-05
CAISGGTDSTTF-TRBV10-3-TRBJ1-2	2.19524e-05
CAISGIGTAQGSEQFF-TRBV10-3-TRBJ2-1	3.99134e-07
CAISGLGGGYNEQFF-TRBV10-3-TRBJ2-1	3.99134e-06
CAISGLPGTTDNTGELFF-TRBV10-3-TRBJ2-2	2.47463e-05
CAISGLPLRGPVDLNGNTIYF-TRBV10-3-TRBJ1-3	1.99567e-07
CAISGLSSGGPLEQYF-TRBV10-3-TRBJ2-7	1.99567e-07
CAISGNRDGYTF-TRBV10-3-TRBJ1-2	8.24212e-05
CAISGPFGTEAFF-TRBV10-3-TRBJ1-1	2.55446e-05
CAISGPGQHNYGYTF-TRBV10-3-TRBJ1-2	3.03342e-05
CAISGPGTEAFF-TRBV10-3-TRBJ1-1	4.39048e-06
CAISGPRPPEAGVYTDTQYF-TRBV10-3-TRBJ2-3	1.23732e-05
CAISGPSTGSYGYTF-TRBV10-3-TRBJ1-2	2.15533e-05
CAISGQDPTGNTIYF-TRBV10-3-TRBJ1-3	8.42173e-05
CAISGQEAGDTQYF-TRBV10-3-TRBJ2-3	1.39697e-05
CAISGQGAPNTEAFF-TRBV10-3-TRBJ1-1	2.19524e-05
CAISGQGEKLFF-TRBV10-3-TRBJ1-4	8.78095e-06
CAISGQGGREKLFF-TRBV10-3-TRBJ1-4	8.58139e-06
CAISGQGGTEAFF-TRBV10-3-TRBJ1-1	1.3371e-05
CAISGQGNGNTEAFF-TRBV10-3-TRBJ1-1	3.47247e-05
CAISGQGTTGELFF-TRBV10-3-TRBJ2-2	6.26641e-05
CAISGQGTTGGEGYGYTF-TRBV10-3-TRBJ1-2	1.99567e-07
CAISGQGVGGELFF-TRBV10-3-TRBJ2-2	1.83602e-05
CAISGQNQETQYF-TRBV10-3-TRBJ2-5	2.97355e-05
CAISGQPSNQPQHF-TRBV10-3-TRBJ1-5	9.83866e-05
CAISGRNTLREQYF-TRBV10-3-TRBJ2-7	1.9358e-05
CAISGTGADTQYF-TRBV10-3-TRBJ2-3	7.8829e-05
CAISGTGGFSTEAFF-TRBV10-3-TRBJ1-1	5.72758e-05
CAISGTGGGYGYTF-TRBV10-3-TRBJ1-2	3.09329e-05
CAISGTGLNTEAFF-TRBV10-3-TRBJ1-1	2.31498e-05
CAISGTGQGMVGYTF-TRBV10-3-TRBJ1-2	3.99134e-07
CAISGTGRAFF-TRBV10-3-TRBJ1-1	1.25727e-05
CAISGTGVGNTIYF-TRBV12-3-TRBJ1-3	1.99567e-07
CAISGTRNTDTQYF-TRBV10-3-TRBJ2-3	2.77398e-05
CAISGTSYEQYF-TRBV10-3-TRBJ2-7	3.99134e-07
CAISGTTPGPTYEQYF-TRBV10-3-TRBJ2-7	2.71411e-05
CAISGVAGDATGELFF-TRBV10-3-TRBJ2-2	1.95576e-05
CAISGVPGGDWSTDTQYF-TRBV10-3-TRBJ2-3	5.08896e-05
CAISHKDGVDTQYF-TRBV10-3-TRBJ2-3	0.000119341
CAISHQGGYGYTF-TRBV10-3-TRBJ1-2	1.99567e-07
CAISHTDGTGGDEQFF-TRBV10-3-TRBJ2-1	9.97836e-07
CAISIDNPGAQHF-TRBV10-3-TRBJ1-5	2.11541e-05
CAISKQGDTEAFF-TRBV10-3-TRBJ1-1	1.65641e-05
CAISKQGIKAFF-TRBV10-3-TRBJ1-1	3.83169e-05
CAISLAGEYGYTF-TRBV10-3-TRBJ1-2	9.16013e-05
CAISLDLDRGGGYTF-TRBV10-3-TRBJ1-2	5.08896e-05
CAISLGTSGPSEQYF-TRBV10-3-TRBJ2-7	2.69416e-05
CAISLKGADTQNY-TRBV12-4-TRBJ2-3	1.99567e-07
CAISLNLGQGYGYTF-TRBV10-3-TRBJ1-2	3.57225e-05
CAISLPGHRTTEPFF-TRBV10-3-TRBJ1-1	1.99567e-07
CAISLQGNTEAFF-TRBV10-3-TRBJ1-1	2.11541e-05
CAISLRGGGDSPLHF-TRBV10-3-TRBJ1-6	1.87593e-05
CAISLRQGDNQPQHF-TRBV10-3-TRBJ1-5	4.61e-05
CAISLSGTENTGELFF-TRBV10-3-TRBJ2-2	2.41476e-05
CAISLSGTTDTQYF-TRBV10-3-TRBJ2-3	2.71411e-05
CAISLSLADSNEQFF-TRBV10-3-TRBJ2-1	2.19524e-06
CAISLTGGEYGYTF-TRBV10-3-TRBJ1-2	1.81606e-05
CAISLTGGGYTF-TRBV10-3-TRBJ1-2	3.89156e-05
CAISLTGGRMNTEAFF-TRBV10-3-TRBJ1-1	1.05771e-05
CAISLTGTSGGYANTGELFF-TRBV10-3-TRBJ2-2	2.55446e-05
CAISMALVLNTGELFF-TRBV10-3-TRBJ2-2	2.27507e-05
CAISMDRGNTEAFF-TRBV10-3-TRBJ1-1	7.10459e-05
CAISMTGSEETQYF-TRBV10-3-TRBJ2-5	1.91584e-05
CAISNLGQGGSYGYTF-TRBV10-3-TRBJ1-2	3.91152e-05
CAISNTGTYEQYV-TRBV10-3-TRBJ2-7	1.13753e-05
CAISPDRDYGYTF-TRBV10-3-TRBJ1-2	0.000183602
CAISPDSNSGNTIYF-TRBV10-3-TRBJ1-3	1.99567e-07
CAISPEMGRSPLHF-TRBV10-3-TRBJ1-6	1.03775e-05
CAISPGAGDTGELFF-TRBV10-3-TRBJ2-2	9.18009e-06
CAISPGASTEAFF-TRBV10-3-TRBJ1-1	4.03126e-05
CAISPGHGGNEQYF-TRBV10-3-TRBJ2-7	3.07333e-05
CAISPGLEYEQYF-TRBV10-3-TRBJ2-7	4.59004e-05
CAISPGLSGNTIYF-TRBV10-3-TRBJ1-3	1.35706e-05
CAISPGQANTEAFF-TRBV10-3-TRBJ1-1	1.41693e-05
CAISPGQGETQYF-TRBV10-3-TRBJ2-5	3.25294e-05
CAISPGRTGANVLTF-TRBV10-3-TRBJ2-6	1.99567e-07
CAISPGSSGTGYEKLFF-TRBV10-3-TRBJ1-4	1.07766e-05
CAISPGTANEKLFF-TRBV10-3-TRBJ1-4	7.38398e-06
CAISPGTAYGYTF-TRBV10-3-TRBJ1-2	1.75619e-05
CAISPMTGDEQYF-TRBV10-3-TRBJ2-7	0.000127324
CAISPMTGDGYTF-TRBV10-3-TRBJ2-7	1.99567e-07
CAISPNRGRINEQYF-TRBV10-3-TRBJ2-7	1.17745e-05
CAISPQGSYEQYF-TRBV10-3-TRBJ2-7	1.35706e-05
CAISPQQGRNEKLFF-TRBV10-3-TRBJ1-4	2.31498e-05
CAISPRGLAGATDTQYF-TRBV10-3-TRBJ2-3	7.18442e-06
CAISPRTGGPTDTQYF-TRBV10-3-TRBJ2-3	2.5345e-05
CAISPSGGSSYNEQFF-TRBV10-3-TRBJ2-1	4.98918e-06
CAISPSGGTLEAFF-TRBV10-3-TRBJ1-1	4.07117e-05
CAISPSPAGKNIQYF-TRBV10-3-TRBJ2-4	1.55662e-05
CAISPTAGGYNTDTQYF-TRBV10-3-TRBJ2-3	3.23299e-05
CAISPTGTGYEQYF-TRBV10-3-TRBJ2-7	5.18875e-05
CAISPTGVSSYEQYF-TRBV10-3-TRBJ2-7	2.99351e-06
CAISPTSGTSDTQYF-TRBV10-3-TRBJ2-3	3.69199e-05
CAISPYGRGSNQPQHF-TRBV10-3-TRBJ1-5	1.57658e-05
CAISQDSSKTQYF-TRBV10-3-TRBJ2-5	1.75619e-05
CAISQEWGADGYTF-TRBV10-3-TRBJ1-2	1.99567e-07
CAISQGGGSLSYEQYV-TRBV10-3-TRBJ2-7	0.000114352
CAISQGGNTEAFF-TRBV6-5-TRBJ1-1	1.89589e-05
CAISQGQGQPQHF-TRBV10-3-TRBJ1-5	9.57922e-06
CAISQGSEDTQYF-TRBV19-TRBJ2-3	0.000144886
CAISQKGDGEQYV-TRBV10-3-TRBJ2-7	5.72758e-05
CAISQLDTGELFF-TRBV10-3-TRBJ2-2	5.2087e-05
CAISQQGAYEQYF-TRBV10-3-TRBJ2-7	1.65641e-05
CAISQTGGGTEAFF-TRBV10-3-TRBJ1-1	1.21736e-05
CAISRAGTSMNTEAFF-TRBV10-3-TRBJ1-1	8.58139e-06
CAISRDSDGYTF-TRBV10-3-TRBJ1-2	4.45035e-05
CAISRGDYGYTF-TRBV10-3-TRBJ1-2	1.99567e-07
CAISRGFGTGELFF-TRBV10-3-TRBJ2-2	4.39048e-05
CAISRGQGLTNYGYTF-TRBV10-3-TRBJ1-2	3.75186e-05
CAISRGQTGELFF-TRBV10-3-TRBJ2-2	1.67636e-05
CAISRQGAPNTEAFF-TRBV10-3-TRBJ1-1	2.11541e-05
CAISRQGARGYTF-TRBV10-3-TRBJ1-2	8.40178e-05
CAISRRDYSNTGELFF-TRBV10-3-TRBJ2-2	3.09329e-05
CAISRRGGPNTGELFF-TRBV10-3-TRBJ2-2	1.73623e-05
CAISRTGGSNQPQHF-TRBV10-3-TRBJ1-5	2.11541e-05
CAISRTSGGTDTQYF-TRBV10-3-TRBJ2-3	1.3371e-05
CAISSDTPYEQYF-TRBV10-3-TRBJ2-7	1.41693e-05
CAISSERDGEQYV-TRBV10-3-TRBJ2-7	1.71628e-05
CAISSGAYEQYF-TRBV10-3-TRBJ2-7	1.87593e-05
CAISSGGDGYTF-TRBV10-3-TRBJ1-2	6.36619e-05
CAISSGGLDYGYTF-TRBV10-3-TRBJ1-2	8.26208e-05
CAISSGLAGGVADTQYF-TRBV10-3-TRBJ2-3	1.99567e-07
CAISSGLAGKYTQYF-TRBV10-3-TRBJ2-3	1.99567e-07
CAISSGTGANYGYTF-TRBV10-3-TRBJ1-2	2.59437e-05
CAISSGTGSSGANVLTF-TRBV10-3-TRBJ2-6	1.99567e-07
CAISSGTGVFGANVLTF-TRBV10-3-TRBJ2-6	1.59654e-06
CAISSGTSGSVGELFF-TRBV10-3-TRBJ2-2	5.72758e-05
CAISSSEGGTEAFF-TRBV10-3-TRBJ1-1	2.61433e-05
CAISSSGTSGGTQYF-TRBV10-3-TRBJ2-5	2.85381e-05
CAISSTGRDTEAFF-TRBV10-3-TRBJ1-1	5.38831e-06
CAISTGIGINEKLFF-TRBV10-3-TRBJ1-4	1.07766e-05
CAISTGLSGYTF-TRBV10-3-TRBJ1-2	4.4703e-05
CAISTGLYGYTF-TRBV10-3-TRBJ1-2	0.000234891
CAISTGSSGTEAFF-TRBV10-3-TRBJ1-1	4.7497e-05
CAISTGVNEKLFF-TRBV10-3-TRBJ1-4	6.18658e-06
CAISTGVQPQHF-TRBV10-3-TRBJ1-5	9.18009e-06
CAISTPGGYNEQFF-TRBV10-3-TRBJ2-1	3.59221e-06
CAISTPGQGSTEAFF-TRBV10-3-TRBJ1-1	1.41693e-05
CAISTQGFDTEAFF-TRBV10-3-TRBJ1-1	4.98918e-05
CAISTRDRVSYEQYF-TRBV10-3-TRBJ2-7	1.27723e-05
CAISTSVAGRSTDTQYF-TRBV10-3-TRBJ2-3	8.18225e-06
CAISTTGAEAFF-TRBV10-3-TRBJ1-1	2.01563e-05
CAISTTGGGTEAFF-TRBV10-3-TRBJ1-1	8.18225e-06
CAISVDRGNQPQHF-TRBV10-3-TRBJ1-5	1.61649e-05
CAISVDRGNTEAFF-TRBV10-3-TRBJ1-1	1.99567e-07
CAISVDRVNTEAFF-TRBV10-3-TRBJ1-1	1.4768e-05
CAISVEADSNYGYTF-TRBV10-3-TRBJ1-2	0.000142291
CAISVEGSTDTQYF-TRBV6-5-TRBJ2-3	1.99567e-07
CAISVEVGGDRRPGTEAFF-TRBV10-3-TRBJ1-1	2.6742e-05
CAISVGDRGMNTEAFF-TRBV10-3-TRBJ1-1	5.58788e-06
CAISVGGRVANYGYTF-TRBV10-3-TRBJ1-2	4.0113e-05
CAISVGQGFNQPQHF-TRBV10-3-TRBJ1-5	0.000111358
CAISVGQGNTEAFF-TRBV10-3-TRBJ1-1	1.73623e-05
CAISVGQLINYGYTF-TRBV10-3-TRBJ1-2	3.35273e-05
CAISVGRGSTDTQYF-TRBV10-3-TRBJ2-3	2.13537e-05
CAISVGSPVYNEQFF-TRBV10-3-TRBJ2-1	1.1974e-06
CAISVIRGTSGGAGELTDTQYF-TRBV10-3-TRBJ2-3	1.99567e-07
CAISVKAGGELFF-TRBV10-3-TRBJ2-2	3.01346e-05
CAISVLGPGELFF-TRBV10-3-TRBJ2-2	1.15749e-05
CAISVNPSGGFTDTQYF-TRBV10-3-TRBJ2-3	0.000109363
CAISVPGGKNNEQFF-TRBV10-3-TRBJ2-1	3.79178e-06
CAISVPGQAYTEAFV-TRBV10-3-TRBJ1-1	1.99567e-07
CAISVPGQGAITEAFF-TRBV10-3-TRBJ1-1	1.99567e-07
CAISVPGQGASYEQYF-TRBV10-3-TRBJ2-7	1.99567e-07
CAISVPGQGGNQPQHF-TRBV10-3-TRBJ1-5	1.99567e-07
CAISVPGQGKTEAFF-TRBV10-3-TRBJ1-1	1.99567e-07
CAISVPGQGNTDTQYF-TRBV10-3-TRBJ2-3	1.99567e-07
CAISVPGQGSDGYTF-TRBV10-3-TRBJ1-2	3.99134e-07
CAISVPGQGTGYGYTF-TRBV10-3-TRBJ1-2	1.99567e-07
CAISVPGQGTTEAFF-TRBV10-3-TRBJ1-1	0.0284585
CAISVPGQGWTEAFF-TRBV10-3-TRBJ1-1	1.99567e-07
CAISVPGQQYGYTF-TRBV10-3-TRBJ1-2	1.99567e-07
CAISVPGQRWGNTIYF-TRBV6-5-TRBJ1-3	1.99567e-07
CAISVPGQSTDTQYF-TRBV10-3-TRBJ2-3	1.99567e-07
CAISVPGRGHGYTF-TRBV10-3-TRBJ1-2	1.99567e-07
CAISVPGTGGYEQYF-TRBV10-3-TRBJ2-7	1.99567e-07
CAISVPPGQATARPGNTIYF-TRBV10-3-TRBJ1-3	1.71628e-05
CAISVQGGSYGYTF-TRBV10-3-TRBJ1-2	4.39048e-06
CAISVRAGGAITEAFF-TRBV10-3-TRBJ1-1	1.63645e-05
CAISVRATNTEAFF-TRBV10-3-TRBJ1-1	1.31714e-05
CAISVRSREGRREQYF-TRBV10-3-TRBJ2-7	2.19524e-05
CAISVSGLASSTDTQYF-TRBV10-3-TRBJ2-3	2.69416e-05
CAISVSSGASTDTQYF-TRBV10-3-TRBJ2-3	1.99567e-07
CAISVTGSTEAFF-TRBV10-3-TRBJ1-1	7.64342e-05
CAISVTSGTRYEQYF-TRBV10-3-TRBJ2-7	1.99567e-07
CAISVYRGGTGELFF-TRBV10-3-TRBJ2-2	3.35273e-05
CAISWDINEQFF-TRBV10-3-TRBJ2-1	3.59221e-06
CAISWGQTEAFF-TRBV10-3-TRBJ1-1	3.75186e-05
CAISYGASGSYEQYF-TRBV10-3-TRBJ2-7	1.99567e-07
CAISYGQGGNQPQHF-TRBV10-3-TRBJ1-5	9.33974e-05
CAISYGQGTTEAFF-TRBV10-3-TRBJ1-1	1.99567e-07
CAISYGTNYGYTF-TRBV10-3-TRBJ1-2	1.99567e-07
CAISYRAPYGYTF-TRBV10-3-TRBJ1-2	3.5523e-05
CAITAGQQETQYF-TRBV10-3-TRBJ2-5	2.27507e-05
CAITDGQGYEQYF-TRBV10-3-TRBJ2-7	1.35706e-05
CAITEGGGIDTQYF-TRBV10-3-TRBJ2-3	9.10026e-05
CAITETGVDTEAFF-TRBV10-3-TRBJ1-1	5.16879e-05
CAITGPNTDTQYF-TRBV10-3-TRBJ2-3	1.63645e-05
CAITGQGPEAFF-TRBV10-3-TRBJ1-1	3.09329e-05
CAITKDRFTDTQYF-TRBV10-3-TRBJ2-3	9.77879e-06
CAITLDRAAGELFF-TRBV10-3-TRBJ2-2	5.22866e-05
CAITPDRVKGEKLFF-TRBV14-TRBJ1-4	1.55662e-05
CAITPEPANYGYTF-TRBV10-3-TRBJ1-2	7.4239e-05
CAITPRLANLNEQFF-TRBV10-3-TRBJ2-1	1.99567e-07
CAITPSGRSTDTQYF-TRBV10-3-TRBJ2-3	4.70978e-05
CAITRDAYTDTQYF-TRBV10-3-TRBJ2-3	1.99567e-07
CAITRDRGNYGYTF-TRBV10-3-TRBJ1-2	2.27507e-05
CAITRGGHDGTGELFF-TRBV10-3-TRBJ2-2	2.87377e-05
CAITRQPSAYDEQYF-TRBV7-9-TRBJ2-7	9.97836e-07
CAITSGGDTEAFF-TRBV10-3-TRBJ1-1	1.99567e-07
CAITSGRTDTQYF-TRBV2-TRBJ2-3	2.79394e-06
CAITSGSGEQYV-TRBV10-3-TRBJ2-7	6.78528e-06
CAITYQPRGKSADTQYF-TRBV10-3-TRBJ2-3	0.000120738
CAITYRDRDLNYGYTF-TRBV10-3-TRBJ1-2	2.87377e-05
CAIVRGSPHYEQYF-TRBV6-1-TRBJ2-7	1.81606e-05
CAIWAGRENSPLHF-TRBV10-3-TRBJ1-6	4.61e-05
CAIWTGGLSYEQYF-TRBV10-3-TRBJ2-7	1.83602e-05
CAKDRGGEQYF-TRBV21-1-TRBJ2-7	1.99567e-07
CAKIGGPNYGYTF-TRBV6-5-TRBJ1-2	6.0868e-05
CALAAGGPGTDTQYF-TRBV7-2-TRBJ2-3	1.15749e-05
CALFTEVIYGYTF-TRBV30-TRBJ1-2	9.61914e-05
CALGGTSTDTQYF-TRBV15-TRBJ2-3	1.51671e-05
CALGQDVLHF-TRBV30-TRBJ1-6	1.03775e-05
CALQGNTEAFF-TRBV30-TRBJ1-1	1.43688e-05
CALRGLGEKLFF-TRBV6-1-TRBJ1-4	1.01779e-05
CALSLGANTEAFF-TRBV6-6-TRBJ1-1	3.95143e-05
CALTRAGRLDEQYV-TRBV30-TRBJ2-7	1.71628e-05
CALTWDRRNTEAFF-TRBV10-3-TRBJ1-1	2.91368e-05
CAMGQEAGNTIYF-TRBV10-3-TRBJ1-3	1.9358e-05
CAMQPGWGTDTQYF-TRBV6-1-TRBJ2-3	1.31714e-05
CAMRAATLDTGELFF-TRBV10-3-TRBJ2-2	2.27507e-05
CAMRTGGGGELFF-TRBV10-3-TRBJ2-2	2.79394e-05
CAMSGTRPYEQYF-TRBV10-3-TRBJ2-7	1.71628e-05
CANAGDGGMGEQYF-TRBV7-2-TRBJ2-7	5.14883e-05
CANDRGVQPYEQYF-TRBV12-5-TRBJ2-7	1.99567e-07
CANERAVDGYTF-TRBV2-TRBJ1-2	1.89589e-05
CANESGPTNTGELFF-TRBV10-3-TRBJ2-2	3.33277e-05
CANGDRSAEAFF-TRBV21-1-TRBJ1-1	3.69199e-05
CANGGDRHTDTQYF-TRBV2-TRBJ2-3	2.39481e-06
CANGGGDTQYF-TRBV10-3-TRBJ2-3	7.50372e-05
CANGGSASLYGYTF-TRBV6-1-TRBJ1-2	2.19524e-05
CANKGARGHKVNTEAFF-TRBV19-TRBJ1-1	1.45684e-05
CANKRDGYYGYTF-TRBV2-TRBJ1-2	4.19091e-06
CANLKQGLPYEQYF-TRBV12-5-TRBJ2-7	1.99567e-07
CANNLEGQTETFF-TRBV5-1-TRBJ1-1	1.99567e-07
CANNQRWGTYEQYV-TRBV21-1-TRBJ2-7	6.86511e-05
CANRDRGLVTEAFF-TRBV2-TRBJ1-1	3.99134e-06
CANRPWGNQPQHF-TRBV19-TRBJ1-5	1.3371e-05
CANSEALGGEYSNQPQHF-TRBV2-TRBJ1-5	1.99567e-07
CANSFEEGREKLFF-TRBV5-1-TRBJ1-4	1.99567e-07
CANSFGQASGGELFF-TRBV5-4-TRBJ2-2	1.99567e-07
CANSFMGVNEQFF-TRBV5-1-TRBJ2-1	1.99567e-07
CANSGGRGAYEQYF-TRBV2-TRBJ2-7	1.99567e-07
CANSGTSDTQYF-TRBV5-1-TRBJ2-3	1.99567e-07
CANSIGAGRGYTF-TRBV28-TRBJ1-2	2.75403e-05
CANSIGQWTYNEQFF-TRBV19-TRBJ2-1	1.99567e-07
CANSLDREEGTEAFF-TRBV5-4-TRBJ1-1	1.99567e-07
CANSMETRDGYTF-TRBV2-TRBJ1-2	1.57658e-05
CANSPLRSVNTEAFF-TRBV3-1-TRBJ1-1	1.99567e-07
CANSQDFSGRTGELFF-TRBV4-1-TRBJ2-2	2.39481e-06
CANSRDWGVISYNEQFF-TRBV11-1-TRBJ2-1	1.99567e-07
CANSVTGSYGYTF-TRBV27-TRBJ1-2	1.37701e-05
CANSYDRISYGYTF-TRBV6-5-TRBJ1-2	1.39697e-05
CANSYQGDTEAFF-TRBV2-TRBJ1-1	8.78095e-06
CANTRVGVPVLNTEAFF-TRBV6-1-TRBJ1-1	1.49675e-05
CAPGLPWDEQFF-TRBV10-2-TRBJ2-1	1.7961e-06
CAPITPGQGEISNQPQHF-TRBV6-5-TRBJ1-5	1.73623e-05
CAPKGPIDF-TRBV10-3-TRBJ1-2	1.25727e-05
CAPRGGEQYV-TRBV11-3-TRBJ2-7	4.39048e-06
CAPSLDREPYEQYF-TRBV21-1-TRBJ2-7	3.99134e-07
CAPSLGPATDTQYF-TRBV12-3-TRBJ2-3	4.92931e-05
CAQGASGTTDTQYF-TRBV30-TRBJ2-3	9.57922e-06
CAQGTATNEKLFF-TRBV30-TRBJ1-4	2.93364e-05
CAQRRLLNTEAFF-TRBV20-1-TRBJ1-1	4.68983e-05
CAQVALAFF-TRBV19-TRBJ1-1	1.83602e-05
CARAAGGKQTGELFF-TRBV19-TRBJ2-2	9.16013e-05
CARAEGPGGGELFF-TRBV12-3-TRBJ2-2	1.85597e-05
CARAEGPGGGGDTQYF-TRBV12-3-TRBJ2-3	1.99567e-07
CARAQDRDYGYTF-TRBV2-TRBJ1-2	1.45684e-05
CARARTAVTGYTF-TRBV19-TRBJ1-2	4.57009e-05
CARDLDRGDNGYTF-TRBV2-TRBJ1-2	8.78095e-06
CARDYGRNTEAFF-TRBV10-1-TRBJ1-1	1.23732e-05
CAREGPGNTQYF-TRBV7-9-TRBJ2-3	1.99567e-07
CARENRGQAYGYTF-TRBV2-TRBJ1-2	5.18875e-06
CAREQKGGQGVRTQYF-TRBV21-1-TRBJ2-3	2.77398e-05
CARETGPYEQYV-TRBV21-1-TRBJ2-7	1.95576e-05
CARGARRDTQYF-TRBV5-8-TRBJ2-3	4.78961e-06
CARGASGDKQYF-TRBV9-TRBJ2-7	8.58139e-06
CARGFGGTSTDTQYF-TRBV27-TRBJ2-3	1.83602e-05
CARGGDRGEQYV-TRBV6-5-TRBJ2-7	1.75619e-05
CARGGDYEQYF-TRBV2-TRBJ2-7	3.79178e-06
CARGGQSVNTEAFF-TRBV2-TRBJ1-1	1.67636e-05
CARGGTGDTYEQYV-TRBV11-2-TRBJ2-7	3.99134e-07
CARGIRGYTGELFF-TRBV11-2-TRBJ2-2	1.45684e-05
CARGLAGTYEQYF-TRBV19-TRBJ2-7	1.99567e-07
CARGPPGGQPQHF-TRBV10-3-TRBJ1-5	2.0755e-05
CARGTGRNYGYTF-TRBV7-2-TRBJ1-2	7.98269e-07
CARGTNEKLFF-TRBV30-TRBJ1-4	2.0755e-05
CARGVRGELFF-TRBV7-9-TRBJ2-2	1.99567e-06
CARGVTNEKLFF-TRBV23-1-TRBJ1-4	1.11758e-05
CARIRDSFRDTQYF-TRBV5-6-TRBJ2-3	1.39697e-06
CARKAGFDYEQYV-TRBV25-1-TRBJ2-7	3.57225e-05
CARLEGQGRGGYTF-TRBV2-TRBJ1-2	1.7961e-06
CARLGWTGGFGANVLTF-TRBV6-9-TRBJ2-6	1.4768e-05
CARLTDSADTTPNYGYTF-TRBV30-TRBJ1-2	3.15316e-05
CARMTSSSTDTQYF-TRBV2-TRBJ2-3	3.99134e-06
CARNDRAGYTF-TRBV6-4-TRBJ1-2	1.99567e-07
CARNDRGGYGYTF-TRBV2-TRBJ1-2	3.39264e-06
CARNRQAGAEAFF-TRBV2-TRBJ1-1	4.98918e-06
CARNTRSPNTQYF-TRBV11-1-TRBJ2-3	1.07766e-05
CARPGTEILGELFF-TRBV7-2-TRBJ2-2	1.4768e-05
CARPILDRMSNQPQHF-TRBV27-TRBJ1-5	1.3371e-05
CARPLAGSGRRKANTGELFF-TRBV19-TRBJ2-2	1.35706e-05
CARPLKIWAGELFF-TRBV23-1-TRBJ2-2	6.40611e-05
CARPLTMAGTNTEAFF-TRBV27-TRBJ1-1	1.53667e-05
CARPTDPSGGPYEQYV-TRBV25-1-TRBJ2-7	2.19524e-06
CARQAGAGYEQYF-TRBV2-TRBJ2-7	1.59654e-06
CARRPDCGVYEQYV-TRBV19-TRBJ2-7	1.51671e-05
CARRQTTSESDTQYF-TRBV4-3-TRBJ2-3	1.99567e-07
CARRRDQAFF-TRBV19-TRBJ1-1	1.09762e-05
CARRRPRKTSSYEQYV-TRBV3-1-TRBJ2-7	2.11541e-05
CARRRTARSNQPQHF-TRBV5-3-TRBJ1-5	6.58572e-06
CARRTTNNYGYTF-TRBV30-TRBJ1-2	7.20437e-05
CARRTVLTEAFF-TRBV28-TRBJ1-1	9.77879e-06
CARRYWSGELFF-TRBV6-1-TRBJ2-2	4.96922e-05
CARSGDNVYNTEAFF-TRBV19-TRBJ1-1	4.68983e-05
CARSGGGYEKLFF-TRBV7-3-TRBJ1-4	1.99567e-06
CARSGLAGVREGANVLTF-TRBV11-2-TRBJ2-6	5.38831e-06
CARSGQGAGEQYV-TRBV23-1-TRBJ2-7	5.78745e-06
CARSLDDTRYTGELFF-TRBV5-3-TRBJ2-2	1.99567e-07
CARSLPGLAGEDTQYF-TRBV5-3-TRBJ2-3	9.97836e-07
CARSQRRQGSEALF-TRBV12-4-TRBJ1-1	1.99567e-07
CARSSCGEAFF-TRBV5-3-TRBJ1-1	5.18875e-06
CARTGARPPGYTF-TRBV6-5-TRBJ1-2	2.33494e-05
CARTGDRSSYEQYF-TRBV27-TRBJ2-7	1.61649e-05
CARTGQGAGGYTF-TRBV5-1-TRBJ1-2	3.77182e-05
CARTRDPNTEAFF-TRBV2-TRBJ1-1	8.78095e-06
CARTRPGQGGTKAFF-TRBV12-4-TRBJ1-1	1.99567e-07
CARVAGTDTQYF-TRBV7-2-TRBJ2-3	4.45035e-05
CARWARKPRRNQPQHF-TRBV5-1-TRBJ1-5	6.98485e-06
CARWSGGYGYTF-TRBV7-8-TRBJ1-2	4.84948e-05
CARYIGRRSKGRSNQPQHF-TRBV21-1-TRBJ1-5	2.43472e-05
CASAAGGGWPTNEKLFF-TRBV25-1-TRBJ1-4	3.59221e-06
CASAAGVGSPLHF-TRBV6-5-TRBJ1-6	1.83602e-05
CASADGGGSLREQYF-TRBV6-5-TRBJ2-7	3.17312e-05
CASADPGYGYTF-TRBV24-1-TRBJ1-2	1.99567e-07
CASADQGWNSPLHF-TRBV19-TRBJ1-6	1.99567e-07
CASADRALSGANVLTF-TRBV27-TRBJ2-6	1.99567e-07
CASADRGEASSTDTQYF-TRBV19-TRBJ2-3	2.83385e-05
CASADRGSGNTIYF-TRBV5-1-TRBJ1-3	4.45035e-05
CASAEDRGLQPQHF-TRBV15-TRBJ1-5	1.63645e-05
CASAEDRVLGGYTF-TRBV19-TRBJ1-2	6.38615e-05
CASAEEGAFTEAFF-TRBV19-TRBJ1-1	1.09762e-05
CASAEGGPGELFF-TRBV27-TRBJ2-2	2.45468e-05
CASAEGQGFSQPQHF-TRBV6-6-TRBJ1-5	2.15533e-05
CASAEGTTNTGELFF-TRBV2-TRBJ2-2	2.39481e-06
CASAEQGLADTQYF-TRBV27-TRBJ2-3	5.38831e-06
CASAESGDSPLHF-TRBV7-9-TRBJ1-6	1.1974e-06
CASAFGERFSYNEQFF-TRBV5-1-TRBJ2-1	1.39697e-06
CASAFGEWFSYNEQFF-TRBV5-1-TRBJ2-1	1.99567e-07
CASAGAGTSEAFF-TRBV7-3-TRBJ1-1	3.39264e-06
CASAGAGTSEAQYF-TRBV7-3-TRBJ2-3	1.99567e-07
CASAGAIATDTQYF-TRBV6-6-TRBJ2-3	0.000121936
CASAGAMVAFF-TRBV6-5-TRBJ1-1	3.39264e-05
CASAGDDSYEQYF-TRBV18-TRBJ2-7	1.37701e-05
CASAGENGNTIYF-TRBV19-TRBJ1-3	1.25727e-05
CASAGGDSTDTQYF-TRBV12-3-TRBJ2-3	3.59221e-05
CASAGGGNTEAFF-TRBV19-TRBJ1-1	2.29502e-05
CASAGGGVGELFF-TRBV6-5-TRBJ2-2	5.14883e-05
CASAGGRNTQYF-TRBV4-1-TRBJ2-3	6.34624e-05
CASAGGTTEAFF-TRBV19-TRBJ1-1	4.61e-05
CASAGLGNQPQHF-TRBV6-1-TRBJ1-5	2.17528e-05
CASAGPGRRGGNTIYF-TRBV14-TRBJ1-3	5.56792e-05
CASAGPQGSGYTF-TRBV6-6-TRBJ1-2	3.81173e-05
CASAGQSSYEQYF-TRBV12-3-TRBJ2-7	1.99567e-07
CASAGSPRGSPLHF-TRBV19-TRBJ1-6	1.99567e-07
CASAGTGGSYEQYF-TRBV19-TRBJ2-7	2.49459e-05
CASAHRVANQPQHF-TRBV27-TRBJ1-5	1.91584e-05
CASAIAGRSYEQYF-TRBV5-6-TRBJ2-7	2.79394e-06
CASAIGGNTEAFF-TRBV5-1-TRBJ1-1	1.99567e-07
CASAIQGDAHQPQHF-TRBV19-TRBJ1-5	4.59004e-06
CASALAGVSDTQYF-TRBV6-5-TRBJ2-3	2.31498e-05
CASALEDNYGYTF-TRBV13-TRBJ1-2	9.97836e-07
CASALGGGSSYNEQFF-TRBV6-6-TRBJ2-1	1.39697e-06
CASALGGSNQPQHF-TRBV6-5-TRBJ1-5	4.62996e-05
CASALGNGELFF-TRBV5-1-TRBJ2-2	1.85597e-05
CASALGTPGPNYGYTF-TRBV12-5-TRBJ1-2	1.49675e-05
CASALRGSEKLFF-TRBV25-1-TRBJ1-4	7.98269e-07
CASALTDFSPLHF-TRBV6-5-TRBJ1-6	1.87593e-05
CASALTGGGRSYEQYF-TRBV12-5-TRBJ2-7	4.78961e-06
CASANSRDGTYEQYF-TRBV10-3-TRBJ2-7	2.71411e-05
CASAPAWGMNTEAFF-TRBV28-TRBJ1-1	1.99567e-07
CASAPDAWGQPQHF-TRBV6-1-TRBJ1-5	2.75403e-05
CASAPDRGWSYEQYF-TRBV6-6-TRBJ2-7	8.80091e-05
CASAPGDGNTIYF-TRBV19-TRBJ1-3	2.65424e-05
CASAPGDTQYF-TRBV12-3-TRBJ2-3	1.59654e-05
CASAPGGTDEQYF-TRBV12-5-TRBJ2-7	7.18442e-06
CASAPGQGFVQPQHF-TRBV19-TRBJ1-5	1.53667e-05
CASAPGQTYGYTF-TRBV19-TRBJ1-2	4.43039e-05
CASAPGTENTEAFF-TRBV6-1-TRBJ1-1	1.99567e-07
CASAPGTGADEQYF-TRBV6-1-TRBJ2-7	0.000280791
CASAPGTGGVNYGYTF-TRBV6-1-TRBJ1-2	1.99567e-07
CASAPGTGIEKLFF-TRBV19-TRBJ1-4	5.32844e-05
CASAPGTSQGQYF-TRBV19-TRBJ2-7	1.99567e-07
CASAPGTTSTDTQYF-TRBV12-3-TRBJ2-3	4.41043e-05
CASAPGVNQPQHF-TRBV12-5-TRBJ1-5	1.05771e-05
CASAPPLTGSYTF-TRBV28-TRBJ1-2	3.99134e-07
CASAPQATNEKLFF-TRBV5-1-TRBJ1-4	1.11758e-05
CASAPQGNRDPQHF-TRBV12-5-TRBJ1-5	8.98052e-06
CASAPQSDSYEQYF-TRBV5-1-TRBJ2-3	1.99567e-07
CASAPQSDSYEQYF-TRBV5-1-TRBJ2-7	0.00010597
CASAPSGGEKLFF-TRBV10-3-TRBJ1-4	3.05338e-05
CASAPTGADSGQETQYF-TRBV12-5-TRBJ2-5	6.38615e-06
CASAPTGTSGGLLTDTQYF-TRBV3-1-TRBJ2-3	2.59437e-05
CASAPTSGGEQYF-TRBV2-TRBJ2-7	1.39697e-06
CASAQGADTQYF-TRBV27-TRBJ2-3	2.19524e-05
CASAQGAGNTEAFF-TRBV6-1-TRBJ1-1	1.07766e-05
CASAQGRDLTSTEAFF-TRBV5-1-TRBJ1-1	4.13104e-05
CASAQVGGAEQYV-TRBV19-TRBJ2-7	6.98485e-06
CASARDFSYEQYV-TRBV2-TRBJ2-7	1.1974e-06
CASARDISYEQYF-TRBV6-2-TRBJ2-7	3.19307e-06
CASARDRGSYEQYV-TRBV6-1-TRBJ2-7	2.19524e-05
CASARETGNTIYF-TRBV6-5-TRBJ1-3	2.89372e-05
CASARGEDTQYF-TRBV2-TRBJ2-3	2.59437e-06
CASARGGPAETQYF-TRBV5-4-TRBJ2-5	3.39264e-06
CASARGPYEKLFF-TRBV6-6-TRBJ1-4	2.97355e-05
CASARGRGSNQPQHF-TRBV12-3-TRBJ1-5	0.000100382
CASARGTGEYTF-TRBV5-6-TRBJ1-2	9.97836e-07
CASARGTNTGELFF-TRBV5-1-TRBJ2-2	2.71411e-05
CASARGYGVNQPQHF-TRBV7-2-TRBJ1-5	1.45684e-05
CASARIQEVRSEAFF-TRBV7-9-TRBJ1-1	5.98701e-07
CASARTGTDGYTF-TRBV18-TRBJ1-2	5.32844e-05
CASARTGVYGYTF-TRBV6-1-TRBJ1-2	2.55446e-05
CASARTSANTGELFF-TRBV2-TRBJ2-2	1.59654e-06
CASASAGQGYQPQHF-TRBV27-TRBJ1-5	4.151e-05
CASASESSYNEQFF-TRBV12-3-TRBJ2-1	2.79394e-06
CASASSGATWGYTF-TRBV6-2-TRBJ1-2	1.03775e-05
CASASSGTGMTEAFF-TRBV5-1-TRBJ1-1	6.38615e-06
CASASTTAGETQYF-TRBV2-TRBJ2-5	5.18875e-06
CASATDYNSPLHF-TRBV2-TRBJ1-6	1.1974e-06
CASATGGDTDTQYF-TRBV18-TRBJ2-3	1.55662e-05
CASATGGSTDTQYF-TRBV25-1-TRBJ2-3	1.59654e-05
CASATGKPGGTQYF-TRBV2-TRBJ2-3	5.98701e-07
CASATGPPLYQPQHF-TRBV6-6-TRBJ1-5	4.51022e-05
CASATGQAGSNQPQHF-TRBV12-3-TRBJ1-5	2.95359e-05
CASATGQGRGQPQHF-TRBV12-5-TRBJ1-5	4.39048e-06
CASATGRLETQYF-TRBV7-3-TRBJ2-5	2.59437e-05
CASATGVAEAFF-TRBV19-TRBJ1-1	2.37485e-05
CASATIQGRRHYEQYF-TRBV28-TRBJ2-7	3.99134e-07
CASATLPGLGSEQYF-TRBV4-1-TRBJ2-7	1.03775e-05
CASATRTVTDTQYF-TRBV2-TRBJ2-3	4.39048e-06
CASATSGTGSGELFF-TRBV19-TRBJ2-2	4.7497e-05
CASATSVNEQFF-TRBV6-2-TRBJ2-1	9.97836e-07
CASATVGTEAFF-TRBV27-TRBJ1-1	4.35056e-05
CASAVAGASDTQYF-TRBV6-5-TRBJ2-3	1.99567e-07
CASAVGAGATNEQFF-TRBV4-1-TRBJ2-1	2.79394e-06
CASAVGAGDETQYF-TRBV28-TRBJ2-5	1.67636e-05
CASAVTGSTDTQYF-TRBV5-4-TRBJ2-3	1.99567e-07
CASAWDFSYEQYV-TRBV2-TRBJ2-7	1.99567e-07
CASAYSGQSSYEQYF-TRBV19-TRBJ2-7	5.62779e-05
CASCGQPKETQYF-TRBV7-6-TRBJ2-5	1.9358e-05
CASCMRLAGLSTDTQYF-TRBV27-TRBJ2-3	1.15749e-05
CASCNGGAHDTQYF-TRBV6-2-TRBJ2-3	1.07766e-05
CASCPDGNYGHTF-TRBV19-TRBJ1-2	2.17528e-05
CASCPDGNYGYTF-TRBV19-TRBJ1-2	7.56359e-05
CASCPHRGTGALQPQHF-TRBV19-TRBJ1-5	2.35489e-05
CASCPLAIDTQYF-TRBV18-TRBJ2-3	1.73623e-05
CASCREFTDTQYF-TRBV5-1-TRBJ2-3	1.37701e-05
CASCRGTGFNEQFF-TRBV27-TRBJ2-1	2.99351e-06
CASCRTQNNQPQHF-TRBV2-TRBJ1-5	4.19091e-06
CASCTEGNTEAFF-TRBV21-1-TRBJ1-1	4.61e-05
CASDEREGRGELFF-TRBV3-1-TRBJ2-2	0.000107567
CASDGDTYGYTF-TRBV6-2-TRBJ1-2	3.99134e-07
CASDMDRLYGYTF-TRBV2-TRBJ1-2	1.45684e-05
CASDPAVLGYEQYF-TRBV6-1-TRBJ2-7	1.99567e-05
CASDPDRAAEAFF-TRBV12-5-TRBJ1-1	6.18658e-06
CASDPGGLSSGNTIYF-TRBV30-TRBJ1-3	8.80091e-05
CASDPRTVSYEQYF-TRBV6-1-TRBJ2-7	3.03342e-05
CASDQGVVTEAFF-TRBV2-TRBJ1-1	7.78312e-06
CASDRDANYGYTF-TRBV2-TRBJ1-2	1.39697e-05
CASDRDSSYEQYF-TRBV6-2-TRBJ2-7	3.79178e-06
CASDREGASNQPQHF-TRBV2-TRBJ1-5	7.98269e-07
CASDRGITDTQYF-TRBV6-2-TRBJ2-3	1.35706e-05
CASDRGRDTEAFF-TRBV6-1-TRBJ1-1	0.000102977
CASDRGRVGTEAFF-TRBV19-TRBJ1-1	1.7961e-05
CASDRGVQPYEQYF-TRBV12-5-TRBJ2-7	2.39481e-06
CASDRPAGGVYGYTF-TRBV28-TRBJ1-2	1.99567e-07
CASDSGTAGDTQYF-TRBV19-TRBJ2-3	2.59437e-05
CASDSRDRGADTQYF-TRBV7-9-TRBJ2-3	1.99567e-07
CASDSRGYGYTF-TRBV19-TRBJ1-2	3.35273e-05
CASEADPYYGYTF-TRBV7-2-TRBJ1-2	3.99134e-07
CASEDRGGGYTF-TRBV28-TRBJ1-2	1.99567e-07
CASEDRGSTEAFF-TRBV19-TRBJ1-1	1.99567e-07
CASEDSTGAGNTIYF-TRBV6-6-TRBJ1-3	6.30632e-05
CASEEAVGIYGYTF-TRBV18-TRBJ1-2	2.25511e-05
CASEEGDTQYF-TRBV3-1-TRBJ2-3	1.77615e-05
CASEEVGSPLHF-TRBV19-TRBJ1-6	1.63645e-05
CASEFETSGADTQYF-TRBV6-1-TRBJ2-3	2.73407e-05
CASEGDTQYF-TRBV19-TRBJ2-3	0.0020727
CASEGGDTIYF-TRBV3-1-TRBJ1-3	0.000107966
CASEGGDTQYF-TRBV6-5-TRBJ2-3	6.24645e-05
CASEGGGANYGYTF-TRBV9-TRBJ1-2	0.000108764
CASEGGGGQLQHF-TRBV6-6-TRBJ1-5	1.99567e-07
CASEGGIKSNTDTQYF-TRBV12-3-TRBJ2-3	3.89156e-05
CASEGHNEQFF-TRBV9-TRBJ2-1	2.99351e-06
CASEGLGGQRSSSYNEQFF-TRBV10-2-TRBJ2-1	1.99567e-07
CASEGLGLAGGGGDTQYF-TRBV7-9-TRBJ2-3	1.99567e-07
CASEGQGWSEQYF-TRBV12-5-TRBJ2-7	6.78528e-06
CASEGSTEAFF-TRBV12-3-TRBJ1-1	3.77182e-05
CASEGTGGTEAFF-TRBV25-1-TRBJ1-1	1.39697e-05
CASEGTGNSGYTF-TRBV28-TRBJ1-2	1.99567e-07
CASEGVGYGYTF-TRBV2-TRBJ1-2	9.37966e-06
CASEKGSGGGYEQYF-TRBV12-3-TRBJ2-7	8.98052e-06
CASEKPGSPLHF-TRBV28-TRBJ1-6	4.78961e-06
CASELGDSTDTQYF-TRBV7-2-TRBJ2-3	0.000101779
CASELGPVNTGELFF-TRBV10-3-TRBJ2-2	1.1974e-05
CASEMRVNTGELFF-TRBV27-TRBJ2-2	9.97836e-06
CASEPGGRQETQHF-TRBV3-1-TRBJ1-5	1.99567e-07
CASEPGGRQETQYF-TRBV3-1-TRBJ2-5	3.59221e-05
CASEPGTGSYGQYF-TRBV5-1-TRBJ2-7	5.78745e-06
CASEPLPRGQGTGELFF-TRBV7-3-TRBJ2-2	1.73623e-05
CASEQGNTGELFF-TRBV14-TRBJ2-2	0.000275403
CASERGLGTDTQYF-TRBV19-TRBJ2-3	1.73623e-05
CASERGSSANEQFF-TRBV12-5-TRBJ2-1	1.59654e-06
CASERQGYTGELFF-TRBV27-TRBJ2-2	7.98269e-06
CASERRGMTGELFF-TRBV12-3-TRBJ2-2	5.90719e-05
CASERRGPRNEKLFF-TRBV6-1-TRBJ1-4	8.78095e-06
CASERSGTNYEQYV-TRBV23-1-TRBJ2-7	9.77879e-06
CASESRTLAGVDTQYF-TRBV19-TRBJ2-3	1.99567e-07
CASESSGREGTDTQYF-TRBV2-TRBJ2-3	1.99567e-07
CASETGYTDTQYF-TRBV6-6-TRBJ2-3	2.31498e-05
CASETSGGVTDTQYF-TRBV6-6-TRBJ2-3	1.15749e-05
CASEVDLGGETAYEQYF-TRBV2-TRBJ2-7	1.99567e-07
CASFEGARRTEAFF-TRBV6-6-TRBJ1-1	3.8716e-05
CASFFSRAYGYTF-TRBV9-TRBJ1-2	4.49026e-05
CASFGGGWNTGELFF-TRBV5-1-TRBJ2-2	1.99567e-07
CASFGGRTEAFF-TRBV6-6-TRBJ1-1	2.63429e-05
CASFGQATNTEAFF-TRBV7-9-TRBJ1-1	7.98269e-07
CASFGQGQPYEQYF-TRBV2-TRBJ2-7	7.98269e-07
CASFIIRDGEQYF-TRBV2-TRBJ2-7	2.19524e-06
CASFKRGQWNTEAFF-TRBV19-TRBJ1-1	1.17745e-05
CASFPDRDSETQYF-TRBV18-TRBJ2-5	1.89589e-05
CASFPPGFIYGYTF-TRBV7-9-TRBJ1-2	7.98269e-07
CASFPRGAGLEGAFF-TRBV21-1-TRBJ1-1	1.53667e-05
CASFPTGGTEAFF-TRBV7-9-TRBJ1-1	1.99567e-07
CASFPTSPSNTEAFF-TRBV19-TRBJ1-1	0.000100382
CASFQGRNTEAFF-TRBV2-TRBJ1-1	6.38615e-06
CASFRGAGSPLHF-TRBV18-TRBJ1-6	1.39697e-05
CASFRGRAGTEAFF-TRBV6-5-TRBJ1-1	4.61e-05
CASFRPKTSTDTQYF-TRBV19-TRBJ2-3	9.97836e-07
CASFRQGTDTQYF-TRBV5-1-TRBJ2-3	1.65641e-05
CASFRSLYEQYF-TRBV6-5-TRBJ2-7	1.99567e-07
CASFSGLGVGEQYF-TRBV27-TRBJ2-7	4.78961e-06
CASFSGTGKGTQYF-TRBV28-TRBJ2-3	1.27723e-05
CASFSSPTGNYEQYF-TRBV5-1-TRBJ2-7	1.1974e-05
CASFSTDSSEKLFF-TRBV18-TRBJ1-4	1.1974e-05
CASFTEIGQGKATNEKLFF-TRBV28-TRBJ1-4	1.89589e-05
CASFTGASGNTIYF-TRBV12-3-TRBJ1-3	2.0755e-05
CASFYRDGYTF-TRBV27-TRBJ1-2	3.07333e-05
CASGAASYNEQFF-TRBV19-TRBJ2-1	6.58572e-06
CASGADHEQYF-TRBV6-2-TRBJ2-7	3.21303e-05
CASGADRSQETQYF-TRBV7-9-TRBJ2-5	3.99134e-07
CASGAESTDTQYF-TRBV2-TRBJ2-3	2.39481e-06
CASGAGAGGGYTF-TRBV12-3-TRBJ1-2	1.83602e-05
CASGAGAINEKLFF-TRBV19-TRBJ1-4	5.18875e-06
CASGAGDTYFGELFF-TRBV12-5-TRBJ2-2	1.27723e-05
CASGAGGSPLHF-TRBV6-5-TRBJ1-6	1.99567e-07
CASGAGGVNEQYV-TRBV6-1-TRBJ2-7	1.03775e-05
CASGAGQGNEKLFF-TRBV9-TRBJ1-4	4.64991e-05
CASGAGTAYGYTF-TRBV12-5-TRBJ1-2	8.58139e-06
CASGAGTGGSGGELFF-TRBV7-8-TRBJ2-2	9.97836e-06
CASGAGTLYEQFF-TRBV27-TRBJ2-1	1.99567e-07
CASGAGTSQETQYF-TRBV12-3-TRBJ2-5	7.04472e-05
CASGAGTSYEQFF-TRBV27-TRBJ2-1	1.59654e-06
CASGAGWDQPQHF-TRBV6-5-TRBJ1-5	1.13753e-05
CASGARALNNEQFF-TRBV19-TRBJ2-1	2.39481e-06
CASGARVDQPQHF-TRBV6-5-TRBJ1-5	1.49675e-05
CASGASDRWDQPQHF-TRBV19-TRBJ1-5	5.38831e-06
CASGASGGSRETQYF-TRBV5-6-TRBJ2-5	1.1974e-06
CASGASNQPQHF-TRBV12-3-TRBJ1-5	1.99567e-07
CASGASSYEQYF-TRBV10-1-TRBJ2-7	7.98269e-06
CASGATGQTYEQYF-TRBV19-TRBJ2-7	3.19307e-05
CASGDETATLGEQYF-TRBV2-TRBJ2-7	9.18009e-06
CASGDGGYSNQPQHF-TRBV19-TRBJ1-5	2.71411e-05
CASGDGLTNSPLHF-TRBV9-TRBJ1-6	1.37701e-05
CASGDGRFTYEQYF-TRBV7-8-TRBJ2-7	1.99567e-07
CASGDGTPMNTEAFF-TRBV19-TRBJ1-1	1.43688e-05
CASGDGTSEKLFF-TRBV2-TRBJ1-4	6.18658e-06
CASGDKTGTATLKYSNQPQHF-TRBV19-TRBJ1-5	2.85381e-05
CASGDPPGRRNYGYTF-TRBV3-1-TRBJ1-2	0.000224513
CASGDPSPLHF-TRBV6-1-TRBJ1-6	1.49675e-05
CASGDRAYEQYF-TRBV7-9-TRBJ2-7	2.99351e-06
CASGDRENGYTF-TRBV5-1-TRBJ1-2	7.24429e-05
CASGDRENTEAFF-TRBV10-2-TRBJ1-1	4.37052e-05
CASGDRGTGELFF-TRBV10-2-TRBJ2-2	1.99567e-07
CASGDRGTTDTQYF-TRBV13-TRBJ2-3	9.97836e-07
CASGDRGYEQYF-TRBV10-3-TRBJ2-7	3.79178e-05
CASGDRGYSHSEAFF-TRBV6-1-TRBJ1-1	7.38398e-06
CASGDRNKLGELFF-TRBV6-2-TRBJ2-2	2.57442e-05
CASGDSDPNTQYF-TRBV12-3-TRBJ2-3	1.55662e-05
CASGDSGQSYGYTF-TRBV25-1-TRBJ1-2	2.35489e-05
CASGDSPNTGELFF-TRBV19-TRBJ2-2	8.74104e-05
CASGDSREKLFF-TRBV7-9-TRBJ1-4	3.99134e-07
CASGEAGVTGELFF-TRBV12-3-TRBJ2-2	2.75403e-05
CASGERGGPDTQYF-TRBV6-5-TRBJ2-3	1.71628e-05
CASGETASGNTIYF-TRBV12-3-TRBJ1-3	2.2152e-05
CASGETGNYGYTF-TRBV19-TRBJ1-2	2.41476e-05
CASGEWNTIYF-TRBV3-1-TRBJ1-3	3.73191e-05
CASGFDITGGEHTEAFF-TRBV12-5-TRBJ1-1	3.59221e-06
CASGFDRVDPGNTIYF-TRBV12-5-TRBJ1-3	6.98485e-06
CASGFFLGQPVTDTQYF-TRBV12-5-TRBJ2-3	1.59654e-06
CASGFGGRGNTIYF-TRBV12-5-TRBJ1-3	8.98052e-06
CASGFGGSNQPQHF-TRBV3-1-TRBJ1-5	1.55662e-05
CASGFHRAQGEQYF-TRBV12-5-TRBJ2-7	3.59221e-06
CASGFILGVGQGNTEAFF-TRBV12-5-TRBJ1-1	2.39481e-06
CASGFIPGRTYGYTF-TRBV12-5-TRBJ1-2	1.65641e-05
CASGFLIEGLRSGANVLTF-TRBV12-5-TRBJ2-6	1.1974e-06
CASGFLIPGTGYEKLFF-TRBV12-5-TRBJ1-4	3.19307e-06
CASGFLLDRAPSINYGYTF-TRBV12-5-TRBJ1-2	1.99567e-06
CASGFLVVQGELVGYTF-TRBV12-5-TRBJ1-2	4.78961e-06
CASGFRAAGPQHF-TRBV12-5-TRBJ1-5	7.38398e-06
CASGFRGTAQYF-TRBV27-TRBJ2-3	1.99567e-07
CASGFRPSSGNTIYF-TRBV12-5-TRBJ1-3	1.01779e-05
CASGFRTDSSTDTQYF-TRBV12-5-TRBJ2-3	6.98485e-06
CASGFTLGEPEEHYGYTF-TRBV12-5-TRBJ1-2	1.27723e-05
CASGFVLAGTPGANVLTF-TRBV12-5-TRBJ2-6	7.98269e-07
CASGFVLQGNEKLFF-TRBV12-5-TRBJ1-4	1.39697e-06
CASGGADTGELFF-TRBV3-1-TRBJ2-2	2.13537e-05
CASGGAMYEQFF-TRBV6-6-TRBJ2-1	2.19524e-06
CASGGAVYEQYF-TRBV6-1-TRBJ2-7	3.8716e-05
CASGGDRTTVELFF-TRBV5-4-TRBJ2-2	1.35706e-05
CASGGDSYEQYV-TRBV6-4-TRBJ2-7	2.35489e-05
CASGGDWGARTDTQYF-TRBV2-TRBJ2-3	1.99567e-07
CASGGEAEAFF-TRBV5-1-TRBJ1-1	1.59654e-06
CASGGEGRGGELFF-TRBV27-TRBJ2-2	7.98269e-07
CASGGEGSQETQYF-TRBV9-TRBJ2-5	1.25727e-05
CASGGEPQHF-TRBV19-TRBJ1-5	1.29719e-05
CASGGGAYGYTF-TRBV6-6-TRBJ1-2	1.23732e-05
CASGGGGALGAAEAFF-TRBV2-TRBJ1-1	1.39697e-06
CASGGGGGPYEQYF-TRBV6-6-TRBJ2-7	2.03558e-05
CASGGGGGQPQHF-TRBV6-6-TRBJ1-5	6.48593e-05
CASGGGGRTWEQYF-TRBV12-5-TRBJ2-7	7.58355e-06
CASGGGGTEAFF-TRBV5-1-TRBJ1-1	1.99567e-07
CASGGGSETQYF-TRBV6-5-TRBJ2-5	0.000104174
CASGGGTAISGANVLTF-TRBV5-1-TRBJ2-6	3.19307e-06
CASGGLAEETQYF-TRBV9-TRBJ2-5	2.03558e-05
CASGGLAGNTDTQYF-TRBV27-TRBJ2-3	2.55446e-05
CASGGLAGPTDTQYF-TRBV12-3-TRBJ2-3	8.38182e-06
CASGGLAGVPGELFF-TRBV19-TRBJ2-2	1.99567e-07
CASGGLANEKLFF-TRBV28-TRBJ1-4	1.99567e-07
CASGGLGYTF-TRBV7-9-TRBJ1-2	3.39264e-06
CASGGPDQPQHF-TRBV3-1-TRBJ1-5	5.36836e-05
CASGGPGGDTQYF-TRBV12-5-TRBJ2-3	1.99567e-05
CASGGQGADYGYTF-TRBV5-1-TRBJ1-2	1.99567e-07
CASGGQGIPDTQYF-TRBV6-5-TRBJ2-3	8.52152e-05
CASGGQGNHEQYF-TRBV10-3-TRBJ2-7	1.99567e-07
CASGGQGNSPLHF-TRBV12-3-TRBJ1-6	3.65208e-05
CASGGQGSNTGELFF-TRBV4-2-TRBJ2-2	2.09545e-05
CASGGQGTTEAFF-TRBV5-1-TRBJ1-1	7.58355e-05
CASGGQNYGYTF-TRBV5-1-TRBJ1-2	1.99567e-07
CASGGQQINYGYTF-TRBV10-3-TRBJ1-2	3.35273e-05
CASGGQTLNTEAFF-TRBV21-1-TRBJ1-1	1.99567e-07
CASGGQYSNQPQHF-TRBV6-5-TRBJ1-5	1.99567e-07
CASGGRAAYEQYF-TRBV19-TRBJ2-7	2.61433e-05
CASGGRGANVLTF-TRBV21-1-TRBJ2-6	4.98918e-06
CASGGRGINQPQHF-TRBV2-TRBJ1-5	1.61649e-05
CASGGRRVFEQYF-TRBV3-1-TRBJ2-7	7.20437e-05
CASGGRTGGYEQYF-TRBV12-5-TRBJ2-7	8.38182e-06
CASGGRVVGYNSPLHF-TRBV6-6-TRBJ1-6	2.41476e-05
CASGGSGNTGELFF-TRBV6-6-TRBJ2-2	2.25511e-05
CASGGSNQPQHF-TRBV7-9-TRBJ1-5	1.39697e-06
CASGGSRTDTQYF-TRBV7-6-TRBJ2-3	7.38398e-06
CASGGSSTDTQYF-TRBV6-1-TRBJ2-3	1.05771e-05
CASGGTANSPLHF-TRBV7-9-TRBJ1-6	7.98269e-07
CASGGTANTEAFF-TRBV12-5-TRBJ1-1	9.57922e-06
CASGGTAQETQYF-TRBV19-TRBJ2-5	1.99567e-07
CASGGTGGADTQYF-TRBV6-1-TRBJ2-3	5.38831e-06
CASGGTGGGEQFF-TRBV7-3-TRBJ2-1	3.39264e-06
CASGGTGNQPQHF-TRBV25-1-TRBJ1-5	5.98701e-06
CASGGTPDSSYGYTF-TRBV6-5-TRBJ1-2	1.99567e-07
CASGGTPEAFF-TRBV6-5-TRBJ1-1	7.50372e-05
CASGGVLRDTQYF-TRBV19-TRBJ2-3	3.8716e-05
CASGGWADSGEKLFF-TRBV10-2-TRBJ1-4	8.78095e-06
CASGHGTANTGELFF-TRBV12-5-TRBJ2-2	1.09762e-05
CASGHPNTGELFF-TRBV7-9-TRBJ2-2	1.39697e-06
CASGHPNYGYTF-TRBV12-3-TRBJ1-2	2.95359e-05
CASGHQGAEGEQYV-TRBV5-4-TRBJ2-7	5.98701e-07
CASGHRGIGDGKGYTF-TRBV27-TRBJ1-2	8.78095e-06
CASGHRVEAFF-TRBV6-6-TRBJ1-1	5.42823e-05
CASGIDDRALYF-TRBV12-5-TRBJ1-3	1.21736e-05
CASGIDRSTEAFF-TRBV12-5-TRBJ1-1	1.37701e-05
CASGIEGGIGEKLFF-TRBV12-3-TRBJ1-4	5.78745e-06
CASGIRGDTQYF-TRBV2-TRBJ2-3	5.18875e-06
CASGISGGDEKLFF-TRBV27-TRBJ1-4	1.21736e-05
CASGITGANTEAFF-TRBV5-1-TRBJ1-1	7.78312e-06
CASGKAGTREQYF-TRBV10-1-TRBJ2-7	7.98269e-06
CASGKDREDYGYTF-TRBV6-5-TRBJ1-2	9.22e-05
CASGKGDSPLHF-TRBV6-1-TRBJ1-6	9.18009e-06
CASGKGGAPDYGYTF-TRBV5-1-TRBJ1-2	2.09545e-05
CASGKGPQHTGELFF-TRBV7-2-TRBJ2-2	5.36836e-05
CASGKGVGGTDTQYF-TRBV5-1-TRBJ2-3	4.98918e-06
CASGKQGSEKLFF-TRBV27-TRBJ1-4	1.99567e-07
CASGLAFSYNEQFF-TRBV7-2-TRBJ2-1	5.98701e-07
CASGLAGAGDTQYF-TRBV12-5-TRBJ2-3	5.98701e-06
CASGLAGASTDTQYF-TRBV3-1-TRBJ2-3	0.000160452
CASGLAGGFKDTQYF-TRBV12-5-TRBJ2-3	1.99567e-07
CASGLAGGYTEAFF-TRBV5-1-TRBJ1-1	1.99567e-07
CASGLAGTGELFF-TRBV7-3-TRBJ2-2	3.29286e-05
CASGLARGFYGYTF-TRBV12-5-TRBJ1-2	1.99567e-07
CASGLDDRAGYTF-TRBV12-5-TRBJ1-2	2.59437e-05
CASGLDLPEDRDGYTF-TRBV12-5-TRBJ1-2	2.59437e-06
CASGLDRADQPQHF-TRBV12-5-TRBJ1-5	3.99134e-07
CASGLDRDKQNK-TRBV12-5-TRBJ2-3	3.99134e-07
CASGLDRDRENK-TRBV12-5-TRBJ2-3	1.99567e-07
CASGLDRDREQYF-TRBV12-5-TRBJ2-7	1.99567e-07
CASGLDRDRQYN-TRBV12-5-TRBJ2-3	5.98701e-07
CASGLDRDTQYF-TRBV12-5-TRBJ2-3	0.0124003
CASGLDRGPFHTQYF-TRBV12-5-TRBJ2-3	4.78961e-06
CASGLDRTGGHGELFF-TRBV12-5-TRBJ2-2	4.78961e-06
CASGLDTRYRADTQYF-TRBV12-5-TRBJ2-3	5.78745e-06
CASGLEAGATYEQYF-TRBV12-5-TRBJ2-7	1.09762e-05
CASGLEGEKLFF-TRBV3-1-TRBJ1-4	4.96922e-05
CASGLEGRLMNTEAFF-TRBV12-5-TRBJ1-1	6.18658e-06
CASGLGDGGETQYF-TRBV12-5-TRBJ2-5	2.59437e-06
CASGLGETDTQYF-TRBV12-5-TRBJ2-3	1.07766e-05
CASGLGGGSGPQHF-TRBV7-2-TRBJ1-5	1.99567e-07
CASGLGLAGGGGDTQYF-TRBV12-5-TRBJ2-3	3.99134e-07
CASGLGNYEQYF-TRBV10-2-TRBJ2-7	1.99567e-07
CASGLGPGSEQYF-TRBV12-3-TRBJ2-7	5.78745e-06
CASGLGSGSTDTQYF-TRBV12-5-TRBJ2-3	2.99351e-06
CASGLGTGGVDYEQYF-TRBV12-5-TRBJ2-7	1.87593e-05
CASGLGTGVGEKLFF-TRBV12-5-TRBJ1-4	1.7961e-06
CASGLGTRYEQYV-TRBV7-9-TRBJ2-7	1.1974e-06
CASGLGTSGAYNEQFF-TRBV7-3-TRBJ2-1	7.78312e-06
CASGLGVGRNQPQHF-TRBV12-5-TRBJ1-5	5.98701e-07
CASGLGVLFYGYTF-TRBV12-5-TRBJ1-2	8.78095e-06
CASGLHGAVGTEAFF-TRBV12-5-TRBJ1-1	3.99134e-05
CASGLIPPSGTSGAASYEQYV-TRBV12-5-TRBJ2-7	5.38831e-06
CASGLKGADTQYF-TRBV12-5-TRBJ2-3	1.99567e-07
CASGLKRTGGLCSYEQYV-TRBV21-1-TRBJ2-7	2.47463e-05
CASGLLAPGGGTEAFF-TRBV12-5-TRBJ1-1	9.97836e-06
CASGLLGAEAFF-TRBV12-5-TRBJ1-1	5.3484e-05
CASGLLSGGEGGYTF-TRBV12-5-TRBJ1-2	9.37966e-06
CASGLLTGGDTEAFF-TRBV12-5-TRBJ1-1	1.17745e-05
CASGLLTGYGYTF-TRBV2-TRBJ1-2	1.45684e-05
CASGLNRDGYTF-TRBV2-TRBJ1-2	4.19091e-06
CASGLPPGKLFF-TRBV12-5-TRBJ1-4	1.31714e-05
CASGLPSGGASTGELFF-TRBV12-5-TRBJ2-2	1.39697e-06
CASGLQGFYGYTF-TRBV12-5-TRBJ1-2	1.99567e-07
CASGLQGHLNTEAFF-TRBV11-2-TRBJ1-1	9.57922e-06
CASGLQGSATNEKLFF-TRBV11-2-TRBJ1-4	1.99567e-07
CASGLRASGNTIYF-TRBV6-5-TRBJ1-3	1.61649e-05
CASGLRDRGTELFF-TRBV12-5-TRBJ1-4	1.99567e-07
CASGLRDTGYEQYF-TRBV7-6-TRBJ2-7	3.93147e-05
CASGLREGGELFF-TRBV19-TRBJ2-2	2.23515e-05
CASGLRGDRPSTDTQYF-TRBV12-5-TRBJ2-3	4.78961e-06
CASGLRGNTEAFF-TRBV7-9-TRBJ1-1	1.99567e-07
CASGLRGRAEAFF-TRBV12-5-TRBJ1-1	7.58355e-06
CASGLRGTPTSGELFF-TRBV9-TRBJ2-2	1.99567e-07
CASGLRGTYQPQHF-TRBV12-5-TRBJ1-5	3.79178e-06
CASGLRLAGVNLLAKNIQYF-TRBV12-5-TRBJ2-4	9.97836e-07
CASGLRMGSGELFF-TRBV12-5-TRBJ2-2	6.98485e-06
CASGLRTSGRIGGELFF-TRBV28-TRBJ2-2	3.33277e-05
CASGLSGGAGTDTQYF-TRBV2-TRBJ2-3	3.79178e-06
CASGLSLPGTGDGYTF-TRBV12-5-TRBJ1-2	4.59004e-06
CASGLSVGGEQYV-TRBV6-5-TRBJ2-7	1.03775e-05
CASGLTGGTQYF-TRBV25-1-TRBJ2-5	4.78961e-06
CASGLTGIYEQYF-TRBV12-5-TRBJ2-7	1.49675e-05
CASGLTLPGTGGIQPQHF-TRBV12-5-TRBJ1-5	1.7961e-06
CASGLTQETQYF-TRBV28-TRBJ2-5	4.151e-05
CASGLTSGRAITDTQYF-TRBV12-5-TRBJ2-3	3.39264e-06
CASGLTSGRAITDTQYS-TRBV12-5-TRBJ2-3	1.99567e-07
CASGLTSGTVYEQYF-TRBV12-5-TRBJ2-7	5.58788e-06
CASGLVAGELFF-TRBV19-TRBJ2-2	1.99567e-07
CASGLVAGQRTGELFF-TRBV12-5-TRBJ2-2	2.79394e-06
CASGLVAVTGGGTEAFF-TRBV12-5-TRBJ1-1	8.98052e-06
CASGLVDLNEQFF-TRBV14-TRBJ2-1	1.05771e-05
CASGLVGTGFYEQYF-TRBV12-5-TRBJ2-7	1.39697e-06
CASGLVGTGRSEAFF-TRBV12-5-TRBJ1-1	3.99134e-06
CASGLVLAGKDTQYF-TRBV12-5-TRBJ2-3	2.59437e-06
CASGLVLRGHGDTQYF-TRBV12-5-TRBJ2-3	3.99134e-06
CASGLVLRSPSYEQYF-TRBV12-5-TRBJ2-7	1.7961e-06
CASGLVNRGLFEAFF-TRBV12-5-TRBJ1-1	4.98918e-06
CASGLVPPQEIYGYTF-TRBV12-5-TRBJ1-2	1.03775e-05
CASGLVQGGLYEQYF-TRBV12-5-TRBJ2-7	4.19091e-06
CASGLVQGLQETQYF-TRBV12-5-TRBJ2-5	2.0755e-05
CASGLVRLAGGSTDTQYF-TRBV12-5-TRBJ2-3	3.59221e-06
CASGLVRTAALNTEAFF-TRBV12-5-TRBJ1-1	1.67636e-05
CASGLVRTEDDSNQPQHF-TRBV12-5-TRBJ1-5	8.78095e-06
CASGLVSDREFETQYF-TRBV12-5-TRBJ2-5	8.98052e-06
CASGLVSGQGNEVGYGYTF-TRBV12-5-TRBJ1-2	1.4768e-05
CASGLVSPSRAFF-TRBV12-5-TRBJ1-1	7.98269e-06
CASGLVTAGASNQPQHF-TRBV12-5-TRBJ1-5	7.78312e-06
CASGNPDSFTEAFF-TRBV5-1-TRBJ1-1	2.93364e-05
CASGNPGGELFF-TRBV27-TRBJ2-2	1.59654e-06
CASGNPGNTEAFF-TRBV9-TRBJ1-1	1.99567e-07
CASGNVGGGTEAFF-TRBV5-1-TRBJ1-1	1.99567e-06
CASGPAGADEQYF-TRBV19-TRBJ2-7	1.05771e-05
CASGPAGSGNTEAFF-TRBV19-TRBJ1-1	3.19307e-05
CASGPDPGRAQYF-TRBV27-TRBJ2-3	4.05121e-05
CASGPDRINEKLFF-TRBV6-6-TRBJ1-4	2.57442e-05
CASGPDVGQQFYGYTF-TRBV12-5-TRBJ1-2	8.58139e-06
CASGPDYEQYF-TRBV28-TRBJ2-7	1.99567e-07
CASGPERGYETQYF-TRBV9-TRBJ2-5	2.93364e-05
CASGPGDRPFYGYTF-TRBV6-5-TRBJ1-2	5.58788e-05
CASGPGELNTEAFF-TRBV5-1-TRBJ1-1	6.14667e-05
CASGPGGGETQYF-TRBV12-3-TRBJ2-5	1.75619e-05
CASGPGGGSTEAFF-TRBV6-5-TRBJ1-1	4.86944e-05
CASGPGGITEAFF-TRBV5-1-TRBJ1-1	2.73407e-05
CASGPGGLALEQYF-TRBV19-TRBJ2-7	7.48377e-05
CASGPGGRTDTQYF-TRBV12-5-TRBJ2-3	5.78745e-06
CASGPGGTDTQYF-TRBV7-9-TRBJ2-3	1.1974e-06
CASGPGGVSSYEQYF-TRBV12-5-TRBJ2-7	2.79394e-06
CASGPGLAEWESTDTQYF-TRBV10-1-TRBJ2-3	1.21736e-05
CASGPGLAGGFSSYNEQFF-TRBV19-TRBJ2-1	1.99567e-07
CASGPGNEQFF-TRBV12-5-TRBJ2-1	1.59654e-06
CASGPGQGDEKLFF-TRBV9-TRBJ1-4	4.19091e-06
CASGPGQGDTEAFF-TRBV12-5-TRBJ1-1	1.15749e-05
CASGPGQIEAFF-TRBV6-5-TRBJ1-1	1.97571e-05
CASGPGQRANTGELFF-TRBV12-3-TRBJ2-2	7.32411e-05
CASGPGRGSAYGYTF-TRBV19-TRBJ1-2	6.98485e-05
CASGPGTAYEQYF-TRBV12-5-TRBJ2-7	5.78745e-06
CASGPGTSGRTGELFF-TRBV12-5-TRBJ2-2	7.78312e-06
CASGPGTTGDTQYF-TRBV5-1-TRBJ2-3	3.97139e-05
CASGPGVRYEQYF-TRBV5-1-TRBJ2-7	4.19091e-05
CASGPHSIYEQYV-TRBV10-2-TRBJ2-7	2.51455e-05
CASGPKPPGYTF-TRBV6-5-TRBJ1-2	3.63212e-05
CASGPLGLLTAFF-TRBV6-5-TRBJ1-1	1.05771e-05
CASGPPFPNTGELFF-TRBV6-5-TRBJ2-2	1.07766e-05
CASGPPGGSTGELFF-TRBV12-3-TRBJ2-2	4.76965e-05
CASGPPGTSANYEQYV-TRBV12-5-TRBJ2-7	1.21736e-05
CASGPPREGLTDTQYF-TRBV27-TRBJ2-3	4.98918e-06
CASGPQEGGEQFF-TRBV6-4-TRBJ2-1	6.38615e-06
CASGPRDTYEQYF-TRBV2-TRBJ2-7	5.38831e-06
CASGPRQDTQYF-TRBV2-TRBJ2-3	3.99134e-06
CASGPRTGGYGYTF-TRBV12-5-TRBJ1-2	1.53667e-05
CASGPRTGHEKLFF-TRBV12-3-TRBJ1-4	2.29502e-05
CASGPRTSPDTQYF-TRBV7-8-TRBJ2-3	8.78095e-06
CASGPSSSTDTQYF-TRBV6-6-TRBJ2-3	9.4994e-05
CASGPTGLAKYEQYF-TRBV7-9-TRBJ2-7	5.98701e-07
CASGPTGSTEAFF-TRBV19-TRBJ1-1	1.53667e-05
CASGPTHRGNQETQYF-TRBV12-5-TRBJ2-5	5.18875e-06
CASGPTLEGAGDSQYF-TRBV6-2-TRBJ2-3	2.99351e-06
CASGPVVGHGDEKLFF-TRBV6-1-TRBJ1-4	8.98052e-06
CASGPWGTEAFF-TRBV5-4-TRBJ1-1	5.78745e-06
CASGPWTDANYGYTF-TRBV12-5-TRBJ1-2	7.98269e-07
CASGPYSGGAPNTGELFF-TRBV2-TRBJ2-2	1.59654e-06
CASGQDDYGYTF-TRBV19-TRBJ1-2	0.000102977
CASGQDNYGYTF-TRBV2-TRBJ1-2	1.1974e-06
CASGQGDTQYF-TRBV3-1-TRBJ2-3	2.31498e-05
CASGQGGVTEAFF-TRBV12-3-TRBJ1-1	1.23732e-05
CASGQGHTGELFF-TRBV6-4-TRBJ2-2	3.93147e-05
CASGQGIDEKLFF-TRBV12-3-TRBJ1-4	1.23732e-05
CASGQGINNQPQHF-TRBV19-TRBJ1-5	4.68983e-05
CASGQGLVGTGELFF-TRBV5-1-TRBJ2-2	8.94061e-05
CASGQGPNQPQHF-TRBV5-1-TRBJ1-5	2.31498e-05
CASGQGRDATNEKLFF-TRBV7-9-TRBJ1-4	7.98269e-07
CASGQGSNTIYF-TRBV30-TRBJ1-3	3.67204e-05
CASGQGSTDTQYF-TRBV19-TRBJ2-3	1.99567e-07
CASGQGSYGYTF-TRBV3-1-TRBJ1-2	4.35056e-05
CASGQGTANTEAFF-TRBV12-5-TRBJ1-1	7.18442e-06
CASGQGTSGYNEQFF-TRBV5-4-TRBJ2-1	5.98701e-07
CASGQIGTAYSYEQYF-TRBV28-TRBJ2-7	1.99567e-07
CASGQSSGGASEQYF-TRBV2-TRBJ2-7	9.97836e-07
CASGQTNQPQHF-TRBV7-9-TRBJ1-5	1.7961e-06
CASGRAANEKLFF-TRBV2-TRBJ1-4	1.7961e-06
CASGRAGEGYTF-TRBV6-5-TRBJ1-2	2.45468e-05
CASGRAGTEAFF-TRBV19-TRBJ1-1	5.58788e-06
CASGRARGDYGYTF-TRBV28-TRBJ1-2	1.39697e-06
CASGRDETDTQYF-TRBV6-2-TRBJ2-3	1.61649e-05
CASGRDFQETQYF-TRBV7-2-TRBJ2-5	2.61433e-05
CASGRDRNTGELFF-TRBV5-4-TRBJ2-2	1.7961e-06
CASGRDRRSGELFF-TRBV6-4-TRBJ2-2	2.95359e-05
CASGRDSPYEQYF-TRBV5-1-TRBJ2-7	6.58572e-06
CASGRDSRNQPQHF-TRBV6-5-TRBJ1-5	1.39697e-05
CASGRDTGATNEKLFF-TRBV6-5-TRBJ1-4	2.13537e-05
CASGRDTIRDEAFF-TRBV2-TRBJ1-1	5.38831e-06
CASGRDYEQYF-TRBV12-3-TRBJ2-7	1.99567e-07
CASGREDYEQYF-TRBV6-2-TRBJ2-7	9.57922e-06
CASGREGGGNTIYF-TRBV12-3-TRBJ1-3	1.39697e-05
CASGRETYEQYF-TRBV18-TRBJ2-7	7.98269e-06
CASGRFLGSWNEKLFF-TRBV12-5-TRBJ1-4	4.98918e-06
CASGRGADEKLFF-TRBV25-1-TRBJ1-4	1.1974e-06
CASGRGARTDTQYF-TRBV19-TRBJ2-3	2.29502e-05
CASGRGDTEAFF-TRBV19-TRBJ1-1	4.151e-05
CASGRGDTQYF-TRBV10-3-TRBJ2-3	3.89156e-05
CASGRGGDTDTQYF-TRBV6-2-TRBJ2-3	2.79394e-06
CASGRGGGNQPQHF-TRBV19-TRBJ1-5	1.73623e-05
CASGRGGQDTQYF-TRBV5-4-TRBJ2-3	3.79178e-06
CASGRGGRGREQYF-TRBV23-1-TRBJ2-7	7.18442e-06
CASGRGGTEAFF-TRBV7-6-TRBJ1-1	6.02693e-05
CASGRGGTEAFF-TRBV9-TRBJ1-1	1.11758e-05
CASGRGLGDEQYF-TRBV3-1-TRBJ2-7	1.99567e-07
CASGRGMAGDEKLFF-TRBV6-1-TRBJ1-4	1.27723e-05
CASGRGMNTEAFF-TRBV12-3-TRBJ1-1	9.73888e-05
CASGRGNTEAFF-TRBV6-5-TRBJ1-1	1.01779e-05
CASGRGPAAQYF-TRBV19-TRBJ2-3	1.99567e-07
CASGRGPTYEQYF-TRBV5-5-TRBJ2-7	1.1974e-06
CASGRGPYEQYF-TRBV7-6-TRBJ2-7	1.81606e-05
CASGRGRAEYTEAFF-TRBV12-5-TRBJ1-1	5.18875e-06
CASGRGRQPQHF-TRBV28-TRBJ1-5	2.03558e-05
CASGRGSGETQYF-TRBV7-6-TRBJ2-5	3.99134e-07
CASGRGSSYNEQFF-TRBV6-5-TRBJ2-1	1.59654e-06
CASGRGTGELFF-TRBV5-4-TRBJ2-2	4.39048e-06
CASGRGTGGGRDTEAFF-TRBV6-6-TRBJ1-1	3.67204e-05
CASGRGTHEQYF-TRBV7-2-TRBJ2-7	1.99567e-07
CASGRGVNTGELFF-TRBV7-3-TRBJ2-2	2.2152e-05
CASGRLHQGQTKLNTEAFF-TRBV12-5-TRBJ1-1	1.09762e-05
CASGRLISEAFF-TRBV2-TRBJ1-1	5.78745e-06
CASGRNTEAFF-TRBV6-1-TRBJ1-1	1.69632e-05
CASGRPSSGNTIYF-TRBV7-2-TRBJ1-3	3.01346e-05
CASGRPTGDEQYF-TRBV12-3-TRBJ2-7	4.13104e-05
CASGRQGAGQPQHF-TRBV2-TRBJ1-5	2.59437e-06
CASGRQGAHGELFF-TRBV5-1-TRBJ2-2	2.35489e-05
CASGRQGGGEKLFF-TRBV12-5-TRBJ1-4	3.19307e-06
CASGRQGPNQPQHF-TRBV12-5-TRBJ1-5	1.1974e-05
CASGRQGSENGYTF-TRBV7-9-TRBJ1-2	1.59654e-06
CASGRQGWGQPQHF-TRBV6-6-TRBJ1-5	2.03558e-05
CASGRQQETQYF-TRBV6-6-TRBJ2-5	3.21303e-05
CASGRQSNQPQHF-TRBV19-TRBJ1-5	1.73623e-05
CASGRRANEKLFF-TRBV12-3-TRBJ1-4	2.03558e-05
CASGRRATEAFF-TRBV6-5-TRBJ1-1	2.11541e-05
CASGRRGNEKLFF-TRBV6-5-TRBJ1-4	2.05554e-05
CASGRRTEQYF-TRBV7-2-TRBJ2-7	1.99567e-07
CASGRSYPSEPPYGYTF-TRBV27-TRBJ1-2	1.85597e-05
CASGRTGGHTDTQYF-TRBV12-5-TRBJ2-3	4.59004e-06
CASGRTGNTEAFF-TRBV6-5-TRBJ1-1	0.000111558
CASGRTGQPPQPQHF-TRBV12-5-TRBJ1-5	1.99567e-06
CASGRTPNEKLFF-TRBV19-TRBJ1-4	1.37701e-05
CASGRTRTSTDTQYF-TRBV19-TRBJ2-3	1.99567e-07
CASGRTSGRAEVDTQYF-TRBV12-5-TRBJ2-3	2.39481e-06
CASGRTSGSNTGELFF-TRBV19-TRBJ2-2	5.52801e-05
CASGSALGNTIYF-TRBV27-TRBJ1-3	1.11758e-05
CASGSDLGTFYGYTF-TRBV12-5-TRBJ1-2	8.78095e-06
CASGSDRGRVGRGTGELFF-TRBV12-5-TRBJ2-2	2.79394e-06
CASGSEEGSSTEAFF-TRBV2-TRBJ1-1	2.55446e-05
CASGSGIDTEAFF-TRBV27-TRBJ1-1	1.99567e-07
CASGSGLSEAFF-TRBV6-1-TRBJ1-1	9.57922e-06
CASGSGRGGETQYF-TRBV28-TRBJ2-5	1.99567e-07
CASGSGTGGMNTEAFF-TRBV12-5-TRBJ1-1	7.18442e-06
CASGSGTNTGELFF-TRBV6-1-TRBJ2-2	9.37966e-06
CASGSGTSYGYTF-TRBV12-5-TRBJ1-2	3.15316e-05
CASGSGVAGELFF-TRBV6-5-TRBJ2-2	5.54797e-05
CASGSILAITPRGEQYV-TRBV12-5-TRBJ2-7	3.59221e-06
CASGSLEDIVVAFF-TRBV12-5-TRBJ1-1	3.99134e-06
CASGSPGGVSQPQHF-TRBV12-5-TRBJ1-5	6.78528e-06
CASGSPGIDTEAFF-TRBV27-TRBJ1-1	5.60784e-05
CASGSPGPEHGYTF-TRBV12-3-TRBJ1-2	2.13537e-05
CASGSPRRGVAGELFF-TRBV2-TRBJ2-2	9.97836e-07
CASGSQGAVEQFF-TRBV2-TRBJ2-1	3.99134e-07
CASGSRASYEQYF-TRBV12-5-TRBJ2-7	1.99567e-07
CASGSREGEPQHF-TRBV12-3-TRBJ1-5	9.97836e-07
CASGSRGTGTGELFF-TRBV27-TRBJ2-2	1.49675e-05
CASGSRTANTEAFF-TRBV12-5-TRBJ1-1	8.38182e-06
CASGSSGAITEAFF-TRBV6-1-TRBJ1-1	1.4768e-05
CASGSSGGAFF-TRBV12-5-TRBJ1-1	1.21736e-05
CASGSTGGLYGYTF-TRBV6-5-TRBJ1-2	1.99567e-07
CASGSTGIGGYTF-TRBV12-5-TRBJ1-2	3.71195e-05
CASGTADYQPQHF-TRBV19-TRBJ1-5	4.62996e-05
CASGTATATTEKLFF-TRBV2-TRBJ1-4	9.97836e-07
CASGTAYGYTF-TRBV6-5-TRBJ1-2	4.92931e-05
CASGTDRGVSGNTIYF-TRBV27-TRBJ1-3	9.97836e-06
CASGTDTMYGYTF-TRBV2-TRBJ1-2	7.78312e-06
CASGTENSPLHF-TRBV5-1-TRBJ1-6	3.01346e-05
CASGTESNQPQHF-TRBV30-TRBJ1-5	3.57225e-05
CASGTFYEQYF-TRBV6-5-TRBJ2-7	9.22e-05
CASGTGDGYTF-TRBV28-TRBJ1-2	1.99567e-07
CASGTGEDTGELFF-TRBV6-4-TRBJ2-2	0.000293962
CASGTGGIGELFF-TRBV5-1-TRBJ2-2	1.49675e-05
CASGTGGTDTQYF-TRBV19-TRBJ2-3	1.99567e-07
CASGTGGTDTQYF-TRBV25-1-TRBJ2-3	4.39048e-06
CASGTGGTEAFF-TRBV19-TRBJ1-1	1.7961e-05
CASGTGIHYEQYF-TRBV6-4-TRBJ2-7	1.99567e-07
CASGTGITGELFF-TRBV6-4-TRBJ2-2	1.99567e-07
CASGTGITGNTIYF-TRBV19-TRBJ1-3	3.03342e-05
CASGTGLAEETQYF-TRBV5-1-TRBJ2-5	8.98052e-06
CASGTGPTINTEAFF-TRBV6-1-TRBJ1-1	1.65641e-05
CASGTGRPNQPQHF-TRBV12-3-TRBJ1-5	1.95576e-05
CASGTGRYSGELFF-TRBV5-1-TRBJ2-2	2.85381e-05
CASGTGSSGANVLTF-TRBV19-TRBJ2-6	2.79394e-06
CASGTGVNTEAFF-TRBV7-3-TRBJ1-1	2.03558e-05
CASGTGVNTGELFF-TRBV12-5-TRBJ2-2	6.78528e-06
CASGTGYEQYF-TRBV12-3-TRBJ2-7	1.39697e-05
CASGTGYGYTF-TRBV5-8-TRBJ1-2	1.21736e-05
CASGTNYGYTF-TRBV5-1-TRBJ1-2	3.51238e-05
CASGTPGTGDVFGADTQYF-TRBV13-TRBJ2-3	3.99134e-07
CASGTPLGQMNTEAFF-TRBV6-6-TRBJ1-1	1.99567e-07
CASGTPNNSPLHF-TRBV19-TRBJ1-6	7.98269e-06
CASGTQGGGGGQHF-TRBV12-5-TRBJ1-5	6.98485e-06
CASGTQIDTQYF-TRBV27-TRBJ2-3	1.05771e-05
CASGTRASYEQYF-TRBV6-6-TRBJ2-7	2.69416e-05
CASGTREGNEQFF-TRBV12-3-TRBJ2-1	1.57658e-05
CASGTREKLFF-TRBV27-TRBJ1-4	1.29719e-05
CASGTRGGRMGTDTQYF-TRBV12-3-TRBJ2-3	1.63645e-05
CASGTRNTGELFF-TRBV13-TRBJ2-2	5.98701e-07
CASGTRTSEAQYF-TRBV2-TRBJ2-3	4.59004e-06
CASGTSEYNEQFF-TRBV2-TRBJ2-1	1.39697e-06
CASGTSGASSTDTQYF-TRBV2-TRBJ2-3	1.99567e-07
CASGTSGPYNEQFF-TRBV5-1-TRBJ2-1	2.39481e-06
CASGTSGRYTGELFF-TRBV7-2-TRBJ2-2	2.23515e-05
CASGTSGTAEAFF-TRBV5-1-TRBJ1-1	5.84732e-05
CASGTSLDTGELFF-TRBV2-TRBJ2-2	2.79394e-06
CASGTTGFGGDTQYF-TRBV6-6-TRBJ2-3	5.14883e-05
CASGTTGTGVVRELFF-TRBV12-5-TRBJ2-2	5.18875e-06
CASGTTTGVGHYGYTF-TRBV12-5-TRBJ1-2	2.09545e-05
CASGTVEAFF-TRBV6-1-TRBJ1-1	1.37701e-05
CASGTVRGTEAFF-TRBV27-TRBJ1-1	4.78961e-06
CASGVAGGSNEQFF-TRBV25-1-TRBJ2-1	6.38615e-06
CASGVATGSYGYTF-TRBV4-2-TRBJ1-2	3.67204e-05
CASGVAVYNEQFF-TRBV19-TRBJ2-1	1.59654e-06
CASGVGGFGGYTF-TRBV25-1-TRBJ1-2	2.6742e-05
CASGVLETGIYGYTF-TRBV12-5-TRBJ1-2	6.98485e-06
CASGVQGEGYGYTF-TRBV5-1-TRBJ1-2	8.32195e-05
CASGVQRTQYF-TRBV2-TRBJ2-7	7.38398e-06
CASGVRGDSPLHF-TRBV12-4-TRBJ1-6	1.7961e-05
CASGVRGSDEQYV-TRBV19-TRBJ2-7	1.27723e-05
CASGVSGYIYEQYF-TRBV28-TRBJ2-7	1.99567e-07
CASGVTSGRATVDEQFF-TRBV12-5-TRBJ2-1	3.99134e-07
CASGVVEPGQGGYSNQPQHF-TRBV12-5-TRBJ1-5	1.39697e-06
CASGVVESGQGGYSNQPQHF-TRBV12-5-TRBJ1-5	1.99567e-07
CASGWAGGGVTEAFF-TRBV12-5-TRBJ1-1	3.19307e-06
CASGWDPAGDTQYF-TRBV27-TRBJ2-3	1.29719e-05
CASGWGIGPDTQYF-TRBV10-2-TRBJ2-3	2.05554e-05
CASGWGPRGGNEQFF-TRBV12-5-TRBJ2-1	1.99567e-07
CASGWRASGDNEQFF-TRBV12-5-TRBJ2-1	1.99567e-07
CASGWREYGELFF-TRBV12-5-TRBJ2-2	1.99567e-07
CASGWRGAGGTEAFF-TRBV12-5-TRBJ1-1	2.99351e-06
CASGYLAAYEQYV-TRBV2-TRBJ2-7	5.58788e-06
CASGYLQGNEQYF-TRBV5-1-TRBJ2-7	1.43688e-05
CASGYRAGYTF-TRBV6-5-TRBJ1-2	0.000107367
CASHAQGTQYF-TRBV23-1-TRBJ2-3	1.63645e-05
CASHDRDRYGYTF-TRBV5-1-TRBJ1-2	3.19307e-05
CASHEQGRWRGEAFF-TRBV5-1-TRBJ1-1	1.07766e-05
CASHGLRDQPQHF-TRBV2-TRBJ1-5	3.19307e-06
CASHGQGATGELFF-TRBV19-TRBJ2-2	1.87593e-05
CASHGQGPTGELFF-TRBV7-9-TRBJ2-2	3.99134e-07
CASHGQGSETQYF-TRBV6-1-TRBJ2-5	3.25294e-05
CASHKGGQTNEKLFF-TRBV2-TRBJ1-4	3.19307e-06
CASHKPGKGLYEQYF-TRBV5-1-TRBJ2-7	1.99567e-07
CASHLAGGFSTDTQYF-TRBV10-2-TRBJ2-3	2.29502e-05
CASHLTGGRTEAFF-TRBV5-6-TRBJ1-1	2.79394e-06
CASHPDGSYGYTF-TRBV12-3-TRBJ1-2	0.000208947
CASHPGAPFNTDTQYF-TRBV6-6-TRBJ2-3	1.51671e-05
CASHPGPSNQPQHF-TRBV19-TRBJ1-5	1.91584e-05
CASHPIGQLNTRGGYTF-TRBV30-TRBJ1-2	2.17528e-05
CASHPLGANTGELFF-TRBV5-1-TRBJ2-2	2.17528e-05
CASHPQRRREPPNYEQYV-TRBV19-TRBJ2-7	1.99567e-07
CASHPRGETDTQYF-TRBV27-TRBJ2-3	2.83385e-05
CASHQGGTDTQYF-TRBV27-TRBJ2-3	1.59654e-06
CASHQGRALRGANVLTF-TRBV5-1-TRBJ2-6	7.98269e-07
CASHRDFNQPQHF-TRBV19-TRBJ1-5	1.1974e-05
CASHRDSTNEKLFF-TRBV19-TRBJ1-4	1.7961e-06
CASHREDATNEKLFF-TRBV2-TRBJ1-4	3.99134e-06
CASHRELTEAFF-TRBV18-TRBJ1-1	9.37966e-06
CASHRQPQNTEAFF-TRBV5-1-TRBJ1-1	1.03775e-05
CASHRREGTEAFF-TRBV19-TRBJ1-1	3.99134e-06
CASHRSGTSVETQYF-TRBV19-TRBJ2-5	1.95576e-05
CASHRTGTLREQYF-TRBV2-TRBJ2-7	2.99351e-06
CASHRVVSYEQYF-TRBV21-1-TRBJ2-7	4.51022e-05
CASHTGGDYEQYF-TRBV2-TRBJ2-7	4.39048e-06
CASHWDIPTGELFF-TRBV2-TRBJ2-2	5.78745e-06
CASIAGATGELFF-TRBV12-3-TRBJ2-2	3.81173e-05
CASIAGHLNTEAFF-TRBV2-TRBJ1-1	5.58788e-06
CASIAGRGGDTQYF-TRBV2-TRBJ2-3	2.59437e-06
CASIAGVLMKKLFF-TRBV21-1-TRBJ1-4	2.19524e-06
CASIATGNSGELFF-TRBV12-3-TRBJ2-2	1.99567e-07
CASIATRGTPPGVPQKSSYNEQFF-TRBV19-TRBJ2-1	7.98269e-07
CASIATVGGYTF-TRBV10-2-TRBJ1-2	1.99567e-07
CASIDGTEGLWSSGNTIYF-TRBV7-9-TRBJ1-3	2.59437e-06
CASIDPGQGVYGYTF-TRBV19-TRBJ1-2	0.00010138
CASIDRMNTEAFF-TRBV19-TRBJ1-1	5.3484e-05
CASIDRWNNYGYTF-TRBV6-6-TRBJ1-2	9.67901e-05
CASIEGNTEAFF-TRBV28-TRBJ1-1	3.99134e-05
CASIEGRTSGANVLTF-TRBV12-3-TRBJ2-6	7.78312e-06
CASIERQGQHYGYTF-TRBV6-5-TRBJ1-2	1.99567e-07
CASIESTGRIPEGDTEAFF-TRBV21-1-TRBJ1-1	3.2729e-05
CASIFGAQYSGNTIYF-TRBV6-5-TRBJ1-3	0.000105172
CASIFRGGYTF-TRBV2-TRBJ1-2	2.45468e-05
CASIFVGGPNEKLFF-TRBV6-5-TRBJ1-4	5.36836e-05
CASIGEGDGYTF-TRBV2-TRBJ1-2	5.98701e-06
CASIGFGAGSTDTQYF-TRBV27-TRBJ2-3	8.78095e-06
CASIGGAYYGYTF-TRBV12-3-TRBJ1-2	9.97836e-06
CASIGGEAFF-TRBV19-TRBJ1-1	1.51671e-05
CASIGGRELFF-TRBV12-3-TRBJ2-2	1.45684e-05
CASIGGSDTQYF-TRBV6-6-TRBJ2-3	1.99567e-07
CASIGGTEAFF-TRBV12-3-TRBJ1-1	1.99567e-07
CASIGLAGAYEQYV-TRBV2-TRBJ2-7	6.98485e-06
CASIGLAGSTDTQYF-TRBV2-TRBJ2-3	4.59004e-06
CASIGLGAYNEQFF-TRBV10-2-TRBJ2-1	3.59221e-06
CASIGPRGTQSTDTQYF-TRBV23-1-TRBJ2-3	2.79394e-06
CASIGRNEQFF-TRBV19-TRBJ2-1	1.7961e-06
CASIGTLNTEAFF-TRBV6-6-TRBJ1-1	1.11758e-05
CASIGTLNTEAFF-TRBV7-9-TRBJ1-1	2.39481e-06
CASIGTPQSPQHF-TRBV19-TRBJ1-5	2.41476e-05
CASIHDRGGSTGELFF-TRBV7-3-TRBJ2-2	1.99567e-07
CASIHGGDTQYF-TRBV6-1-TRBJ2-3	1.99567e-07
CASIHGSGSHEQYF-TRBV7-2-TRBJ2-7	1.99567e-07
CASIHRTESFSGANVLTF-TRBV19-TRBJ2-6	1.99567e-07
CASIKGENTEAFF-TRBV10-2-TRBJ1-1	8.18225e-06
CASIKGLNYGYTF-TRBV12-3-TRBJ1-2	6.44602e-05
CASIKIVGREMNTEAFF-TRBV19-TRBJ1-1	1.59654e-05
CASIKLGGALNQPQHF-TRBV19-TRBJ1-5	1.63645e-05
CASIKSRPLSYEQYF-TRBV21-1-TRBJ2-7	9.12022e-05
CASIKTGGSTEAFF-TRBV2-TRBJ1-1	7.78312e-06
CASILAGGDYEQYV-TRBV21-1-TRBJ2-7	6.70546e-05
CASILGQGAEAFF-TRBV19-TRBJ1-1	8.30199e-05
CASILGTANTEAFF-TRBV12-3-TRBJ1-1	1.1974e-05
CASILIGRDNSYEQYF-TRBV19-TRBJ2-7	1.99567e-07
CASILQRGDGKNIQYF-TRBV6-1-TRBJ2-4	9.77879e-06
CASILSGFGSTEAFF-TRBV19-TRBJ1-1	8.46165e-05
CASILTDGTYSGYTF-TRBV12-3-TRBJ1-2	4.94927e-05
CASILTSGSINTQYF-TRBV28-TRBJ2-3	1.45684e-05
CASIMGGARQPQHF-TRBV28-TRBJ1-5	8.38182e-06
CASIMRDGGELFF-TRBV19-TRBJ2-2	1.73623e-05
CASINGGKGANTEAFF-TRBV19-TRBJ1-1	4.45035e-05
CASINGGNTGELFF-TRBV3-1-TRBJ2-2	6.14667e-05
CASINRDGAYEQYF-TRBV10-1-TRBJ2-7	1.35706e-05
CASINRDREYGYTF-TRBV5-4-TRBJ1-2	5.78745e-06
CASINREGNTEAFF-TRBV2-TRBJ1-1	8.38182e-05
CASINRGKYEQYF-TRBV3-1-TRBJ2-7	1.7961e-06
CASINRGLGNTEAFF-TRBV6-5-TRBJ1-1	3.57225e-05
CASINSLASYNEQFF-TRBV27-TRBJ2-1	4.78961e-06
CASINWGVTEAFF-TRBV6-5-TRBJ1-1	1.03775e-05
CASIPAPVLTQLQHF-TRBV25-1-TRBJ1-5	1.99567e-07
CASIPAPVLTQPQHF-TRBV25-1-TRBJ1-5	1.1974e-06
CASIPGAGGVGANVLTF-TRBV19-TRBJ2-6	1.1974e-06
CASIPGALWGPGELFF-TRBV12-3-TRBJ2-2	1.13753e-05
CASIPGETPAGELFF-TRBV5-1-TRBJ2-2	2.49459e-05
CASIPGGDYGYTF-TRBV6-1-TRBJ1-2	2.33494e-05
CASIPGGLYEQYF-TRBV6-1-TRBJ2-7	2.11541e-05
CASIPGGQMKEAFF-TRBV6-1-TRBJ1-1	1.21736e-05
CASIPGLAGAPLQYF-TRBV2-TRBJ2-3	2.79394e-06
CASIPGPLRLARGTGELFF-TRBV12-3-TRBJ2-2	2.05554e-05
CASIPGQGQRYTF-TRBV2-TRBJ1-2	1.83602e-05
CASIPGQGTTEAFF-TRBV2-TRBJ1-1	1.99567e-07
CASIPGQGYGSPLHF-TRBV2-TRBJ1-6	2.99351e-06
CASIPKDRWRTGELFF-TRBV19-TRBJ2-2	4.59004e-06
CASIPLVYGSSYEQYF-TRBV7-9-TRBJ2-7	5.98701e-07
CASIPMGVTEAFF-TRBV7-2-TRBJ1-1	1.7961e-05
CASIPPAGHAEAFF-TRBV5-1-TRBJ1-1	2.25511e-05
CASIPREGGKMNTEAFF-TRBV19-TRBJ1-1	1.71628e-05
CASIPRGDAGNGYTF-TRBV6-1-TRBJ1-2	3.5523e-05
CASIPRSGGYTF-TRBV6-1-TRBJ1-2	1.99567e-07
CASIPRSTSGRAAYNEQFF-TRBV6-5-TRBJ2-1	7.58355e-06
CASIPSGPSPEAFF-TRBV19-TRBJ1-1	3.37268e-05
CASIPTGATGELFF-TRBV19-TRBJ2-2	2.65424e-05
CASIPTGGSYEQYF-TRBV28-TRBJ2-7	1.99567e-07
CASIPTGGTEAFF-TRBV3-1-TRBJ1-1	4.31065e-05
CASIPTPGAPSAGNTIYF-TRBV6-5-TRBJ1-3	3.05338e-05
CASIQGPNTGELFF-TRBV19-TRBJ2-2	1.73623e-05
CASIQNTGGPDTQYF-TRBV12-3-TRBJ2-3	1.91584e-05
CASIQPGQGHEQYF-TRBV6-5-TRBJ2-7	2.39481e-05
CASIQRGRLWTEAFF-TRBV19-TRBJ1-1	1.03775e-05
CASIQSPRERESSYEQYV-TRBV27-TRBJ2-7	8.38182e-05
CASIRAPGYGYTF-TRBV19-TRBJ1-2	2.41476e-05
CASIRAQGLTDTQYF-TRBV6-1-TRBJ2-3	5.98701e-07
CASIRASGGSSTDTQYF-TRBV4-2-TRBJ2-3	1.99567e-07
CASIRDRGHEQYF-TRBV2-TRBJ2-7	7.38398e-06
CASIRDRGLLNTEAFF-TRBV12-3-TRBJ1-1	1.99567e-07
CASIRDRGPGELFF-TRBV2-TRBJ2-2	1.99567e-07
CASIRDTGGTEAFF-TRBV7-9-TRBJ1-1	7.98269e-07
CASIRFTGPDTQYF-TRBV2-TRBJ2-3	7.98269e-07
CASIRGAGGDEAFF-TRBV5-1-TRBJ1-1	1.99567e-07
CASIRGDTGELFF-TRBV28-TRBJ2-2	2.79394e-06
CASIRGGLGHDTQYF-TRBV6-1-TRBJ2-3	1.25727e-05
CASIRGHGNTEAFF-TRBV12-4-TRBJ1-1	3.99134e-05
CASIRGTGGSEAFF-TRBV6-5-TRBJ1-1	0.000157458
CASIRLRASRTTEAFF-TRBV23-1-TRBJ1-1	4.55013e-05
CASIRQGAEAFF-TRBV23-1-TRBJ1-1	9.37966e-06
CASIRQGANQPQHF-TRBV19-TRBJ1-5	1.49675e-05
CASIRQGGGYTF-TRBV28-TRBJ1-2	6.78528e-06
CASIRQGRTDTQYF-TRBV5-5-TRBJ2-3	3.99134e-07
CASIRTGDMNTEAFF-TRBV6-1-TRBJ1-1	2.95359e-05
CASIRTGYDNQPQHF-TRBV19-TRBJ1-5	2.79394e-05
CASIRVQGAGELFF-TRBV19-TRBJ2-2	5.3484e-05
CASISAGSYNEQFF-TRBV6-6-TRBJ2-1	2.39481e-06
CASISGGFEAFF-TRBV25-1-TRBJ1-1	1.43688e-05
CASISGTGQAFF-TRBV3-1-TRBJ1-1	1.35706e-05
CASISGTSTGELFF-TRBV6-5-TRBJ2-2	1.99567e-07
CASISLEGAGYGYTF-TRBV5-6-TRBJ1-2	2.59437e-06
CASISPGGVTEAFF-TRBV6-5-TRBJ1-1	1.41693e-05
CASISPGPRNQPQHF-TRBV6-5-TRBJ1-5	6.78528e-06
CASISPSDPGAEAFF-TRBV28-TRBJ1-1	1.99567e-07
CASISRFSGANVLTF-TRBV6-5-TRBJ2-6	5.98701e-07
CASISSGITYEQYV-TRBV19-TRBJ2-7	3.39264e-05
CASISSLTRALWSTEAFF-TRBV7-9-TRBJ1-1	3.99134e-07
CASISTGGFYEQYF-TRBV2-TRBJ2-7	1.99567e-07
CASISTGGITEAFF-TRBV6-6-TRBJ1-1	1.07766e-05
CASISTRGQRDTEAFF-TRBV6-6-TRBJ1-1	2.77398e-05
CASISYVSPQGGYTF-TRBV19-TRBJ1-2	1.99567e-07
CASITDGRRGTEAFF-TRBV2-TRBJ1-1	2.79394e-06
CASITDWSRGYTF-TRBV2-TRBJ1-2	1.25727e-05
CASITGGGSTGELFF-TRBV19-TRBJ2-2	1.31714e-05
CASITHVPRGDTEAFF-TRBV6-5-TRBJ1-1	7.98269e-06
CASITQRDYGYTF-TRBV28-TRBJ1-2	2.49459e-05
CASITSEGRPGGYTF-TRBV28-TRBJ1-2	1.1974e-06
CASIVIPGQGNTEAFF-TRBV28-TRBJ1-1	1.85597e-05
CASIVSQGYNSPLHF-TRBV2-TRBJ1-6	3.19307e-06
CASIWTSTEDTQYF-TRBV2-TRBJ2-3	3.39264e-06
CASKAAELYSNQPQHF-TRBV2-TRBJ1-5	4.19091e-06
CASKADPNEKLFF-TRBV19-TRBJ1-4	1.99567e-07
CASKAGGNTGELFF-TRBV2-TRBJ2-2	1.21736e-05
CASKAGRANYGYTF-TRBV19-TRBJ1-2	4.80957e-05
CASKAGSAQGNTEAFF-TRBV19-TRBJ1-1	1.09762e-05
CASKAGSMNTEAFF-TRBV2-TRBJ1-1	2.99351e-06
CASKAPGQGMKKLFF-TRBV19-TRBJ1-4	1.99567e-07
CASKARDRDLYEQYF-TRBV2-TRBJ2-7	2.99351e-06
CASKARGTGDFTEAFF-TRBV12-3-TRBJ1-1	4.59004e-06
CASKATGGFDTQYF-TRBV6-1-TRBJ2-3	1.3371e-05
CASKATGGGGTEAFF-TRBV6-1-TRBJ1-1	1.99567e-07
CASKAVGANTEAFF-TRBV19-TRBJ1-1	3.03342e-05
CASKDDSGGFQPQHF-TRBV19-TRBJ1-5	1.53667e-05
CASKDLTNTGELFF-TRBV2-TRBJ1-1	1.99567e-07
CASKDRDTEAFF-TRBV19-TRBJ1-1	4.82952e-05
CASKDRDYTEAFF-TRBV6-1-TRBJ1-1	2.91368e-05
CASKDREAGVEQYF-TRBV4-1-TRBJ2-7	3.39264e-06
CASKDREDYEQYF-TRBV2-TRBJ2-7	3.79178e-06
CASKDRGVYSNQPQHF-TRBV19-TRBJ1-5	0.000123931
CASKDRGWRKNIQYF-TRBV2-TRBJ2-4	9.97836e-07
CASKDRIAGNTIYF-TRBV6-1-TRBJ1-3	2.75403e-05
CASKDRIGVNTEAFF-TRBV19-TRBJ1-1	1.99567e-07
CASKDRNTGELFF-TRBV28-TRBJ2-2	2.2152e-05
CASKDRVFQPQHF-TRBV19-TRBJ1-5	1.99567e-07
CASKDSRANTEAFF-TRBV5-1-TRBJ1-1	2.73407e-05
CASKDSSASYEQYV-TRBV2-TRBJ2-7	2.19524e-06
CASKDTNTEAFF-TRBV3-1-TRBJ1-1	3.53234e-05
CASKEAGGYTGELFF-TRBV5-1-TRBJ2-2	2.05554e-05
CASKEAGKPNYGYTF-TRBV6-5-TRBJ1-2	2.99351e-05
CASKEAPNTGELFF-TRBV10-1-TRBJ2-2	3.97139e-05
CASKEGLNTGELFF-TRBV5-1-TRBJ2-2	1.73623e-05
CASKEGPDGREKLFF-TRBV4-2-TRBJ1-4	3.37268e-05
CASKEGPLVEQFF-TRBV2-TRBJ2-1	5.98701e-07
CASKEGPSGGEDTQYF-TRBV19-TRBJ2-3	1.63645e-05
CASKEGRKDYGYTF-TRBV19-TRBJ1-2	2.77398e-05
CASKEGRTNEKLFF-TRBV19-TRBJ1-4	3.09329e-05
CASKEGSGSGEQYF-TRBV19-TRBJ2-7	1.99567e-07
CASKEGSYPYEQYF-TRBV27-TRBJ2-7	9.37966e-06
CASKEGTATNEKLFF-TRBV11-1-TRBJ1-4	1.13753e-05
CASKEGWDYGYTF-TRBV2-TRBJ1-2	1.01779e-05
CASKEQGGYGYTF-TRBV19-TRBJ1-2	1.95576e-05
CASKESGGPYEQYV-TRBV10-2-TRBJ2-7	2.25511e-05
CASKESHTDTQYF-TRBV6-6-TRBJ2-3	1.63645e-05
CASKEVAGLNTEAFF-TRBV5-1-TRBJ1-1	1.99567e-07
CASKFGGGGNQPQHF-TRBV7-8-TRBJ1-5	1.01779e-05
CASKFYVGGSNQPQHF-TRBV28-TRBJ1-5	2.17528e-05
CASKGAEAFF-TRBV19-TRBJ1-1	9.18009e-06
CASKGAGETGELFF-TRBV19-TRBJ2-2	1.21736e-05
CASKGAGTGELFF-TRBV19-TRBJ2-2	1.73623e-05
CASKGAGTYEQYV-TRBV5-4-TRBJ2-7	1.99567e-07
CASKGAQASGELFF-TRBV2-TRBJ2-2	7.98269e-07
CASKGDGSYGEQYF-TRBV19-TRBJ2-7	1.7961e-05
CASKGDMNTEAFF-TRBV2-TRBJ1-1	2.6742e-05
CASKGDQRADTQYF-TRBV2-TRBJ2-3	4.19091e-06
CASKGDWYTEAFF-TRBV19-TRBJ1-1	6.06684e-05
CASKGDYDTGELFF-TRBV2-TRBJ2-2	3.39264e-06
CASKGEGYMDEQFF-TRBV4-1-TRBJ2-1	1.21736e-05
CASKGGGNTIYF-TRBV9-TRBJ1-3	3.33277e-05
CASKGGHTDTQYF-TRBV28-TRBJ2-3	1.99567e-07
CASKGGLNTEAFF-TRBV7-2-TRBJ1-1	1.99567e-07
CASKGGNTEAFF-TRBV19-TRBJ1-1	3.85165e-05
CASKGGNTHEKLFF-TRBV6-5-TRBJ1-4	1.4768e-05
CASKGGQNYGYTF-TRBV19-TRBJ1-2	3.15316e-05
CASKGGTGGNTIYF-TRBV12-3-TRBJ1-3	2.39481e-05
CASKGGTGNEQFF-TRBV11-3-TRBJ2-1	7.98269e-07
CASKGGVLTGELFF-TRBV6-1-TRBJ2-2	3.67204e-05
CASKGGYGYTF-TRBV19-TRBJ1-2	1.99567e-07
CASKGHSNTEAFF-TRBV5-1-TRBJ1-1	1.27723e-05
CASKGIGPSEENTGELFF-TRBV4-2-TRBJ2-2	0.000108365
CASKGLAGAGDTQYF-TRBV2-TRBJ2-3	1.99567e-06
CASKGLAGGHETQYF-TRBV6-5-TRBJ2-5	2.41476e-05
CASKGLGGRNYGYTF-TRBV6-1-TRBJ1-2	6.40611e-05
CASKGPRDYGYTF-TRBV19-TRBJ1-2	1.99567e-07
CASKGQFNQPQHF-TRBV19-TRBJ1-5	6.78528e-06
CASKGQGAKPQHF-TRBV4-1-TRBJ1-5	7.58355e-06
CASKGQGAVGELFF-TRBV10-2-TRBJ2-2	1.27723e-05
CASKGQGDEKLFF-TRBV6-5-TRBJ1-4	1.37701e-05
CASKGQGEYEQYF-TRBV2-TRBJ2-7	3.99134e-07
CASKGQGGTGELFF-TRBV6-6-TRBJ2-2	1.99567e-07
CASKGQGGYEQYF-TRBV10-2-TRBJ2-7	1.83602e-05
CASKGQGSTEAFF-TRBV27-TRBJ1-1	1.59654e-05
CASKGQSYNSPLHF-TRBV25-1-TRBJ1-6	8.38182e-06
CASKGRANTEAFF-TRBV3-1-TRBJ1-1	1.85597e-05
CASKGRGGASYGYTF-TRBV6-5-TRBJ1-2	1.99567e-07
CASKGRGPDTQYF-TRBV6-5-TRBJ2-3	1.99567e-07
CASKGRGRNTIYF-TRBV27-TRBJ1-3	1.99567e-07
CASKGRGYTDTQYF-TRBV6-5-TRBJ2-3	0.00462876
CASKGRGYTDTQYN-TRBV6-6-TRBJ2-3	1.99567e-07
CASKGRGYTEAFF-TRBV6-5-TRBJ1-1	1.99567e-07
CASKGRGYTF-TRBV6-5-TRBJ1-2	3.99134e-07
CASKGRSYEQYF-TRBV19-TRBJ2-7	1.99567e-07
CASKGSGDDEQYV-TRBV2-TRBJ2-7	2.79394e-06
CASKGSIANTGELFF-TRBV6-1-TRBJ2-2	1.63645e-05
CASKGSSYEQYF-TRBV27-TRBJ2-7	2.37485e-05
CASKGTGDTGELFF-TRBV28-TRBJ2-2	0.000121137
CASKGTGIYEQYF-TRBV5-1-TRBJ2-7	5.24862e-05
CASKGTGNQPQHF-TRBV6-2-TRBJ1-5	6.98485e-06
CASKGTGSTGELFF-TRBV6-1-TRBJ2-2	9.97836e-07
CASKGTNSYEQYF-TRBV12-4-TRBJ2-7	3.99134e-07
CASKGTSGVGELFF-TRBV12-3-TRBJ2-2	3.85165e-05
CASKGVHTQYF-TRBV6-5-TRBJ2-3	1.99567e-07
CASKGWENEKLFF-TRBV27-TRBJ1-4	9.97836e-07
CASKIEREGTDTQYF-TRBV12-3-TRBJ2-3	3.99134e-07
CASKIGTVNTEAFF-TRBV19-TRBJ1-1	1.59654e-06
CASKILAGKLFF-TRBV2-TRBJ1-4	2.39481e-06
CASKIRGSIEETQYF-TRBV19-TRBJ2-5	1.55662e-05
CASKKGERRINTEAFF-TRBV12-3-TRBJ1-1	6.98485e-06
CASKKGKGGYEQYF-TRBV21-1-TRBJ2-7	1.99567e-07
CASKKLAGGSTGELFF-TRBV2-TRBJ2-2	5.98701e-07
CASKKQGPYEQYF-TRBV6-2-TRBJ2-7	3.19307e-06
CASKKTASSYEQYF-TRBV19-TRBJ2-7	4.61e-05
CASKKTGVRNEKLFF-TRBV2-TRBJ1-4	1.99567e-07
CASKLAGGGNEQFF-TRBV2-TRBJ2-1	1.99567e-07
CASKLAGGKNIQYF-TRBV28-TRBJ2-4	1.99567e-07
CASKLAGGPWTDTQYF-TRBV18-TRBJ2-3	1.71628e-05
CASKLGQGTYEQYF-TRBV27-TRBJ2-7	1.99567e-07
CASKLGQINEQFF-TRBV3-1-TRBJ2-1	2.01563e-05
CASKLGTGGYNEQFF-TRBV19-TRBJ2-1	6.18658e-06
CASKLGVTQYF-TRBV6-5-TRBJ2-3	2.61433e-05
CASKLPGQNSPLHF-TRBV28-TRBJ1-6	1.99567e-07
CASKLQGVSTEAFF-TRBV12-3-TRBJ1-1	1.31714e-05
CASKLRGADPNLETQYF-TRBV5-4-TRBJ2-3	1.59654e-06
CASKLSGGNWNEQYF-TRBV27-TRBJ2-7	4.19091e-06
CASKLTGNTGELFF-TRBV6-1-TRBJ2-2	0.000104374
CASKLTSDPGELFF-TRBV6-4-TRBJ2-2	2.05554e-05
CASKMGQGGSYEQYF-TRBV6-5-TRBJ2-7	1.39697e-06
CASKNEWGGTEAFF-TRBV19-TRBJ1-1	1.15749e-05
CASKNRANEKLFF-TRBV6-2-TRBJ1-4	2.39481e-06
CASKNRDYEQYF-TRBV7-9-TRBJ2-7	1.7961e-06
CASKNWGRVPEAFF-TRBV19-TRBJ1-1	1.69632e-05
CASKPASGSNADTQYF-TRBV12-3-TRBJ2-3	3.99134e-05
CASKPGQGADTQYF-TRBV12-4-TRBJ2-3	5.38831e-05
CASKPGQGAIGYTF-TRBV19-TRBJ1-2	6.88507e-05
CASKPGRGGYQETQYF-TRBV11-1-TRBJ2-5	9.57922e-06
CASKPGSSTDTQYF-TRBV6-5-TRBJ2-3	1.73623e-05
CASKPHGPNQPQHF-TRBV6-6-TRBJ1-5	4.55013e-05
CASKPKGATEAFF-TRBV19-TRBJ1-1	7.78312e-06
CASKPLGGRPYEQYF-TRBV27-TRBJ2-7	6.38615e-06
CASKPPGDTGELFF-TRBV6-5-TRBJ2-2	7.64342e-05
CASKPPGGRDTGELFF-TRBV9-TRBJ2-2	1.67636e-05
CASKPPGQAETITGELFF-TRBV6-2-TRBJ2-2	3.19307e-06
CASKPPLFDYGYTF-TRBV6-5-TRBJ1-2	1.09762e-05
CASKPRWGRDNQPQHF-TRBV4-1-TRBJ1-5	5.38831e-06
CASKPSGTSGSYEQYF-TRBV25-1-TRBJ2-7	1.99567e-07
CASKPTGNGELFF-TRBV3-1-TRBJ2-2	2.69416e-05
CASKPTGNYGYTF-TRBV7-2-TRBJ1-2	0.000181007
CASKQGNTEAFF-TRBV19-TRBJ1-1	0.000207949
CASKQGRNTEAFF-TRBV7-2-TRBJ1-1	0.000373191
CASKQGSWAKNIQYF-TRBV28-TRBJ2-4	4.59004e-06
CASKQGTNNYGYTF-TRBV19-TRBJ1-2	1.99567e-07
CASKQLAGGTGELFF-TRBV2-TRBJ2-2	6.38615e-06
CASKQQGAKSTGELFF-TRBV3-1-TRBJ2-2	1.99567e-06
CASKQQGESTEAFF-TRBV18-TRBJ1-1	1.59654e-05
CASKQRGATGGPQTQYF-TRBV12-3-TRBJ2-5	0.000142491
CASKQRRLNEKLFF-TRBV4-1-TRBJ1-4	3.19307e-06
CASKQWRLNEKLFF-TRBV4-1-TRBJ1-4	1.99567e-07
CASKRAARGELFF-TRBV19-TRBJ2-2	9.77879e-06
CASKRAGGAGSAEAFF-TRBV19-TRBJ1-1	7.78312e-06
CASKRASGVDTQYF-TRBV9-TRBJ2-3	4.51022e-05
CASKRDRGSPLHF-TRBV19-TRBJ1-6	1.05771e-05
CASKRDTGYSNQPQHF-TRBV2-TRBJ1-5	1.65641e-05
CASKRGDYNEQFF-TRBV5-1-TRBJ2-1	1.59654e-06
CASKRGEDYEQYF-TRBV14-TRBJ2-7	4.05121e-05
CASKRGRGQETQYF-TRBV19-TRBJ2-5	2.23515e-05
CASKRGRGSSGARTDTQYF-TRBV28-TRBJ2-3	1.59654e-05
CASKRGTSPTDTQYF-TRBV27-TRBJ2-3	5.38831e-06
CASKRPSGNSNEQFF-TRBV12-3-TRBJ2-1	7.98269e-07
CASKRPSRGSEAFF-TRBV19-TRBJ1-1	0.00148139
CASKRPYNTGELFF-TRBV27-TRBJ2-2	1.95576e-05
CASKRQGEQPQHF-TRBV12-3-TRBJ1-5	1.57658e-05
CASKRQGGFYEQYF-TRBV6-1-TRBJ2-7	1.95576e-05
CASKRQGGSTEAFF-TRBV6-1-TRBJ1-1	1.99567e-07
CASKRQGVQETQYF-TRBV7-2-TRBJ2-5	2.79394e-05
CASKRQGVSYGYTF-TRBV19-TRBJ1-2	0.000122734
CASKRQMNTEAFF-TRBV19-TRBJ1-1	0.000109762
CASKRQVDTEAFF-TRBV10-1-TRBJ1-1	2.17528e-05
CASKRREGSGEQYF-TRBV5-1-TRBJ2-7	1.85597e-05
CASKRSPEGPEAFF-TRBV27-TRBJ1-1	5.38831e-06
CASKRTGDYGYTF-TRBV6-6-TRBJ1-2	1.99567e-07
CASKRTKGDTQYF-TRBV6-5-TRBJ2-3	1.99567e-05
CASKRTVSGNTIYF-TRBV2-TRBJ1-3	6.98485e-06
CASKRVGDAGANVLTF-TRBV19-TRBJ2-6	1.35706e-05
CASKRVRDSYEQYV-TRBV27-TRBJ2-7	7.38398e-06
CASKRVWGLAGGVSTDTQYF-TRBV23-1-TRBJ2-3	1.59654e-06
CASKRWDLNTEAFF-TRBV19-TRBJ1-1	1.07766e-05
CASKRWDRAYGYTF-TRBV6-5-TRBJ1-2	3.97139e-05
CASKSEGQGEAFF-TRBV19-TRBJ1-1	2.37485e-05
CASKSGDNLNEQYF-TRBV19-TRBJ2-7	4.41043e-05
CASKSGGQGTDTQYF-TRBV5-4-TRBJ2-3	2.39481e-06
CASKSGGQLTNYGYTF-TRBV5-4-TRBJ1-2	6.58572e-06
CASKSGQGAMNTEAFF-TRBV19-TRBJ1-1	1.27723e-05
CASKSGRDANTGELFF-TRBV6-2-TRBJ2-2	9.57922e-06
CASKSGRSGANVLTF-TRBV19-TRBJ2-6	1.07766e-05
CASKSGRSNQPQHF-TRBV27-TRBJ1-5	1.1974e-06
CASKSSWDTYEQYF-TRBV19-TRBJ2-7	3.23299e-05
CASKSTSITDTQYF-TRBV5-1-TRBJ2-3	4.53017e-05
CASKTAPGGETQYF-TRBV2-TRBJ2-5	1.99567e-07
CASKTGAQNTEAFF-TRBV7-2-TRBJ1-1	1.99567e-07
CASKTGGTEAFF-TRBV14-TRBJ1-1	4.37052e-05
CASKTGGYGYTF-TRBV5-1-TRBJ1-2	3.63212e-05
CASKTGIEGRVTDTQYF-TRBV19-TRBJ2-3	9.18009e-06
CASKTGLATEAFF-TRBV6-6-TRBJ1-1	5.14883e-05
CASKTGQGEAFF-TRBV6-1-TRBJ1-1	1.55662e-05
CASKTGQHSYEQYF-TRBV7-8-TRBJ2-7	1.99567e-07
[truncated: 28,350 more rows]

## Sheet: Figure 7c
link1 TRBV1 0 33 color=93,121,63,0.5
link1 TRBJ1-1 0 170756 color=93,121,63,0.5
link2 TRBV1 34 66 color=102,95,247,0.5
link2 TRBJ1-2 0 197419 color=102,95,247,0.5
link3 TRBV1 67 99 color=114,95,49,0.5
link3 TRBJ1-3 0 35630 color=114,95,49,0.5
link4 TRBV1 100 132 color=24,166,11,0.5
link4 TRBJ1-4 0 36508 color=24,166,11,0.5
link5 TRBV1 133 165 color=240,242,222,0.5
link5 TRBJ1-5 0 62811 color=240,242,222,0.5
link6 TRBV1 166 198 color=26,124,236,0.5
link6 TRBJ1-6 0 27346 color=26,124,236,0.5
link7 TRBV1 199 231 color=9,89,145,0.5
link7 TRBJ2-1 0 8511 color=9,89,145,0.5
link8 TRBV1 232 264 color=147,203,29,0.5
link8 TRBJ2-2 0 47542 color=147,203,29,0.5
link9 TRBV1 265 297 color=212,184,15,0.5
link9 TRBJ2-3 0 190759 color=212,184,15,0.5
link10 TRBV1 298 330 color=22,217,153,0.5
link10 TRBJ2-4 0 1403 color=22,217,153,0.5
link11 TRBV1 331 363 color=55,74,15,0.5
link11 TRBJ2-5 0 31860 color=55,74,15,0.5
link12 TRBV1 364 396 color=111,248,22,0.5
link12 TRBJ2-6 0 3213 color=111,248,22,0.5
link13 TRBV1 397 429 color=251,219,244,0.5
link13 TRBJ2-7 0 186236 color=251,219,244,0.5
link14 TRBV10-1 0 297 color=93,121,63,0.5
link14 TRBJ1-1 0 170756 color=93,121,63,0.5
link15 TRBV10-1 298 594 color=102,95,247,0.5
link15 TRBJ1-2 0 197419 color=102,95,247,0.5
link16 TRBV10-1 595 891 color=114,95,49,0.5
link16 TRBJ1-3 0 35630 color=114,95,49,0.5
link17 TRBV10-1 892 1188 color=24,166,11,0.5
link17 TRBJ1-4 0 36508 color=24,166,11,0.5
link18 TRBV10-1 1189 1485 color=240,242,222,0.5
link18 TRBJ1-5 0 62811 color=240,242,222,0.5
link19 TRBV10-1 1486 1782 color=26,124,236,0.5
link19 TRBJ1-6 0 27346 color=26,124,236,0.5
link20 TRBV10-1 1783 2079 color=9,89,145,0.5
link20 TRBJ2-1 0 8511 color=9,89,145,0.5
link21 TRBV10-1 2080 2376 color=147,203,29,0.5
link21 TRBJ2-2 0 47542 color=147,203,29,0.5
link22 TRBV10-1 2377 2673 color=212,184,15,0.5
link22 TRBJ2-3 0 190759 color=212,184,15,0.5
link23 TRBV10-1 2674 2970 color=22,217,153,0.5
link23 TRBJ2-4 0 1403 color=22,217,153,0.5
link24 TRBV10-1 2971 3267 color=55,74,15,0.5
link24 TRBJ2-5 0 31860 color=55,74,15,0.5
link25 TRBV10-1 3268 3564 color=111,248,22,0.5
link25 TRBJ2-6 0 3213 color=111,248,22,0.5
link26 TRBV10-1 3565 3861 color=251,219,244,0.5
link26 TRBJ2-7 0 186236 color=251,219,244,0.5
link27 TRBV10-2 0 1510 color=93,121,63,0.5
link27 TRBJ1-1 0 170756 color=93,121,63,0.5
link28 TRBV10-2 1511 3020 color=102,95,247,0.5
link28 TRBJ1-2 0 197419 color=102,95,247,0.5
link29 TRBV10-2 3021 4530 color=114,95,49,0.5
link29 TRBJ1-3 0 35630 color=114,95,49,0.5
link30 TRBV10-2 4531 6040 color=24,166,11,0.5
link30 TRBJ1-4 0 36508 color=24,166,11,0.5
link31 TRBV10-2 6041 7550 color=240,242,222,0.5
link31 TRBJ1-5 0 62811 color=240,242,222,0.5
link32 TRBV10-2 7551 9060 color=26,124,236,0.5
link32 TRBJ1-6 0 27346 color=26,124,236,0.5
link33 TRBV10-2 9061 10570 color=9,89,145,0.5
link33 TRBJ2-1 0 8511 color=9,89,145,0.5
link34 TRBV10-2 10571 12080 color=147,203,29,0.5
link34 TRBJ2-2 0 47542 color=147,203,29,0.5
link35 TRBV10-2 12081 13590 color=212,184,15,0.5
link35 TRBJ2-3 0 190759 color=212,184,15,0.5
link36 TRBV10-2 13591 15100 color=22,217,153,0.5
link36 TRBJ2-4 0 1403 color=22,217,153,0.5
link37 TRBV10-2 15101 16610 color=55,74,15,0.5
link37 TRBJ2-5 0 31860 color=55,74,15,0.5
link38 TRBV10-2 16611 18120 color=111,248,22,0.5
link38 TRBJ2-6 0 3213 color=111,248,22,0.5
link39 TRBV10-2 18121 19630 color=251,219,244,0.5
link39 TRBJ2-7 0 186236 color=251,219,244,0.5
link40 TRBV10-3 0 2332 color=93,121,63,0.5
link40 TRBJ1-1 0 170756 color=93,121,63,0.5
link41 TRBV10-3 2333 4664 color=102,95,247,0.5
link41 TRBJ1-2 0 197419 color=102,95,247,0.5
link42 TRBV10-3 4665 6996 color=114,95,49,0.5
link42 TRBJ1-3 0 35630 color=114,95,49,0.5
link43 TRBV10-3 6997 9328 color=24,166,11,0.5
link43 TRBJ1-4 0 36508 color=24,166,11,0.5
link44 TRBV10-3 9329 11660 color=240,242,222,0.5
link44 TRBJ1-5 0 62811 color=240,242,222,0.5
link45 TRBV10-3 11661 13992 color=26,124,236,0.5
link45 TRBJ1-6 0 27346 color=26,124,236,0.5
link46 TRBV10-3 13993 16324 color=9,89,145,0.5
link46 TRBJ2-1 0 8511 color=9,89,145,0.5
link47 TRBV10-3 16325 18656 color=147,203,29,0.5
link47 TRBJ2-2 0 47542 color=147,203,29,0.5
link48 TRBV10-3 18657 20988 color=212,184,15,0.5
link48 TRBJ2-3 0 190759 color=212,184,15,0.5
link49 TRBV10-3 20989 23320 color=22,217,153,0.5
link49 TRBJ2-4 0 1403 color=22,217,153,0.5
link50 TRBV10-3 23321 25652 color=55,74,15,0.5
link50 TRBJ2-5 0 31860 color=55,74,15,0.5
link51 TRBV10-3 25653 27984 color=111,248,22,0.5
link51 TRBJ2-6 0 3213 color=111,248,22,0.5
link52 TRBV10-3 27985 30316 color=251,219,244,0.5
link52 TRBJ2-7 0 186236 color=251,219,244,0.5
link53 TRBV11-1 0 68 color=93,121,63,0.5
link53 TRBJ1-1 0 170756 color=93,121,63,0.5
link54 TRBV11-1 69 136 color=102,95,247,0.5
link54 TRBJ1-2 0 197419 color=102,95,247,0.5
link55 TRBV11-1 137 204 color=114,95,49,0.5
link55 TRBJ1-3 0 35630 color=114,95,49,0.5
link56 TRBV11-1 205 272 color=24,166,11,0.5
link56 TRBJ1-4 0 36508 color=24,166,11,0.5
link57 TRBV11-1 273 340 color=240,242,222,0.5
link57 TRBJ1-5 0 62811 color=240,242,222,0.5
link58 TRBV11-1 341 408 color=26,124,236,0.5
link58 TRBJ1-6 0 27346 color=26,124,236,0.5
link59 TRBV11-1 409 476 color=9,89,145,0.5
link59 TRBJ2-1 0 8511 color=9,89,145,0.5
link60 TRBV11-1 477 544 color=147,203,29,0.5
link60 TRBJ2-2 0 47542 color=147,203,29,0.5
link61 TRBV11-1 545 612 color=212,184,15,0.5
link61 TRBJ2-3 0 190759 color=212,184,15,0.5
link62 TRBV11-1 613 680 color=22,217,153,0.5
link62 TRBJ2-4 0 1403 color=22,217,153,0.5
link63 TRBV11-1 681 748 color=55,74,15,0.5
link63 TRBJ2-5 0 31860 color=55,74,15,0.5
link64 TRBV11-1 749 816 color=111,248,22,0.5
link64 TRBJ2-6 0 3213 color=111,248,22,0.5
link65 TRBV11-1 817 884 color=251,219,244,0.5
link65 TRBJ2-7 0 186236 color=251,219,244,0.5
link66 TRBV11-2 0 1372 color=93,121,63,0.5
link66 TRBJ1-1 0 170756 color=93,121,63,0.5
link67 TRBV11-2 1373 2744 color=102,95,247,0.5
link67 TRBJ1-2 0 197419 color=102,95,247,0.5
link68 TRBV11-2 2745 4116 color=114,95,49,0.5
link68 TRBJ1-3 0 35630 color=114,95,49,0.5
link69 TRBV11-2 4117 5488 color=24,166,11,0.5
link69 TRBJ1-4 0 36508 color=24,166,11,0.5
link70 TRBV11-2 5489 6860 color=240,242,222,0.5
link70 TRBJ1-5 0 62811 color=240,242,222,0.5
link71 TRBV11-2 6861 8232 color=26,124,236,0.5
link71 TRBJ1-6 0 27346 color=26,124,236,0.5
link72 TRBV11-2 8233 9604 color=9,89,145,0.5
link72 TRBJ2-1 0 8511 color=9,89,145,0.5
link73 TRBV11-2 9605 10976 color=147,203,29,0.5
link73 TRBJ2-2 0 47542 color=147,203,29,0.5
link74 TRBV11-2 10977 12348 color=212,184,15,0.5
link74 TRBJ2-3 0 190759 color=212,184,15,0.5
link75 TRBV11-2 12349 13720 color=22,217,153,0.5
link75 TRBJ2-4 0 1403 color=22,217,153,0.5
link76 TRBV11-2 13721 15092 color=55,74,15,0.5
link76 TRBJ2-5 0 31860 color=55,74,15,0.5
link77 TRBV11-2 15093 16464 color=111,248,22,0.5
link77 TRBJ2-6 0 3213 color=111,248,22,0.5
link78 TRBV11-2 16465 17836 color=251,219,244,0.5
link78 TRBJ2-7 0 186236 color=251,219,244,0.5
link79 TRBV11-3 0 31 color=93,121,63,0.5
link79 TRBJ1-1 0 170756 color=93,121,63,0.5
link80 TRBV11-3 32 62 color=102,95,247,0.5
link80 TRBJ1-2 0 197419 color=102,95,247,0.5
link81 TRBV11-3 63 93 color=114,95,49,0.5
link81 TRBJ1-3 0 35630 color=114,95,49,0.5
link82 TRBV11-3 94 124 color=24,166,11,0.5
link82 TRBJ1-4 0 36508 color=24,166,11,0.5
link83 TRBV11-3 125 155 color=240,242,222,0.5
link83 TRBJ1-5 0 62811 color=240,242,222,0.5
link84 TRBV11-3 156 186 color=26,124,236,0.5
link84 TRBJ1-6 0 27346 color=26,124,236,0.5
link85 TRBV11-3 187 217 color=9,89,145,0.5
link85 TRBJ2-1 0 8511 color=9,89,145,0.5
link86 TRBV11-3 218 248 color=147,203,29,0.5
link86 TRBJ2-2 0 47542 color=147,203,29,0.5
link87 TRBV11-3 249 279 color=212,184,15,0.5
link87 TRBJ2-3 0 190759 color=212,184,15,0.5
link88 TRBV11-3 280 310 color=22,217,153,0.5
link88 TRBJ2-4 0 1403 color=22,217,153,0.5
link89 TRBV11-3 311 341 color=55,74,15,0.5
link89 TRBJ2-5 0 31860 color=55,74,15,0.5
link90 TRBV11-3 342 372 color=111,248,22,0.5
link90 TRBJ2-6 0 3213 color=111,248,22,0.5
link91 TRBV11-3 373 403 color=251,219,244,0.5
link91 TRBJ2-7 0 186236 color=251,219,244,0.5
link92 TRBV12-1 0 12 color=93,121,63,0.5
link92 TRBJ1-1 0 170756 color=93,121,63,0.5
link93 TRBV12-1 13 24 color=102,95,247,0.5
link93 TRBJ1-2 0 197419 color=102,95,247,0.5
link94 TRBV12-1 25 36 color=114,95,49,0.5
link94 TRBJ1-3 0 35630 color=114,95,49,0.5
link95 TRBV12-1 37 48 color=24,166,11,0.5
link95 TRBJ1-4 0 36508 color=24,166,11,0.5
link96 TRBV12-1 49 60 color=240,242,222,0.5
link96 TRBJ1-5 0 62811 color=240,242,222,0.5
link97 TRBV12-1 61 72 color=26,124,236,0.5
link97 TRBJ1-6 0 27346 color=26,124,236,0.5
link98 TRBV12-1 73 84 color=9,89,145,0.5
link98 TRBJ2-1 0 8511 color=9,89,145,0.5
link99 TRBV12-1 85 96 color=147,203,29,0.5
link99 TRBJ2-2 0 47542 color=147,203,29,0.5
link100 TRBV12-1 97 108 color=212,184,15,0.5
link100 TRBJ2-3 0 190759 color=212,184,15,0.5
link101 TRBV12-1 109 120 color=22,217,153,0.5
link101 TRBJ2-4 0 1403 color=22,217,153,0.5
link102 TRBV12-1 121 132 color=55,74,15,0.5
link102 TRBJ2-5 0 31860 color=55,74,15,0.5
link103 TRBV12-1 133 144 color=111,248,22,0.5
link103 TRBJ2-6 0 3213 color=111,248,22,0.5
link104 TRBV12-1 145 156 color=251,219,244,0.5
link104 TRBJ2-7 0 186236 color=251,219,244,0.5
link105 TRBV12-2 0 28 color=93,121,63,0.5
link105 TRBJ1-1 0 170756 color=93,121,63,0.5
link106 TRBV12-2 29 56 color=102,95,247,0.5
link106 TRBJ1-2 0 197419 color=102,95,247,0.5
link107 TRBV12-2 57 84 color=114,95,49,0.5
link107 TRBJ1-3 0 35630 color=114,95,49,0.5
link108 TRBV12-2 85 112 color=24,166,11,0.5
link108 TRBJ1-4 0 36508 color=24,166,11,0.5
link109 TRBV12-2 113 140 color=240,242,222,0.5
link109 TRBJ1-5 0 62811 color=240,242,222,0.5
link110 TRBV12-2 141 168 color=26,124,236,0.5
link110 TRBJ1-6 0 27346 color=26,124,236,0.5
link111 TRBV12-2 169 196 color=9,89,145,0.5
link111 TRBJ2-1 0 8511 color=9,89,145,0.5
link112 TRBV12-2 197 224 color=147,203,29,0.5
link112 TRBJ2-2 0 47542 color=147,203,29,0.5
link113 TRBV12-2 225 252 color=212,184,15,0.5
link113 TRBJ2-3 0 190759 color=212,184,15,0.5
link114 TRBV12-2 253 280 color=22,217,153,0.5
link114 TRBJ2-4 0 1403 color=22,217,153,0.5
link115 TRBV12-2 281 308 color=55,74,15,0.5
link115 TRBJ2-5 0 31860 color=55,74,15,0.5
link116 TRBV12-2 309 336 color=111,248,22,0.5
link116 TRBJ2-6 0 3213 color=111,248,22,0.5
link117 TRBV12-2 337 364 color=251,219,244,0.5
link117 TRBJ2-7 0 186236 color=251,219,244,0.5
link118 TRBV12-3 0 4733 color=93,121,63,0.5
link118 TRBJ1-1 0 170756 color=93,121,63,0.5
link119 TRBV12-3 4734 9466 color=102,95,247,0.5
link119 TRBJ1-2 0 197419 color=102,95,247,0.5
link120 TRBV12-3 9467 14199 color=114,95,49,0.5
link120 TRBJ1-3 0 35630 color=114,95,49,0.5
link121 TRBV12-3 14200 18932 color=24,166,11,0.5
link121 TRBJ1-4 0 36508 color=24,166,11,0.5
link122 TRBV12-3 18933 23665 color=240,242,222,0.5
link122 TRBJ1-5 0 62811 color=240,242,222,0.5
link123 TRBV12-3 23666 28398 color=26,124,236,0.5
link123 TRBJ1-6 0 27346 color=26,124,236,0.5
link124 TRBV12-3 28399 33131 color=9,89,145,0.5
link124 TRBJ2-1 0 8511 color=9,89,145,0.5
link125 TRBV12-3 33132 37864 color=147,203,29,0.5
link125 TRBJ2-2 0 47542 color=147,203,29,0.5
link126 TRBV12-3 37865 42597 color=212,184,15,0.5
link126 TRBJ2-3 0 190759 color=212,184,15,0.5
link127 TRBV12-3 42598 47330 color=22,217,153,0.5
link127 TRBJ2-4 0 1403 color=22,217,153,0.5
link128 TRBV12-3 47331 52063 color=55,74,15,0.5
link128 TRBJ2-5 0 31860 color=55,74,15,0.5
link129 TRBV12-3 52064 56796 color=111,248,22,0.5
link129 TRBJ2-6 0 3213 color=111,248,22,0.5
link130 TRBV12-3 56797 61529 color=251,219,244,0.5
link130 TRBJ2-7 0 186236 color=251,219,244,0.5
link131 TRBV12-4 0 1927 color=93,121,63,0.5
link131 TRBJ1-1 0 170756 color=93,121,63,0.5
link132 TRBV12-4 1928 3854 color=102,95,247,0.5
link132 TRBJ1-2 0 197419 color=102,95,247,0.5
link133 TRBV12-4 3855 5781 color=114,95,49,0.5
link133 TRBJ1-3 0 35630 color=114,95,49,0.5
link134 TRBV12-4 5782 7708 color=24,166,11,0.5
link134 TRBJ1-4 0 36508 color=24,166,11,0.5
link135 TRBV12-4 7709 9635 color=240,242,222,0.5
link135 TRBJ1-5 0 62811 color=240,242,222,0.5
link136 TRBV12-4 9636 11562 color=26,124,236,0.5
link136 TRBJ1-6 0 27346 color=26,124,236,0.5
link137 TRBV12-4 11563 13489 color=9,89,145,0.5
link137 TRBJ2-1 0 8511 color=9,89,145,0.5
link138 TRBV12-4 13490 15416 color=147,203,29,0.5
link138 TRBJ2-2 0 47542 color=147,203,29,0.5
link139 TRBV12-4 15417 17343 color=212,184,15,0.5
link139 TRBJ2-3 0 190759 color=212,184,15,0.5
link140 TRBV12-4 17344 19270 color=22,217,153,0.5
link140 TRBJ2-4 0 1403 color=22,217,153,0.5
link141 TRBV12-4 19271 21197 color=55,74,15,0.5
link141 TRBJ2-5 0 31860 color=55,74,15,0.5
link142 TRBV12-4 21198 23124 color=111,248,22,0.5
link142 TRBJ2-6 0 3213 color=111,248,22,0.5
link143 TRBV12-4 23125 25051 color=251,219,244,0.5
link143 TRBJ2-7 0 186236 color=251,219,244,0.5
link144 TRBV12-5 0 25 color=93,121,63,0.5
link144 TRBJ1-1 0 170756 color=93,121,63,0.5
link145 TRBV12-5 26 50 color=102,95,247,0.5
link145 TRBJ1-2 0 197419 color=102,95,247,0.5
link146 TRBV12-5 51 75 color=114,95,49,0.5
link146 TRBJ1-3 0 35630 color=114,95,49,0.5
link147 TRBV12-5 76 100 color=24,166,11,0.5
link147 TRBJ1-4 0 36508 color=24,166,11,0.5
link148 TRBV12-5 101 125 color=240,242,222,0.5
link148 TRBJ1-5 0 62811 color=240,242,222,0.5
link149 TRBV12-5 126 150 color=26,124,236,0.5
link149 TRBJ1-6 0 27346 color=26,124,236,0.5
link150 TRBV12-5 151 175 color=9,89,145,0.5
link150 TRBJ2-1 0 8511 color=9,89,145,0.5
link151 TRBV12-5 176 200 color=147,203,29,0.5
link151 TRBJ2-2 0 47542 color=147,203,29,0.5
link152 TRBV12-5 201 225 color=212,184,15,0.5
link152 TRBJ2-3 0 190759 color=212,184,15,0.5
link153 TRBV12-5 226 250 color=22,217,153,0.5
link153 TRBJ2-4 0 1403 color=22,217,153,0.5
link154 TRBV12-5 251 275 color=55,74,15,0.5
link154 TRBJ2-5 0 31860 color=55,74,15,0.5
link155 TRBV12-5 276 300 color=111,248,22,0.5
link155 TRBJ2-6 0 3213 color=111,248,22,0.5
link156 TRBV12-5 301 325 color=251,219,244,0.5
link156 TRBJ2-7 0 186236 color=251,219,244,0.5
link157 TRBV13 0 38 color=93,121,63,0.5
link157 TRBJ1-1 0 170756 color=93,121,63,0.5
link158 TRBV13 39 76 color=102,95,247,0.5
link158 TRBJ1-2 0 197419 color=102,95,247,0.5
link159 TRBV13 77 114 color=114,95,49,0.5
link159 TRBJ1-3 0 35630 color=114,95,49,0.5
link160 TRBV13 115 152 color=24,166,11,0.5
link160 TRBJ1-4 0 36508 color=24,166,11,0.5
link161 TRBV13 153 190 color=240,242,222,0.5
link161 TRBJ1-5 0 62811 color=240,242,222,0.5
link162 TRBV13 191 228 color=26,124,236,0.5
link162 TRBJ1-6 0 27346 color=26,124,236,0.5
link163 TRBV13 229 266 color=9,89,145,0.5
link163 TRBJ2-1 0 8511 color=9,89,145,0.5
link164 TRBV13 267 304 color=147,203,29,0.5
link164 TRBJ2-2 0 47542 color=147,203,29,0.5
link165 TRBV13 305 342 color=212,184,15,0.5
link165 TRBJ2-3 0 190759 color=212,184,15,0.5
link166 TRBV13 343 380 color=22,217,153,0.5
link166 TRBJ2-4 0 1403 color=22,217,153,0.5
link167 TRBV13 381 418 color=55,74,15,0.5
link167 TRBJ2-5 0 31860 color=55,74,15,0.5
link168 TRBV13 419 456 color=111,248,22,0.5
link168 TRBJ2-6 0 3213 color=111,248,22,0.5
link169 TRBV13 457 494 color=251,219,244,0.5
link169 TRBJ2-7 0 186236 color=251,219,244,0.5
link170 TRBV14 0 961 color=93,121,63,0.5
link170 TRBJ1-1 0 170756 color=93,121,63,0.5
link171 TRBV14 962 1922 color=102,95,247,0.5
link171 TRBJ1-2 0 197419 color=102,95,247,0.5
link172 TRBV14 1923 2883 color=114,95,49,0.5
link172 TRBJ1-3 0 35630 color=114,95,49,0.5
link173 TRBV14 2884 3844 color=24,166,11,0.5
link173 TRBJ1-4 0 36508 color=24,166,11,0.5
link174 TRBV14 3845 4805 color=240,242,222,0.5
link174 TRBJ1-5 0 62811 color=240,242,222,0.5
link175 TRBV14 4806 5766 color=26,124,236,0.5
link175 TRBJ1-6 0 27346 color=26,124,236,0.5
link176 TRBV14 5767 6727 color=9,89,145,0.5
link176 TRBJ2-1 0 8511 color=9,89,145,0.5
link177 TRBV14 6728 7688 color=147,203,29,0.5
link177 TRBJ2-2 0 47542 color=147,203,29,0.5
link178 TRBV14 7689 8649 color=212,184,15,0.5
link178 TRBJ2-3 0 190759 color=212,184,15,0.5
link179 TRBV14 8650 9610 color=22,217,153,0.5
link179 TRBJ2-4 0 1403 color=22,217,153,0.5
link180 TRBV14 9611 10571 color=55,74,15,0.5
link180 TRBJ2-5 0 31860 color=55,74,15,0.5
link181 TRBV14 10572 11532 color=111,248,22,0.5
link181 TRBJ2-6 0 3213 color=111,248,22,0.5
link182 TRBV14 11533 12493 color=251,219,244,0.5
link182 TRBJ2-7 0 186236 color=251,219,244,0.5
link183 TRBV15 0 590 color=93,121,63,0.5
link183 TRBJ1-1 0 170756 color=93,121,63,0.5
link184 TRBV15 591 1180 color=102,95,247,0.5
link184 TRBJ1-2 0 197419 color=102,95,247,0.5
link185 TRBV15 1181 1770 color=114,95,49,0.5
link185 TRBJ1-3 0 35630 color=114,95,49,0.5
link186 TRBV15 1771 2360 color=24,166,11,0.5
link186 TRBJ1-4 0 36508 color=24,166,11,0.5
link187 TRBV15 2361 2950 color=240,242,222,0.5
link187 TRBJ1-5 0 62811 color=240,242,222,0.5
link188 TRBV15 2951 3540 color=26,124,236,0.5
link188 TRBJ1-6 0 27346 color=26,124,236,0.5
link189 TRBV15 3541 4130 color=9,89,145,0.5
link189 TRBJ2-1 0 8511 color=9,89,145,0.5
link190 TRBV15 4131 4720 color=147,203,29,0.5
link190 TRBJ2-2 0 47542 color=147,203,29,0.5
link191 TRBV15 4721 5310 color=212,184,15,0.5
link191 TRBJ2-3 0 190759 color=212,184,15,0.5
link192 TRBV15 5311 5900 color=22,217,153,0.5
link192 TRBJ2-4 0 1403 color=22,217,153,0.5
link193 TRBV15 5901 6490 color=55,74,15,0.5
link193 TRBJ2-5 0 31860 color=55,74,15,0.5
link194 TRBV15 6491 7080 color=111,248,22,0.5
link194 TRBJ2-6 0 3213 color=111,248,22,0.5
link195 TRBV15 7081 7670 color=251,219,244,0.5
link195 TRBJ2-7 0 186236 color=251,219,244,0.5
link196 TRBV16 0 83 color=93,121,63,0.5
link196 TRBJ1-1 0 170756 color=93,121,63,0.5
link197 TRBV16 84 166 color=102,95,247,0.5
link197 TRBJ1-2 0 197419 color=102,95,247,0.5
link198 TRBV16 167 249 color=114,95,49,0.5
link198 TRBJ1-3 0 35630 color=114,95,49,0.5
link199 TRBV16 250 332 color=24,166,11,0.5
link199 TRBJ1-4 0 36508 color=24,166,11,0.5
link200 TRBV16 333 415 color=240,242,222,0.5
link200 TRBJ1-5 0 62811 color=240,242,222,0.5
link201 TRBV16 416 498 color=26,124,236,0.5
link201 TRBJ1-6 0 27346 color=26,124,236,0.5
link202 TRBV16 499 581 color=9,89,145,0.5
link202 TRBJ2-1 0 8511 color=9,89,145,0.5
link203 TRBV16 582 664 color=147,203,29,0.5
link203 TRBJ2-2 0 47542 color=147,203,29,0.5
link204 TRBV16 665 747 color=212,184,15,0.5
link204 TRBJ2-3 0 190759 color=212,184,15,0.5
link205 TRBV16 748 830 color=22,217,153,0.5
link205 TRBJ2-4 0 1403 color=22,217,153,0.5
link206 TRBV16 831 913 color=55,74,15,0.5
link206 TRBJ2-5 0 31860 color=55,74,15,0.5
link207 TRBV16 914 996 color=111,248,22,0.5
link207 TRBJ2-6 0 3213 color=111,248,22,0.5
link208 TRBV16 997 1079 color=251,219,244,0.5
link208 TRBJ2-7 0 186236 color=251,219,244,0.5
link209 TRBV17 0 0 color=93,121,63,0.5
link209 TRBJ1-1 0 170756 color=93,121,63,0.5
link210 TRBV17 1 0 color=102,95,247,0.5
link210 TRBJ1-2 0 197419 color=102,95,247,0.5
link211 TRBV17 1 0 color=24,166,11,0.5
link211 TRBJ1-4 0 36508 color=24,166,11,0.5
link212 TRBV17 1 0 color=240,242,222,0.5
link212 TRBJ1-5 0 62811 color=240,242,222,0.5
link213 TRBV17 1 0 color=147,203,29,0.5
link213 TRBJ2-2 0 47542 color=147,203,29,0.5
link214 TRBV17 1 0 color=212,184,15,0.5
link214 TRBJ2-3 0 190759 color=212,184,15,0.5
link215 TRBV17 1 0 color=55,74,15,0.5
link215 TRBJ2-5 0 31860 color=55,74,15,0.5
link216 TRBV17 1 0 color=251,219,244,0.5
link216 TRBJ2-7 0 186236 color=251,219,244,0.5
link217 TRBV18 0 864 color=93,121,63,0.5
link217 TRBJ1-1 0 170756 color=93,121,63,0.5
link218 TRBV18 865 1728 color=102,95,247,0.5
link218 TRBJ1-2 0 197419 color=102,95,247,0.5
link219 TRBV18 1729 2592 color=114,95,49,0.5
link219 TRBJ1-3 0 35630 color=114,95,49,0.5
link220 TRBV18 2593 3456 color=24,166,11,0.5
link220 TRBJ1-4 0 36508 color=24,166,11,0.5
link221 TRBV18 3457 4320 color=240,242,222,0.5
link221 TRBJ1-5 0 62811 color=240,242,222,0.5
link222 TRBV18 4321 5184 color=26,124,236,0.5
link222 TRBJ1-6 0 27346 color=26,124,236,0.5
link223 TRBV18 5185 6048 color=9,89,145,0.5
link223 TRBJ2-1 0 8511 color=9,89,145,0.5
link224 TRBV18 6049 6912 color=147,203,29,0.5
link224 TRBJ2-2 0 47542 color=147,203,29,0.5
link225 TRBV18 6913 7776 color=212,184,15,0.5
link225 TRBJ2-3 0 190759 color=212,184,15,0.5
link226 TRBV18 7777 8640 color=22,217,153,0.5
link226 TRBJ2-4 0 1403 color=22,217,153,0.5
link227 TRBV18 8641 9504 color=55,74,15,0.5
link227 TRBJ2-5 0 31860 color=55,74,15,0.5
link228 TRBV18 9505 10368 color=111,248,22,0.5
link228 TRBJ2-6 0 3213 color=111,248,22,0.5
link229 TRBV18 10369 11232 color=251,219,244,0.5
link229 TRBJ2-7 0 186236 color=251,219,244,0.5
link230 TRBV19 0 4329 color=93,121,63,0.5
link230 TRBJ1-1 0 170756 color=93,121,63,0.5
link231 TRBV19 4330 8658 color=102,95,247,0.5
link231 TRBJ1-2 0 197419 color=102,95,247,0.5
link232 TRBV19 8659 12987 color=114,95,49,0.5
link232 TRBJ1-3 0 35630 color=114,95,49,0.5
link233 TRBV19 12988 17316 color=24,166,11,0.5
link233 TRBJ1-4 0 36508 color=24,166,11,0.5
link234 TRBV19 17317 21645 color=240,242,222,0.5
link234 TRBJ1-5 0 62811 color=240,242,222,0.5
link235 TRBV19 21646 25974 color=26,124,236,0.5
link235 TRBJ1-6 0 27346 color=26,124,236,0.5
link236 TRBV19 25975 30303 color=9,89,145,0.5
link236 TRBJ2-1 0 8511 color=9,89,145,0.5
link237 TRBV19 30304 34632 color=147,203,29,0.5
link237 TRBJ2-2 0 47542 color=147,203,29,0.5
link238 TRBV19 34633 38961 color=79,161,161,0.5
link238 TRBJ2-2P 0 0 color=79,161,161,0.5
link239 TRBV19 38962 43290 color=212,184,15,0.5
link239 TRBJ2-3 0 190759 color=212,184,15,0.5
link240 TRBV19 43291 47619 color=22,217,153,0.5
link240 TRBJ2-4 0 1403 color=22,217,153,0.5
link241 TRBV19 47620 51948 color=55,74,15,0.5
link241 TRBJ2-5 0 31860 color=55,74,15,0.5
link242 TRBV19 51949 56277 color=111,248,22,0.5
link242 TRBJ2-6 0 3213 color=111,248,22,0.5
link243 TRBV19 56278 60606 color=251,219,244,0.5
link243 TRBJ2-7 0 186236 color=251,219,244,0.5
link244 TRBV2 0 560 color=93,121,63,0.5
link244 TRBJ1-1 0 170756 color=93,121,63,0.5
link245 TRBV2 561 1120 color=102,95,247,0.5
link245 TRBJ1-2 0 197419 color=102,95,247,0.5
link246 TRBV2 1121 1680 color=114,95,49,0.5
link246 TRBJ1-3 0 35630 color=114,95,49,0.5
link247 TRBV2 1681 2240 color=24,166,11,0.5
link247 TRBJ1-4 0 36508 color=24,166,11,0.5
link248 TRBV2 2241 2800 color=240,242,222,0.5
link248 TRBJ1-5 0 62811 color=240,242,222,0.5
link249 TRBV2 2801 3360 color=26,124,236,0.5
link249 TRBJ1-6 0 27346 color=26,124,236,0.5
link250 TRBV2 3361 3920 color=9,89,145,0.5
link250 TRBJ2-1 0 8511 color=9,89,145,0.5
link251 TRBV2 3921 4480 color=147,203,29,0.5
link251 TRBJ2-2 0 47542 color=147,203,29,0.5
link252 TRBV2 4481 5040 color=212,184,15,0.5
link252 TRBJ2-3 0 190759 color=212,184,15,0.5
link253 TRBV2 5041 5600 color=22,217,153,0.5
link253 TRBJ2-4 0 1403 color=22,217,153,0.5
link254 TRBV2 5601 6160 color=55,74,15,0.5
link254 TRBJ2-5 0 31860 color=55,74,15,0.5
link255 TRBV2 6161 6720 color=111,248,22,0.5
link255 TRBJ2-6 0 3213 color=111,248,22,0.5
link256 TRBV2 6721 7280 color=251,219,244,0.5
link256 TRBJ2-7 0 186236 color=251,219,244,0.5
link257 TRBV20-1 0 7407 color=93,121,63,0.5
link257 TRBJ1-1 0 170756 color=93,121,63,0.5
link258 TRBV20-1 7408 14814 color=102,95,247,0.5
link258 TRBJ1-2 0 197419 color=102,95,247,0.5
link259 TRBV20-1 14815 22221 color=114,95,49,0.5
link259 TRBJ1-3 0 35630 color=114,95,49,0.5
link260 TRBV20-1 22222 29628 color=24,166,11,0.5
link260 TRBJ1-4 0 36508 color=24,166,11,0.5
link261 TRBV20-1 29629 37035 color=240,242,222,0.5
link261 TRBJ1-5 0 62811 color=240,242,222,0.5
link262 TRBV20-1 37036 44442 color=26,124,236,0.5
link262 TRBJ1-6 0 27346 color=26,124,236,0.5
link263 TRBV20-1 44443 51849 color=9,89,145,0.5
link263 TRBJ2-1 0 8511 color=9,89,145,0.5
link264 TRBV20-1 51850 59256 color=147,203,29,0.5
link264 TRBJ2-2 0 47542 color=147,203,29,0.5
link265 TRBV20-1 59257 66663 color=212,184,15,0.5
link265 TRBJ2-3 0 190759 color=212,184,15,0.5
link266 TRBV20-1 66664 74070 color=22,217,153,0.5
link266 TRBJ2-4 0 1403 color=22,217,153,0.5
link267 TRBV20-1 74071 81477 color=55,74,15,0.5
link267 TRBJ2-5 0 31860 color=55,74,15,0.5
link268 TRBV20-1 81478 88884 color=111,248,22,0.5
link268 TRBJ2-6 0 3213 color=111,248,22,0.5
link269 TRBV20-1 88885 96291 color=251,219,244,0.5
link269 TRBJ2-7 0 186236 color=251,219,244,0.5
link270 TRBV21-1 0 1239 color=93,121,63,0.5
link270 TRBJ1-1 0 170756 color=93,121,63,0.5
link271 TRBV21-1 1240 2478 color=102,95,247,0.5
link271 TRBJ1-2 0 197419 color=102,95,247,0.5
link272 TRBV21-1 2479 3717 color=114,95,49,0.5
link272 TRBJ1-3 0 35630 color=114,95,49,0.5
link273 TRBV21-1 3718 4956 color=24,166,11,0.5
link273 TRBJ1-4 0 36508 color=24,166,11,0.5
link274 TRBV21-1 4957 6195 color=240,242,222,0.5
link274 TRBJ1-5 0 62811 color=240,242,222,0.5
link275 TRBV21-1 6196 7434 color=26,124,236,0.5
link275 TRBJ1-6 0 27346 color=26,124,236,0.5
link276 TRBV21-1 7435 8673 color=9,89,145,0.5
link276 TRBJ2-1 0 8511 color=9,89,145,0.5
link277 TRBV21-1 8674 9912 color=147,203,29,0.5
link277 TRBJ2-2 0 47542 color=147,203,29,0.5
link278 TRBV21-1 9913 11151 color=212,184,15,0.5
link278 TRBJ2-3 0 190759 color=212,184,15,0.5
link279 TRBV21-1 11152 12390 color=22,217,153,0.5
link279 TRBJ2-4 0 1403 color=22,217,153,0.5
link280 TRBV21-1 12391 13629 color=55,74,15,0.5
link280 TRBJ2-5 0 31860 color=55,74,15,0.5
link281 TRBV21-1 13630 14868 color=111,248,22,0.5
link281 TRBJ2-6 0 3213 color=111,248,22,0.5
link282 TRBV21-1 14869 16107 color=251,219,244,0.5
link282 TRBJ2-7 0 186236 color=251,219,244,0.5
link283 TRBV22-1 0 0 color=93,121,63,0.5
link283 TRBJ1-1 0 170756 color=93,121,63,0.5
link284 TRBV22-1 1 0 color=102,95,247,0.5
link284 TRBJ1-2 0 197419 color=102,95,247,0.5
link285 TRBV22-1 1 0 color=24,166,11,0.5
link285 TRBJ1-4 0 36508 color=24,166,11,0.5
link286 TRBV22-1 1 0 color=212,184,15,0.5
link286 TRBJ2-3 0 190759 color=212,184,15,0.5
link287 TRBV22-1 1 0 color=251,219,244,0.5
link287 TRBJ2-7 0 186236 color=251,219,244,0.5
link288 TRBV23-1 0 273 color=93,121,63,0.5
link288 TRBJ1-1 0 170756 color=93,121,63,0.5
link289 TRBV23-1 274 546 color=102,95,247,0.5
link289 TRBJ1-2 0 197419 color=102,95,247,0.5
link290 TRBV23-1 547 819 color=114,95,49,0.5
link290 TRBJ1-3 0 35630 color=114,95,49,0.5
link291 TRBV23-1 820 1092 color=24,166,11,0.5
link291 TRBJ1-4 0 36508 color=24,166,11,0.5
link292 TRBV23-1 1093 1365 color=240,242,222,0.5
link292 TRBJ1-5 0 62811 color=240,242,222,0.5
link293 TRBV23-1 1366 1638 color=26,124,236,0.5
link293 TRBJ1-6 0 27346 color=26,124,236,0.5
link294 TRBV23-1 1639 1911 color=9,89,145,0.5
link294 TRBJ2-1 0 8511 color=9,89,145,0.5
link295 TRBV23-1 1912 2184 color=147,203,29,0.5
link295 TRBJ2-2 0 47542 color=147,203,29,0.5
link296 TRBV23-1 2185 2457 color=79,161,161,0.5
link296 TRBJ2-2P 0 0 color=79,161,161,0.5
link297 TRBV23-1 2458 2730 color=212,184,15,0.5
link297 TRBJ2-3 0 190759 color=212,184,15,0.5
link298 TRBV23-1 2731 3003 color=22,217,153,0.5
link298 TRBJ2-4 0 1403 color=22,217,153,0.5
link299 TRBV23-1 3004 3276 color=55,74,15,0.5
link299 TRBJ2-5 0 31860 color=55,74,15,0.5
link300 TRBV23-1 3277 3549 color=111,248,22,0.5
link300 TRBJ2-6 0 3213 color=111,248,22,0.5
link301 TRBV23-1 3550 3822 color=251,219,244,0.5
link301 TRBJ2-7 0 186236 color=251,219,244,0.5
link302 TRBV24-1 0 1993 color=93,121,63,0.5
link302 TRBJ1-1 0 170756 color=93,121,63,0.5
link303 TRBV24-1 1994 3986 color=102,95,247,0.5
link303 TRBJ1-2 0 197419 color=102,95,247,0.5
link304 TRBV24-1 3987 5979 color=114,95,49,0.5
link304 TRBJ1-3 0 35630 color=114,95,49,0.5
link305 TRBV24-1 5980 7972 color=24,166,11,0.5
link305 TRBJ1-4 0 36508 color=24,166,11,0.5
link306 TRBV24-1 7973 9965 color=240,242,222,0.5
link306 TRBJ1-5 0 62811 color=240,242,222,0.5
link307 TRBV24-1 9966 11958 color=26,124,236,0.5
link307 TRBJ1-6 0 27346 color=26,124,236,0.5
link308 TRBV24-1 11959 13951 color=9,89,145,0.5
link308 TRBJ2-1 0 8511 color=9,89,145,0.5
link309 TRBV24-1 13952 15944 color=147,203,29,0.5
link309 TRBJ2-2 0 47542 color=147,203,29,0.5
link310 TRBV24-1 15945 17937 color=212,184,15,0.5
link310 TRBJ2-3 0 190759 color=212,184,15,0.5
link311 TRBV24-1 17938 19930 color=22,217,153,0.5
link311 TRBJ2-4 0 1403 color=22,217,153,0.5
link312 TRBV24-1 19931 21923 color=55,74,15,0.5
link312 TRBJ2-5 0 31860 color=55,74,15,0.5
link313 TRBV24-1 21924 23916 color=111,248,22,0.5
link313 TRBJ2-6 0 3213 color=111,248,22,0.5
link314 TRBV24-1 23917 25909 color=251,219,244,0.5
link314 TRBJ2-7 0 186236 color=251,219,244,0.5
link315 TRBV25-1 0 456 color=93,121,63,0.5
link315 TRBJ1-1 0 170756 color=93,121,63,0.5
link316 TRBV25-1 457 912 color=102,95,247,0.5
link316 TRBJ1-2 0 197419 color=102,95,247,0.5
link317 TRBV25-1 913 1368 color=114,95,49,0.5
link317 TRBJ1-3 0 35630 color=114,95,49,0.5
link318 TRBV25-1 1369 1824 color=24,166,11,0.5
link318 TRBJ1-4 0 36508 color=24,166,11,0.5
link319 TRBV25-1 1825 2280 color=240,242,222,0.5
link319 TRBJ1-5 0 62811 color=240,242,222,0.5
link320 TRBV25-1 2281 2736 color=26,124,236,0.5
link320 TRBJ1-6 0 27346 color=26,124,236,0.5
link321 TRBV25-1 2737 3192 color=9,89,145,0.5
link321 TRBJ2-1 0 8511 color=9,89,145,0.5
link322 TRBV25-1 3193 3648 color=147,203,29,0.5
link322 TRBJ2-2 0 47542 color=147,203,29,0.5
link323 TRBV25-1 3649 4104 color=212,184,15,0.5
link323 TRBJ2-3 0 190759 color=212,184,15,0.5
link324 TRBV25-1 4105 4560 color=22,217,153,0.5
link324 TRBJ2-4 0 1403 color=22,217,153,0.5
link325 TRBV25-1 4561 5016 color=55,74,15,0.5
link325 TRBJ2-5 0 31860 color=55,74,15,0.5
link326 TRBV25-1 5017 5472 color=111,248,22,0.5
link326 TRBJ2-6 0 3213 color=111,248,22,0.5
link327 TRBV25-1 5473 5928 color=251,219,244,0.5
link327 TRBJ2-7 0 186236 color=251,219,244,0.5
link328 TRBV26 0 0 color=240,242,222,0.5
link328 TRBJ1-5 0 62811 color=240,242,222,0.5
link329 TRBV26 1 0 color=111,248,22,0.5
link329 TRBJ2-6 0 3213 color=111,248,22,0.5
link330 TRBV27 0 1906 color=93,121,63,0.5
link330 TRBJ1-1 0 170756 color=93,121,63,0.5
link331 TRBV27 1907 3812 color=102,95,247,0.5
link331 TRBJ1-2 0 197419 color=102,95,247,0.5
link332 TRBV27 3813 5718 color=114,95,49,0.5
link332 TRBJ1-3 0 35630 color=114,95,49,0.5
link333 TRBV27 5719 7624 color=24,166,11,0.5
link333 TRBJ1-4 0 36508 color=24,166,11,0.5
link334 TRBV27 7625 9530 color=240,242,222,0.5
link334 TRBJ1-5 0 62811 color=240,242,222,0.5
link335 TRBV27 9531 11436 color=26,124,236,0.5
link335 TRBJ1-6 0 27346 color=26,124,236,0.5
link336 TRBV27 11437 13342 color=9,89,145,0.5
link336 TRBJ2-1 0 8511 color=9,89,145,0.5
link337 TRBV27 13343 15248 color=147,203,29,0.5
link337 TRBJ2-2 0 47542 color=147,203,29,0.5
link338 TRBV27 15249 17154 color=79,161,161,0.5
link338 TRBJ2-2P 0 0 color=79,161,161,0.5
link339 TRBV27 17155 19060 color=212,184,15,0.5
link339 TRBJ2-3 0 190759 color=212,184,15,0.5
link340 TRBV27 19061 20966 color=22,217,153,0.5
link340 TRBJ2-4 0 1403 color=22,217,153,0.5
link341 TRBV27 20967 22872 color=55,74,15,0.5
link341 TRBJ2-5 0 31860 color=55,74,15,0.5
link342 TRBV27 22873 24778 color=111,248,22,0.5
link342 TRBJ2-6 0 3213 color=111,248,22,0.5
link343 TRBV27 24779 26684 color=251,219,244,0.5
link343 TRBJ2-7 0 186236 color=251,219,244,0.5
link344 TRBV28 0 5428 color=93,121,63,0.5
link344 TRBJ1-1 0 170756 color=93,121,63,0.5
link345 TRBV28 5429 10856 color=102,95,247,0.5
link345 TRBJ1-2 0 197419 color=102,95,247,0.5
link346 TRBV28 10857 16284 color=114,95,49,0.5
link346 TRBJ1-3 0 35630 color=114,95,49,0.5
link347 TRBV28 16285 21712 color=24,166,11,0.5
link347 TRBJ1-4 0 36508 color=24,166,11,0.5
link348 TRBV28 21713 27140 color=240,242,222,0.5
link348 TRBJ1-5 0 62811 color=240,242,222,0.5
link349 TRBV28 27141 32568 color=26,124,236,0.5
link349 TRBJ1-6 0 27346 color=26,124,236,0.5
link350 TRBV28 32569 37996 color=9,89,145,0.5
link350 TRBJ2-1 0 8511 color=9,89,145,0.5
link351 TRBV28 37997 43424 color=147,203,29,0.5
link351 TRBJ2-2 0 47542 color=147,203,29,0.5
link352 TRBV28 43425 48852 color=79,161,161,0.5
link352 TRBJ2-2P 0 0 color=79,161,161,0.5
link353 TRBV28 48853 54280 color=212,184,15,0.5
link353 TRBJ2-3 0 190759 color=212,184,15,0.5
link354 TRBV28 54281 59708 color=22,217,153,0.5
link354 TRBJ2-4 0 1403 color=22,217,153,0.5
link355 TRBV28 59709 65136 color=55,74,15,0.5
link355 TRBJ2-5 0 31860 color=55,74,15,0.5
link356 TRBV28 65137 70564 color=111,248,22,0.5
link356 TRBJ2-6 0 3213 color=111,248,22,0.5
link357 TRBV28 70565 75992 color=251,219,244,0.5
link357 TRBJ2-7 0 186236 color=251,219,244,0.5
link358 TRBV29-1 0 2986 color=93,121,63,0.5
link358 TRBJ1-1 0 170756 color=93,121,63,0.5
link359 TRBV29-1 2987 5972 color=102,95,247,0.5
link359 TRBJ1-2 0 197419 color=102,95,247,0.5
link360 TRBV29-1 5973 8958 color=114,95,49,0.5
link360 TRBJ1-3 0 35630 color=114,95,49,0.5
link361 TRBV29-1 8959 11944 color=24,166,11,0.5
link361 TRBJ1-4 0 36508 color=24,166,11,0.5
link362 TRBV29-1 11945 14930 color=240,242,222,0.5
link362 TRBJ1-5 0 62811 color=240,242,222,0.5
link363 TRBV29-1 14931 17916 color=26,124,236,0.5
link363 TRBJ1-6 0 27346 color=26,124,236,0.5
link364 TRBV29-1 17917 20902 color=9,89,145,0.5
link364 TRBJ2-1 0 8511 color=9,89,145,0.5
link365 TRBV29-1 20903 23888 color=147,203,29,0.5
link365 TRBJ2-2 0 47542 color=147,203,29,0.5
link366 TRBV29-1 23889 26874 color=212,184,15,0.5
link366 TRBJ2-3 0 190759 color=212,184,15,0.5
link367 TRBV29-1 26875 29860 color=22,217,153,0.5
link367 TRBJ2-4 0 1403 color=22,217,153,0.5
link368 TRBV29-1 29861 32846 color=55,74,15,0.5
link368 TRBJ2-5 0 31860 color=55,74,15,0.5
link369 TRBV29-1 32847 35832 color=111,248,22,0.5
link369 TRBJ2-6 0 3213 color=111,248,22,0.5
link370 TRBV29-1 35833 38818 color=251,219,244,0.5
link370 TRBJ2-7 0 186236 color=251,219,244,0.5
link371 TRBV3-1 0 4536 color=93,121,63,0.5
link371 TRBJ1-1 0 170756 color=93,121,63,0.5
link372 TRBV3-1 4537 9072 color=102,95,247,0.5
link372 TRBJ1-2 0 197419 color=102,95,247,0.5
link373 TRBV3-1 9073 13608 color=114,95,49,0.5
link373 TRBJ1-3 0 35630 color=114,95,49,0.5
link374 TRBV3-1 13609 18144 color=24,166,11,0.5
link374 TRBJ1-4 0 36508 color=24,166,11,0.5
link375 TRBV3-1 18145 22680 color=240,242,222,0.5
link375 TRBJ1-5 0 62811 color=240,242,222,0.5
link376 TRBV3-1 22681 27216 color=26,124,236,0.5
link376 TRBJ1-6 0 27346 color=26,124,236,0.5
link377 TRBV3-1 27217 31752 color=9,89,145,0.5
link377 TRBJ2-1 0 8511 color=9,89,145,0.5
link378 TRBV3-1 31753 36288 color=147,203,29,0.5
link378 TRBJ2-2 0 47542 color=147,203,29,0.5
link379 TRBV3-1 36289 40824 color=79,161,161,0.5
link379 TRBJ2-2P 0 0 color=79,161,161,0.5
link380 TRBV3-1 40825 45360 color=212,184,15,0.5
link380 TRBJ2-3 0 190759 color=212,184,15,0.5
link381 TRBV3-1 45361 49896 color=22,217,153,0.5
link381 TRBJ2-4 0 1403 color=22,217,153,0.5
link382 TRBV3-1 49897 54432 color=55,74,15,0.5
link382 TRBJ2-5 0 31860 color=55,74,15,0.5
link383 TRBV3-1 54433 58968 color=111,248,22,0.5
link383 TRBJ2-6 0 3213 color=111,248,22,0.5
link384 TRBV3-1 58969 63504 color=251,219,244,0.5
link384 TRBJ2-7 0 186236 color=251,219,244,0.5
link385 TRBV3-2 0 36 color=93,121,63,0.5
link385 TRBJ1-1 0 170756 color=93,121,63,0.5
link386 TRBV3-2 37 72 color=102,95,247,0.5
link386 TRBJ1-2 0 197419 color=102,95,247,0.5
link387 TRBV3-2 73 108 color=114,95,49,0.5
link387 TRBJ1-3 0 35630 color=114,95,49,0.5
link388 TRBV3-2 109 144 color=24,166,11,0.5
link388 TRBJ1-4 0 36508 color=24,166,11,0.5
link389 TRBV3-2 145 180 color=240,242,222,0.5
link389 TRBJ1-5 0 62811 color=240,242,222,0.5
link390 TRBV3-2 181 216 color=26,124,236,0.5
link390 TRBJ1-6 0 27346 color=26,124,236,0.5
link391 TRBV3-2 217 252 color=9,89,145,0.5
link391 TRBJ2-1 0 8511 color=9,89,145,0.5
link392 TRBV3-2 253 288 color=147,203,29,0.5
link392 TRBJ2-2 0 47542 color=147,203,29,0.5
link393 TRBV3-2 289 324 color=212,184,15,0.5
link393 TRBJ2-3 0 190759 color=212,184,15,0.5
link394 TRBV3-2 325 360 color=22,217,153,0.5
link394 TRBJ2-4 0 1403 color=22,217,153,0.5
link395 TRBV3-2 361 396 color=55,74,15,0.5
link395 TRBJ2-5 0 31860 color=55,74,15,0.5
link396 TRBV3-2 397 432 color=111,248,22,0.5
link396 TRBJ2-6 0 3213 color=111,248,22,0.5
link397 TRBV3-2 433 468 color=251,219,244,0.5
link397 TRBJ2-7 0 186236 color=251,219,244,0.5
link398 TRBV30 0 1374 color=93,121,63,0.5
link398 TRBJ1-1 0 170756 color=93,121,63,0.5
link399 TRBV30 1375 2748 color=102,95,247,0.5
link399 TRBJ1-2 0 197419 color=102,95,247,0.5
link400 TRBV30 2749 4122 color=114,95,49,0.5
link400 TRBJ1-3 0 35630 color=114,95,49,0.5
link401 TRBV30 4123 5496 color=24,166,11,0.5
link401 TRBJ1-4 0 36508 color=24,166,11,0.5
link402 TRBV30 5497 6870 color=240,242,222,0.5
link402 TRBJ1-5 0 62811 color=240,242,222,0.5
link403 TRBV30 6871 8244 color=26,124,236,0.5
link403 TRBJ1-6 0 27346 color=26,124,236,0.5
link404 TRBV30 8245 9618 color=9,89,145,0.5
link404 TRBJ2-1 0 8511 color=9,89,145,0.5
link405 TRBV30 9619 10992 color=147,203,29,0.5
link405 TRBJ2-2 0 47542 color=147,203,29,0.5
link406 TRBV30 10993 12366 color=212,184,15,0.5
link406 TRBJ2-3 0 190759 color=212,184,15,0.5
link407 TRBV30 12367 13740 color=22,217,153,0.5
link407 TRBJ2-4 0 1403 color=22,217,153,0.5
link408 TRBV30 13741 15114 color=55,74,15,0.5
link408 TRBJ2-5 0 31860 color=55,74,15,0.5
link409 TRBV30 15115 16488 color=111,248,22,0.5
link409 TRBJ2-6 0 3213 color=111,248,22,0.5
link410 TRBV30 16489 17862 color=251,219,244,0.5
link410 TRBJ2-7 0 186236 color=251,219,244,0.5
link411 TRBV4-1 0 1290 color=93,121,63,0.5
link411 TRBJ1-1 0 170756 color=93,121,63,0.5
link412 TRBV4-1 1291 2580 color=102,95,247,0.5
link412 TRBJ1-2 0 197419 color=102,95,247,0.5
link413 TRBV4-1 2581 3870 color=114,95,49,0.5
link413 TRBJ1-3 0 35630 color=114,95,49,0.5
link414 TRBV4-1 3871 5160 color=24,166,11,0.5
link414 TRBJ1-4 0 36508 color=24,166,11,0.5
link415 TRBV4-1 5161 6450 color=240,242,222,0.5
link415 TRBJ1-5 0 62811 color=240,242,222,0.5
link416 TRBV4-1 6451 7740 color=26,124,236,0.5
link416 TRBJ1-6 0 27346 color=26,124,236,0.5
link417 TRBV4-1 7741 9030 color=9,89,145,0.5
link417 TRBJ2-1 0 8511 color=9,89,145,0.5
link418 TRBV4-1 9031 10320 color=147,203,29,0.5
link418 TRBJ2-2 0 47542 color=147,203,29,0.5
link419 TRBV4-1 10321 11610 color=79,161,161,0.5
link419 TRBJ2-2P 0 0 color=79,161,161,0.5
link420 TRBV4-1 11611 12900 color=212,184,15,0.5
link420 TRBJ2-3 0 190759 color=212,184,15,0.5
link421 TRBV4-1 12901 14190 color=22,217,153,0.5
link421 TRBJ2-4 0 1403 color=22,217,153,0.5
link422 TRBV4-1 14191 15480 color=55,74,15,0.5
link422 TRBJ2-5 0 31860 color=55,74,15,0.5
link423 TRBV4-1 15481 16770 color=111,248,22,0.5
link423 TRBJ2-6 0 3213 color=111,248,22,0.5
link424 TRBV4-1 16771 18060 color=251,219,244,0.5
link424 TRBJ2-7 0 186236 color=251,219,244,0.5
link425 TRBV4-2 0 1427 color=93,121,63,0.5
link425 TRBJ1-1 0 170756 color=93,121,63,0.5
link426 TRBV4-2 1428 2854 color=102,95,247,0.5
link426 TRBJ1-2 0 197419 color=102,95,247,0.5
link427 TRBV4-2 2855 4281 color=114,95,49,0.5
link427 TRBJ1-3 0 35630 color=114,95,49,0.5
link428 TRBV4-2 4282 5708 color=24,166,11,0.5
link428 TRBJ1-4 0 36508 color=24,166,11,0.5
link429 TRBV4-2 5709 7135 color=240,242,222,0.5
link429 TRBJ1-5 0 62811 color=240,242,222,0.5
link430 TRBV4-2 7136 8562 color=26,124,236,0.5
link430 TRBJ1-6 0 27346 color=26,124,236,0.5
link431 TRBV4-2 8563 9989 color=9,89,145,0.5
link431 TRBJ2-1 0 8511 color=9,89,145,0.5
link432 TRBV4-2 9990 11416 color=147,203,29,0.5
link432 TRBJ2-2 0 47542 color=147,203,29,0.5
link433 TRBV4-2 11417 12843 color=212,184,15,0.5
link433 TRBJ2-3 0 190759 color=212,184,15,0.5
link434 TRBV4-2 12844 14270 color=22,217,153,0.5
link434 TRBJ2-4 0 1403 color=22,217,153,0.5
link435 TRBV4-2 14271 15697 color=55,74,15,0.5
link435 TRBJ2-5 0 31860 color=55,74,15,0.5
link436 TRBV4-2 15698 17124 color=111,248,22,0.5
link436 TRBJ2-6 0 3213 color=111,248,22,0.5
link437 TRBV4-2 17125 18551 color=251,219,244,0.5
link437 TRBJ2-7 0 186236 color=251,219,244,0.5
link438 TRBV4-3 0 377 color=93,121,63,0.5
link438 TRBJ1-1 0 170756 color=93,121,63,0.5
link439 TRBV4-3 378 754 color=102,95,247,0.5
link439 TRBJ1-2 0 197419 color=102,95,247,0.5
link440 TRBV4-3 755 1131 color=114,95,49,0.5
link440 TRBJ1-3 0 35630 color=114,95,49,0.5
link441 TRBV4-3 1132 1508 color=24,166,11,0.5
link441 TRBJ1-4 0 36508 color=24,166,11,0.5
link442 TRBV4-3 1509 1885 color=240,242,222,0.5
link442 TRBJ1-5 0 62811 color=240,242,222,0.5
link443 TRBV4-3 1886 2262 color=26,124,236,0.5
link443 TRBJ1-6 0 27346 color=26,124,236,0.5
link444 TRBV4-3 2263 2639 color=9,89,145,0.5
link444 TRBJ2-1 0 8511 color=9,89,145,0.5
link445 TRBV4-3 2640 3016 color=147,203,29,0.5
link445 TRBJ2-2 0 47542 color=147,203,29,0.5
link446 TRBV4-3 3017 3393 color=212,184,15,0.5
link446 TRBJ2-3 0 190759 color=212,184,15,0.5
link447 TRBV4-3 3394 3770 color=22,217,153,0.5
link447 TRBJ2-4 0 1403 color=22,217,153,0.5
link448 TRBV4-3 3771 4147 color=55,74,15,0.5
link448 TRBJ2-5 0 31860 color=55,74,15,0.5
link449 TRBV4-3 4148 4524 color=111,248,22,0.5
link449 TRBJ2-6 0 3213 color=111,248,22,0.5
link450 TRBV4-3 4525 4901 color=251,219,244,0.5
link450 TRBJ2-7 0 186236 color=251,219,244,0.5
link451 TRBV5-1 0 3021 color=93,121,63,0.5
link451 TRBJ1-1 0 170756 color=93,121,63,0.5
link452 TRBV5-1 3022 6042 color=102,95,247,0.5
link452 TRBJ1-2 0 197419 color=102,95,247,0.5
link453 TRBV5-1 6043 9063 color=114,95,49,0.5
link453 TRBJ1-3 0 35630 color=114,95,49,0.5
link454 TRBV5-1 9064 12084 color=24,166,11,0.5
link454 TRBJ1-4 0 36508 color=24,166,11,0.5
link455 TRBV5-1 12085 15105 color=240,242,222,0.5
link455 TRBJ1-5 0 62811 color=240,242,222,0.5
link456 TRBV5-1 15106 18126 color=26,124,236,0.5
link456 TRBJ1-6 0 27346 color=26,124,236,0.5
link457 TRBV5-1 18127 21147 color=9,89,145,0.5
link457 TRBJ2-1 0 8511 color=9,89,145,0.5
link458 TRBV5-1 21148 24168 color=147,203,29,0.5
link458 TRBJ2-2 0 47542 color=147,203,29,0.5
link459 TRBV5-1 24169 27189 color=212,184,15,0.5
link459 TRBJ2-3 0 190759 color=212,184,15,0.5
link460 TRBV5-1 27190 30210 color=22,217,153,0.5
link460 TRBJ2-4 0 1403 color=22,217,153,0.5
link461 TRBV5-1 30211 33231 color=55,74,15,0.5
link461 TRBJ2-5 0 31860 color=55,74,15,0.5
link462 TRBV5-1 33232 36252 color=111,248,22,0.5
link462 TRBJ2-6 0 3213 color=111,248,22,0.5
link463 TRBV5-1 36253 39273 color=251,219,244,0.5
link463 TRBJ2-7 0 186236 color=251,219,244,0.5
link464 TRBV5-3 0 1 color=93,121,63,0.5
link464 TRBJ1-1 0 170756 color=93,121,63,0.5
link465 TRBV5-3 2 2 color=102,95,247,0.5
link465 TRBJ1-2 0 197419 color=102,95,247,0.5
link466 TRBV5-3 3 3 color=114,95,49,0.5
link466 TRBJ1-3 0 35630 color=114,95,49,0.5
link467 TRBV5-3 4 4 color=24,166,11,0.5
link467 TRBJ1-4 0 36508 color=24,166,11,0.5
link468 TRBV5-3 5 5 color=240,242,222,0.5
link468 TRBJ1-5 0 62811 color=240,242,222,0.5
link469 TRBV5-3 6 6 color=26,124,236,0.5
link469 TRBJ1-6 0 27346 color=26,124,236,0.5
link470 TRBV5-3 7 7 color=9,89,145,0.5
link470 TRBJ2-1 0 8511 color=9,89,145,0.5
link471 TRBV5-3 8 8 color=147,203,29,0.5
link471 TRBJ2-2 0 47542 color=147,203,29,0.5
link472 TRBV5-3 9 9 color=212,184,15,0.5
link472 TRBJ2-3 0 190759 color=212,184,15,0.5
link473 TRBV5-3 10 10 color=22,217,153,0.5
link473 TRBJ2-4 0 1403 color=22,217,153,0.5
link474 TRBV5-3 11 11 color=55,74,15,0.5
link474 TRBJ2-5 0 31860 color=55,74,15,0.5
link475 TRBV5-3 12 12 color=111,248,22,0.5
link475 TRBJ2-6 0 3213 color=111,248,22,0.5
link476 TRBV5-3 13 13 color=251,219,244,0.5
link476 TRBJ2-7 0 186236 color=251,219,244,0.5
link477 TRBV5-4 0 188 color=93,121,63,0.5
link477 TRBJ1-1 0 170756 color=93,121,63,0.5
link478 TRBV5-4 189 376 color=102,95,247,0.5
link478 TRBJ1-2 0 197419 color=102,95,247,0.5
link479 TRBV5-4 377 564 color=114,95,49,0.5
link479 TRBJ1-3 0 35630 color=114,95,49,0.5
link480 TRBV5-4 565 752 color=24,166,11,0.5
link480 TRBJ1-4 0 36508 color=24,166,11,0.5
link481 TRBV5-4 753 940 color=240,242,222,0.5
link481 TRBJ1-5 0 62811 color=240,242,222,0.5
link482 TRBV5-4 941 1128 color=26,124,236,0.5
link482 TRBJ1-6 0 27346 color=26,124,236,0.5
link483 TRBV5-4 1129 1316 color=9,89,145,0.5
link483 TRBJ2-1 0 8511 color=9,89,145,0.5
link484 TRBV5-4 1317 1504 color=147,203,29,0.5
link484 TRBJ2-2 0 47542 color=147,203,29,0.5
link485 TRBV5-4 1505 1692 color=212,184,15,0.5
link485 TRBJ2-3 0 190759 color=212,184,15,0.5
link486 TRBV5-4 1693 1880 color=22,217,153,0.5
link486 TRBJ2-4 0 1403 color=22,217,153,0.5
link487 TRBV5-4 1881 2068 color=55,74,15,0.5
link487 TRBJ2-5 0 31860 color=55,74,15,0.5
link488 TRBV5-4 2069 2256 color=111,248,22,0.5
link488 TRBJ2-6 0 3213 color=111,248,22,0.5
link489 TRBV5-4 2257 2444 color=251,219,244,0.5
link489 TRBJ2-7 0 186236 color=251,219,244,0.5
link490 TRBV5-5 0 40 color=93,121,63,0.5
link490 TRBJ1-1 0 170756 color=93,121,63,0.5
link491 TRBV5-5 41 80 color=102,95,247,0.5
link491 TRBJ1-2 0 197419 color=102,95,247,0.5
link492 TRBV5-5 81 120 color=114,95,49,0.5
link492 TRBJ1-3 0 35630 color=114,95,49,0.5
link493 TRBV5-5 121 160 color=24,166,11,0.5
link493 TRBJ1-4 0 36508 color=24,166,11,0.5
link494 TRBV5-5 161 200 color=240,242,222,0.5
link494 TRBJ1-5 0 62811 color=240,242,222,0.5
link495 TRBV5-5 201 240 color=26,124,236,0.5
link495 TRBJ1-6 0 27346 color=26,124,236,0.5
link496 TRBV5-5 241 280 color=9,89,145,0.5
link496 TRBJ2-1 0 8511 color=9,89,145,0.5
link497 TRBV5-5 281 320 color=147,203,29,0.5
link497 TRBJ2-2 0 47542 color=147,203,29,0.5
link498 TRBV5-5 321 360 color=212,184,15,0.5
link498 TRBJ2-3 0 190759 color=212,184,15,0.5
link499 TRBV5-5 361 400 color=22,217,153,0.5
link499 TRBJ2-4 0 1403 color=22,217,153,0.5
link500 TRBV5-5 401 440 color=55,74,15,0.5
link500 TRBJ2-5 0 31860 color=55,74,15,0.5
link501 TRBV5-5 441 480 color=111,248,22,0.5
link501 TRBJ2-6 0 3213 color=111,248,22,0.5
link502 TRBV5-5 481 520 color=251,219,244,0.5
link502 TRBJ2-7 0 186236 color=251,219,244,0.5
link503 TRBV5-6 0 73 color=93,121,63,0.5
link503 TRBJ1-1 0 170756 color=93,121,63,0.5
link504 TRBV5-6 74 146 color=102,95,247,0.5
link504 TRBJ1-2 0 197419 color=102,95,247,0.5
link505 TRBV5-6 147 219 color=114,95,49,0.5
link505 TRBJ1-3 0 35630 color=114,95,49,0.5
link506 TRBV5-6 220 292 color=24,166,11,0.5
link506 TRBJ1-4 0 36508 color=24,166,11,0.5
link507 TRBV5-6 293 365 color=240,242,222,0.5
link507 TRBJ1-5 0 62811 color=240,242,222,0.5
link508 TRBV5-6 366 438 color=26,124,236,0.5
link508 TRBJ1-6 0 27346 color=26,124,236,0.5
link509 TRBV5-6 439 511 color=9,89,145,0.5
link509 TRBJ2-1 0 8511 color=9,89,145,0.5
link510 TRBV5-6 512 584 color=147,203,29,0.5
link510 TRBJ2-2 0 47542 color=147,203,29,0.5
link511 TRBV5-6 585 657 color=212,184,15,0.5
link511 TRBJ2-3 0 190759 color=212,184,15,0.5
link512 TRBV5-6 658 730 color=22,217,153,0.5
link512 TRBJ2-4 0 1403 color=22,217,153,0.5
link513 TRBV5-6 731 803 color=55,74,15,0.5
link513 TRBJ2-5 0 31860 color=55,74,15,0.5
link514 TRBV5-6 804 876 color=111,248,22,0.5
link514 TRBJ2-6 0 3213 color=111,248,22,0.5
link515 TRBV5-6 877 949 color=251,219,244,0.5
link515 TRBJ2-7 0 186236 color=251,219,244,0.5
link516 TRBV5-7 0 0 color=93,121,63,0.5
link516 TRBJ1-1 0 170756 color=93,121,63,0.5
link517 TRBV5-7 1 0 color=102,95,247,0.5
link517 TRBJ1-2 0 197419 color=102,95,247,0.5
link518 TRBV5-7 1 0 color=114,95,49,0.5
link518 TRBJ1-3 0 35630 color=114,95,49,0.5
link519 TRBV5-7 1 0 color=24,166,11,0.5
link519 TRBJ1-4 0 36508 color=24,166,11,0.5
link520 TRBV5-7 1 0 color=240,242,222,0.5
link520 TRBJ1-5 0 62811 color=240,242,222,0.5
link521 TRBV5-7 1 0 color=26,124,236,0.5
link521 TRBJ1-6 0 27346 color=26,124,236,0.5
link522 TRBV5-7 1 0 color=9,89,145,0.5
link522 TRBJ2-1 0 8511 color=9,89,145,0.5
link523 TRBV5-7 1 0 color=147,203,29,0.5
link523 TRBJ2-2 0 47542 color=147,203,29,0.5
link524 TRBV5-7 1 0 color=212,184,15,0.5
link524 TRBJ2-3 0 190759 color=212,184,15,0.5
link525 TRBV5-7 1 0 color=55,74,15,0.5
link525 TRBJ2-5 0 31860 color=55,74,15,0.5
link526 TRBV5-7 1 0 color=111,248,22,0.5
link526 TRBJ2-6 0 3213 color=111,248,22,0.5
link527 TRBV5-7 1 0 color=251,219,244,0.5
link527 TRBJ2-7 0 186236 color=251,219,244,0.5
link528 TRBV5-8 0 64 color=93,121,63,0.5
link528 TRBJ1-1 0 170756 color=93,121,63,0.5
link529 TRBV5-8 65 128 color=102,95,247,0.5
link529 TRBJ1-2 0 197419 color=102,95,247,0.5
link530 TRBV5-8 129 192 color=114,95,49,0.5
link530 TRBJ1-3 0 35630 color=114,95,49,0.5
link531 TRBV5-8 193 256 color=24,166,11,0.5
link531 TRBJ1-4 0 36508 color=24,166,11,0.5
link532 TRBV5-8 257 320 color=240,242,222,0.5
link532 TRBJ1-5 0 62811 color=240,242,222,0.5
link533 TRBV5-8 321 384 color=26,124,236,0.5
link533 TRBJ1-6 0 27346 color=26,124,236,0.5
link534 TRBV5-8 385 448 color=9,89,145,0.5
link534 TRBJ2-1 0 8511 color=9,89,145,0.5
link535 TRBV5-8 449 512 color=147,203,29,0.5
link535 TRBJ2-2 0 47542 color=147,203,29,0.5
link536 TRBV5-8 513 576 color=212,184,15,0.5
link536 TRBJ2-3 0 190759 color=212,184,15,0.5
link537 TRBV5-8 577 640 color=22,217,153,0.5
link537 TRBJ2-4 0 1403 color=22,217,153,0.5
link538 TRBV5-8 641 704 color=55,74,15,0.5
link538 TRBJ2-5 0 31860 color=55,74,15,0.5
link539 TRBV5-8 705 768 color=111,248,22,0.5
link539 TRBJ2-6 0 3213 color=111,248,22,0.5
link540 TRBV5-8 769 832 color=251,219,244,0.5
link540 TRBJ2-7 0 186236 color=251,219,244,0.5
link541 TRBV6-1 0 1574 color=93,121,63,0.5
link541 TRBJ1-1 0 170756 color=93,121,63,0.5
link542 TRBV6-1 1575 3148 color=102,95,247,0.5
link542 TRBJ1-2 0 197419 color=102,95,247,0.5
link543 TRBV6-1 3149 4722 color=114,95,49,0.5
link543 TRBJ1-3 0 35630 color=114,95,49,0.5
link544 TRBV6-1 4723 6296 color=24,166,11,0.5
link544 TRBJ1-4 0 36508 color=24,166,11,0.5
link545 TRBV6-1 6297 7870 color=240,242,222,0.5
link545 TRBJ1-5 0 62811 color=240,242,222,0.5
link546 TRBV6-1 7871 9444 color=26,124,236,0.5
link546 TRBJ1-6 0 27346 color=26,124,236,0.5
link547 TRBV6-1 9445 11018 color=9,89,145,0.5
link547 TRBJ2-1 0 8511 color=9,89,145,0.5
link548 TRBV6-1 11019 12592 color=147,203,29,0.5
link548 TRBJ2-2 0 47542 color=147,203,29,0.5
link549 TRBV6-1 12593 14166 color=212,184,15,0.5
link549 TRBJ2-3 0 190759 color=212,184,15,0.5
link550 TRBV6-1 14167 15740 color=22,217,153,0.5
link550 TRBJ2-4 0 1403 color=22,217,153,0.5
link551 TRBV6-1 15741 17314 color=55,74,15,0.5
link551 TRBJ2-5 0 31860 color=55,74,15,0.5
link552 TRBV6-1 17315 18888 color=111,248,22,0.5
link552 TRBJ2-6 0 3213 color=111,248,22,0.5
link553 TRBV6-1 18889 20462 color=251,219,244,0.5
link553 TRBJ2-7 0 186236 color=251,219,244,0.5
link554 TRBV6-2 0 229 color=93,121,63,0.5
link554 TRBJ1-1 0 170756 color=93,121,63,0.5
link555 TRBV6-2 230 458 color=102,95,247,0.5
link555 TRBJ1-2 0 197419 color=102,95,247,0.5
link556 TRBV6-2 459 687 color=114,95,49,0.5
link556 TRBJ1-3 0 35630 color=114,95,49,0.5
link557 TRBV6-2 688 916 color=24,166,11,0.5
link557 TRBJ1-4 0 36508 color=24,166,11,0.5
link558 TRBV6-2 917 1145 color=240,242,222,0.5
link558 TRBJ1-5 0 62811 color=240,242,222,0.5
link559 TRBV6-2 1146 1374 color=26,124,236,0.5
link559 TRBJ1-6 0 27346 color=26,124,236,0.5
link560 TRBV6-2 1375 1603 color=9,89,145,0.5
link560 TRBJ2-1 0 8511 color=9,89,145,0.5
link561 TRBV6-2 1604 1832 color=147,203,29,0.5
link561 TRBJ2-2 0 47542 color=147,203,29,0.5
link562 TRBV6-2 1833 2061 color=212,184,15,0.5
link562 TRBJ2-3 0 190759 color=212,184,15,0.5
link563 TRBV6-2 2062 2290 color=22,217,153,0.5
link563 TRBJ2-4 0 1403 color=22,217,153,0.5
link564 TRBV6-2 2291 2519 color=55,74,15,0.5
link564 TRBJ2-5 0 31860 color=55,74,15,0.5
link565 TRBV6-2 2520 2748 color=111,248,22,0.5
link565 TRBJ2-6 0 3213 color=111,248,22,0.5
link566 TRBV6-2 2749 2977 color=251,219,244,0.5
link566 TRBJ2-7 0 186236 color=251,219,244,0.5
link567 TRBV6-3 0 11 color=93,121,63,0.5
link567 TRBJ1-1 0 170756 color=93,121,63,0.5
link568 TRBV6-3 12 22 color=102,95,247,0.5
link568 TRBJ1-2 0 197419 color=102,95,247,0.5
link569 TRBV6-3 23 33 color=114,95,49,0.5
link569 TRBJ1-3 0 35630 color=114,95,49,0.5
link570 TRBV6-3 34 44 color=24,166,11,0.5
link570 TRBJ1-4 0 36508 color=24,166,11,0.5
link571 TRBV6-3 45 55 color=240,242,222,0.5
link571 TRBJ1-5 0 62811 color=240,242,222,0.5
link572 TRBV6-3 56 66 color=26,124,236,0.5
link572 TRBJ1-6 0 27346 color=26,124,236,0.5
link573 TRBV6-3 67 77 color=9,89,145,0.5
link573 TRBJ2-1 0 8511 color=9,89,145,0.5
link574 TRBV6-3 78 88 color=147,203,29,0.5
link574 TRBJ2-2 0 47542 color=147,203,29,0.5
link575 TRBV6-3 89 99 color=212,184,15,0.5
link575 TRBJ2-3 0 190759 color=212,184,15,0.5
link576 TRBV6-3 100 110 color=55,74,15,0.5
link576 TRBJ2-5 0 31860 color=55,74,15,0.5
link577 TRBV6-3 111 121 color=251,219,244,0.5
link577 TRBJ2-7 0 186236 color=251,219,244,0.5
link578 TRBV6-4 0 313 color=93,121,63,0.5
link578 TRBJ1-1 0 170756 color=93,121,63,0.5
link579 TRBV6-4 314 626 color=102,95,247,0.5
link579 TRBJ1-2 0 197419 color=102,95,247,0.5
link580 TRBV6-4 627 939 color=114,95,49,0.5
link580 TRBJ1-3 0 35630 color=114,95,49,0.5
link581 TRBV6-4 940 1252 color=24,166,11,0.5
link581 TRBJ1-4 0 36508 color=24,166,11,0.5
link582 TRBV6-4 1253 1565 color=240,242,222,0.5
link582 TRBJ1-5 0 62811 color=240,242,222,0.5
link583 TRBV6-4 1566 1878 color=26,124,236,0.5
link583 TRBJ1-6 0 27346 color=26,124,236,0.5
link584 TRBV6-4 1879 2191 color=9,89,145,0.5
link584 TRBJ2-1 0 8511 color=9,89,145,0.5
link585 TRBV6-4 2192 2504 color=147,203,29,0.5
link585 TRBJ2-2 0 47542 color=147,203,29,0.5
link586 TRBV6-4 2505 2817 color=212,184,15,0.5
link586 TRBJ2-3 0 190759 color=212,184,15,0.5
link587 TRBV6-4 2818 3130 color=22,217,153,0.5
link587 TRBJ2-4 0 1403 color=22,217,153,0.5
link588 TRBV6-4 3131 3443 color=55,74,15,0.5
link588 TRBJ2-5 0 31860 color=55,74,15,0.5
link589 TRBV6-4 3444 3756 color=111,248,22,0.5
link589 TRBJ2-6 0 3213 color=111,248,22,0.5
link590 TRBV6-4 3757 4069 color=251,219,244,0.5
link590 TRBJ2-7 0 186236 color=251,219,244,0.5
link591 TRBV6-5 0 3952 color=93,121,63,0.5
link591 TRBJ1-1 0 170756 color=93,121,63,0.5
link592 TRBV6-5 3953 7904 color=102,95,247,0.5
link592 TRBJ1-2 0 197419 color=102,95,247,0.5
link593 TRBV6-5 7905 11856 color=114,95,49,0.5
link593 TRBJ1-3 0 35630 color=114,95,49,0.5
link594 TRBV6-5 11857 15808 color=24,166,11,0.5
link594 TRBJ1-4 0 36508 color=24,166,11,0.5
link595 TRBV6-5 15809 19760 color=240,242,222,0.5
link595 TRBJ1-5 0 62811 color=240,242,222,0.5
link596 TRBV6-5 19761 23712 color=26,124,236,0.5
link596 TRBJ1-6 0 27346 color=26,124,236,0.5
link597 TRBV6-5 23713 27664 color=9,89,145,0.5
link597 TRBJ2-1 0 8511 color=9,89,145,0.5
link598 TRBV6-5 27665 31616 color=147,203,29,0.5
link598 TRBJ2-2 0 47542 color=147,203,29,0.5
link599 TRBV6-5 31617 35568 color=212,184,15,0.5
link599 TRBJ2-3 0 190759 color=212,184,15,0.5
link600 TRBV6-5 35569 39520 color=22,217,153,0.5
link600 TRBJ2-4 0 1403 color=22,217,153,0.5
link601 TRBV6-5 39521 43472 color=55,74,15,0.5
link601 TRBJ2-5 0 31860 color=55,74,15,0.5
link602 TRBV6-5 43473 47424 color=111,248,22,0.5
link602 TRBJ2-6 0 3213 color=111,248,22,0.5
link603 TRBV6-5 47425 51376 color=251,219,244,0.5
link603 TRBJ2-7 0 186236 color=251,219,244,0.5
link604 TRBV6-6 0 1353 color=93,121,63,0.5
link604 TRBJ1-1 0 170756 color=93,121,63,0.5
link605 TRBV6-6 1354 2706 color=102,95,247,0.5
link605 TRBJ1-2 0 197419 color=102,95,247,0.5
link606 TRBV6-6 2707 4059 color=114,95,49,0.5
link606 TRBJ1-3 0 35630 color=114,95,49,0.5
link607 TRBV6-6 4060 5412 color=24,166,11,0.5
link607 TRBJ1-4 0 36508 color=24,166,11,0.5
link608 TRBV6-6 5413 6765 color=240,242,222,0.5
link608 TRBJ1-5 0 62811 color=240,242,222,0.5
link609 TRBV6-6 6766 8118 color=26,124,236,0.5
link609 TRBJ1-6 0 27346 color=26,124,236,0.5
link610 TRBV6-6 8119 9471 color=9,89,145,0.5
link610 TRBJ2-1 0 8511 color=9,89,145,0.5
link611 TRBV6-6 9472 10824 color=147,203,29,0.5
link611 TRBJ2-2 0 47542 color=147,203,29,0.5
link612 TRBV6-6 10825 12177 color=212,184,15,0.5
link612 TRBJ2-3 0 190759 color=212,184,15,0.5
link613 TRBV6-6 12178 13530 color=22,217,153,0.5
link613 TRBJ2-4 0 1403 color=22,217,153,0.5
link614 TRBV6-6 13531 14883 color=55,74,15,0.5
link614 TRBJ2-5 0 31860 color=55,74,15,0.5
link615 TRBV6-6 14884 16236 color=111,248,22,0.5
link615 TRBJ2-6 0 3213 color=111,248,22,0.5
link616 TRBV6-6 16237 17589 color=251,219,244,0.5
link616 TRBJ2-7 0 186236 color=251,219,244,0.5
link617 TRBV6-7 0 14 color=93,121,63,0.5
link617 TRBJ1-1 0 170756 color=93,121,63,0.5
link618 TRBV6-7 15 28 color=102,95,247,0.5
link618 TRBJ1-2 0 197419 color=102,95,247,0.5
link619 TRBV6-7 29 42 color=114,95,49,0.5
link619 TRBJ1-3 0 35630 color=114,95,49,0.5
link620 TRBV6-7 43 56 color=24,166,11,0.5
link620 TRBJ1-4 0 36508 color=24,166,11,0.5
link621 TRBV6-7 57 70 color=240,242,222,0.5
link621 TRBJ1-5 0 62811 color=240,242,222,0.5
link622 TRBV6-7 71 84 color=26,124,236,0.5
link622 TRBJ1-6 0 27346 color=26,124,236,0.5
link623 TRBV6-7 85 98 color=9,89,145,0.5
link623 TRBJ2-1 0 8511 color=9,89,145,0.5
link624 TRBV6-7 99 112 color=147,203,29,0.5
link624 TRBJ2-2 0 47542 color=147,203,29,0.5
link625 TRBV6-7 113 126 color=212,184,15,0.5
link625 TRBJ2-3 0 190759 color=212,184,15,0.5
link626 TRBV6-7 127 140 color=22,217,153,0.5
link626 TRBJ2-4 0 1403 color=22,217,153,0.5
link627 TRBV6-7 141 154 color=55,74,15,0.5
link627 TRBJ2-5 0 31860 color=55,74,15,0.5
link628 TRBV6-7 155 168 color=111,248,22,0.5
link628 TRBJ2-6 0 3213 color=111,248,22,0.5
link629 TRBV6-7 169 182 color=251,219,244,0.5
link629 TRBJ2-7 0 186236 color=251,219,244,0.5
link630 TRBV6-8 0 5 color=93,121,63,0.5
link630 TRBJ1-1 0 170756 color=93,121,63,0.5
link631 TRBV6-8 6 10 color=102,95,247,0.5
link631 TRBJ1-2 0 197419 color=102,95,247,0.5
link632 TRBV6-8 11 15 color=114,95,49,0.5
link632 TRBJ1-3 0 35630 color=114,95,49,0.5
link633 TRBV6-8 16 20 color=24,166,11,0.5
link633 TRBJ1-4 0 36508 color=24,166,11,0.5
link634 TRBV6-8 21 25 color=240,242,222,0.5
link634 TRBJ1-5 0 62811 color=240,242,222,0.5
link635 TRBV6-8 26 30 color=26,124,236,0.5
link635 TRBJ1-6 0 27346 color=26,124,236,0.5
link636 TRBV6-8 31 35 color=9,89,145,0.5
link636 TRBJ2-1 0 8511 color=9,89,145,0.5
link637 TRBV6-8 36 40 color=147,203,29,0.5
link637 TRBJ2-2 0 47542 color=147,203,29,0.5
link638 TRBV6-8 41 45 color=212,184,15,0.5
link638 TRBJ2-3 0 190759 color=212,184,15,0.5
link639 TRBV6-8 46 50 color=22,217,153,0.5
link639 TRBJ2-4 0 1403 color=22,217,153,0.5
link640 TRBV6-8 51 55 color=55,74,15,0.5
link640 TRBJ2-5 0 31860 color=55,74,15,0.5
link641 TRBV6-8 56 60 color=111,248,22,0.5
link641 TRBJ2-6 0 3213 color=111,248,22,0.5
link642 TRBV6-8 61 65 color=251,219,244,0.5
link642 TRBJ2-7 0 186236 color=251,219,244,0.5
link643 TRBV6-9 0 13 color=93,121,63,0.5
link643 TRBJ1-1 0 170756 color=93,121,63,0.5
link644 TRBV6-9 14 26 color=102,95,247,0.5
link644 TRBJ1-2 0 197419 color=102,95,247,0.5
link645 TRBV6-9 27 39 color=114,95,49,0.5
link645 TRBJ1-3 0 35630 color=114,95,49,0.5
link646 TRBV6-9 40 52 color=24,166,11,0.5
link646 TRBJ1-4 0 36508 color=24,166,11,0.5
link647 TRBV6-9 53 65 color=240,242,222,0.5
link647 TRBJ1-5 0 62811 color=240,242,222,0.5
link648 TRBV6-9 66 78 color=26,124,236,0.5
link648 TRBJ1-6 0 27346 color=26,124,236,0.5
link649 TRBV6-9 79 91 color=9,89,145,0.5
link649 TRBJ2-1 0 8511 color=9,89,145,0.5
link650 TRBV6-9 92 104 color=147,203,29,0.5
link650 TRBJ2-2 0 47542 color=147,203,29,0.5
link651 TRBV6-9 105 117 color=212,184,15,0.5
link651 TRBJ2-3 0 190759 color=212,184,15,0.5
link652 TRBV6-9 118 130 color=22,217,153,0.5
link652 TRBJ2-4 0 1403 color=22,217,153,0.5
link653 TRBV6-9 131 143 color=55,74,15,0.5
link653 TRBJ2-5 0 31860 color=55,74,15,0.5
link654 TRBV6-9 144 156 color=111,248,22,0.5
link654 TRBJ2-6 0 3213 color=111,248,22,0.5
link655 TRBV6-9 157 169 color=251,219,244,0.5
link655 TRBJ2-7 0 186236 color=251,219,244,0.5
link656 TRBV7-1 0 0 color=102,95,247,0.5
link656 TRBJ1-2 0 197419 color=102,95,247,0.5
link657 TRBV7-1 1 0 color=114,95,49,0.5
link657 TRBJ1-3 0 35630 color=114,95,49,0.5
link658 TRBV7-1 1 0 color=240,242,222,0.5
link658 TRBJ1-5 0 62811 color=240,242,222,0.5
link659 TRBV7-1 1 0 color=212,184,15,0.5
link659 TRBJ2-3 0 190759 color=212,184,15,0.5
link660 TRBV7-1 1 0 color=251,219,244,0.5
link660 TRBJ2-7 0 186236 color=251,219,244,0.5
link661 TRBV7-2 0 5202 color=93,121,63,0.5
link661 TRBJ1-1 0 170756 color=93,121,63,0.5
link662 TRBV7-2 5203 10404 color=102,95,247,0.5
link662 TRBJ1-2 0 197419 color=102,95,247,0.5
link663 TRBV7-2 10405 15606 color=114,95,49,0.5
link663 TRBJ1-3 0 35630 color=114,95,49,0.5
link664 TRBV7-2 15607 20808 color=24,166,11,0.5
link664 TRBJ1-4 0 36508 color=24,166,11,0.5
link665 TRBV7-2 20809 26010 color=240,242,222,0.5
link665 TRBJ1-5 0 62811 color=240,242,222,0.5
link666 TRBV7-2 26011 31212 color=26,124,236,0.5
link666 TRBJ1-6 0 27346 color=26,124,236,0.5
link667 TRBV7-2 31213 36414 color=9,89,145,0.5
link667 TRBJ2-1 0 8511 color=9,89,145,0.5
link668 TRBV7-2 36415 41616 color=147,203,29,0.5
link668 TRBJ2-2 0 47542 color=147,203,29,0.5
link669 TRBV7-2 41617 46818 color=212,184,15,0.5
link669 TRBJ2-3 0 190759 color=212,184,15,0.5
link670 TRBV7-2 46819 52020 color=22,217,153,0.5
link670 TRBJ2-4 0 1403 color=22,217,153,0.5
link671 TRBV7-2 52021 57222 color=55,74,15,0.5
link671 TRBJ2-5 0 31860 color=55,74,15,0.5
link672 TRBV7-2 57223 62424 color=111,248,22,0.5
link672 TRBJ2-6 0 3213 color=111,248,22,0.5
link673 TRBV7-2 62425 67626 color=251,219,244,0.5
link673 TRBJ2-7 0 186236 color=251,219,244,0.5
link674 TRBV7-3 0 1500 color=93,121,63,0.5
link674 TRBJ1-1 0 170756 color=93,121,63,0.5
link675 TRBV7-3 1501 3000 color=102,95,247,0.5
link675 TRBJ1-2 0 197419 color=102,95,247,0.5
link676 TRBV7-3 3001 4500 color=114,95,49,0.5
link676 TRBJ1-3 0 35630 color=114,95,49,0.5
link677 TRBV7-3 4501 6000 color=24,166,11,0.5
link677 TRBJ1-4 0 36508 color=24,166,11,0.5
link678 TRBV7-3 6001 7500 color=240,242,222,0.5
link678 TRBJ1-5 0 62811 color=240,242,222,0.5
link679 TRBV7-3 7501 9000 color=26,124,236,0.5
link679 TRBJ1-6 0 27346 color=26,124,236,0.5
link680 TRBV7-3 9001 10500 color=9,89,145,0.5
link680 TRBJ2-1 0 8511 color=9,89,145,0.5
link681 TRBV7-3 10501 12000 color=147,203,29,0.5
link681 TRBJ2-2 0 47542 color=147,203,29,0.5
link682 TRBV7-3 12001 13500 color=212,184,15,0.5
link682 TRBJ2-3 0 190759 color=212,184,15,0.5
link683 TRBV7-3 13501 15000 color=22,217,153,0.5
link683 TRBJ2-4 0 1403 color=22,217,153,0.5
link684 TRBV7-3 15001 16500 color=55,74,15,0.5
link684 TRBJ2-5 0 31860 color=55,74,15,0.5
link685 TRBV7-3 16501 18000 color=111,248,22,0.5
link685 TRBJ2-6 0 3213 color=111,248,22,0.5
link686 TRBV7-3 18001 19500 color=251,219,244,0.5
link686 TRBJ2-7 0 186236 color=251,219,244,0.5
link687 TRBV7-4 0 3 color=93,121,63,0.5
link687 TRBJ1-1 0 170756 color=93,121,63,0.5
link688 TRBV7-4 4 6 color=102,95,247,0.5
link688 TRBJ1-2 0 197419 color=102,95,247,0.5
link689 TRBV7-4 7 9 color=114,95,49,0.5
link689 TRBJ1-3 0 35630 color=114,95,49,0.5
link690 TRBV7-4 10 12 color=24,166,11,0.5
link690 TRBJ1-4 0 36508 color=24,166,11,0.5
link691 TRBV7-4 13 15 color=240,242,222,0.5
link691 TRBJ1-5 0 62811 color=240,242,222,0.5
link692 TRBV7-4 16 18 color=26,124,236,0.5
link692 TRBJ1-6 0 27346 color=26,124,236,0.5
link693 TRBV7-4 19 21 color=9,89,145,0.5
link693 TRBJ2-1 0 8511 color=9,89,145,0.5
link694 TRBV7-4 22 24 color=147,203,29,0.5
link694 TRBJ2-2 0 47542 color=147,203,29,0.5
link695 TRBV7-4 25 27 color=212,184,15,0.5
link695 TRBJ2-3 0 190759 color=212,184,15,0.5
link696 TRBV7-4 28 30 color=55,74,15,0.5
link696 TRBJ2-5 0 31860 color=55,74,15,0.5
link697 TRBV7-4 31 33 color=111,248,22,0.5
link697 TRBJ2-6 0 3213 color=111,248,22,0.5
link698 TRBV7-4 34 36 color=251,219,244,0.5
link698 TRBJ2-7 0 186236 color=251,219,244,0.5
link699 TRBV7-5 0 0 color=93,121,63,0.5
link699 TRBJ1-1 0 170756 color=93,121,63,0.5
link700 TRBV7-5 1 0 color=102,95,247,0.5
link700 TRBJ1-2 0 197419 color=102,95,247,0.5
link701 TRBV7-5 1 0 color=114,95,49,0.5
link701 TRBJ1-3 0 35630 color=114,95,49,0.5
link702 TRBV7-5 1 0 color=240,242,222,0.5
link702 TRBJ1-5 0 62811 color=240,242,222,0.5
link703 TRBV7-5 1 0 color=26,124,236,0.5
link703 TRBJ1-6 0 27346 color=26,124,236,0.5
link704 TRBV7-5 1 0 color=147,203,29,0.5
link704 TRBJ2-2 0 47542 color=147,203,29,0.5
link705 TRBV7-5 1 0 color=212,184,15,0.5
link705 TRBJ2-3 0 190759 color=212,184,15,0.5
link706 TRBV7-5 1 0 color=22,217,153,0.5
link706 TRBJ2-4 0 1403 color=22,217,153,0.5
link707 TRBV7-5 1 0 color=55,74,15,0.5
link707 TRBJ2-5 0 31860 color=55,74,15,0.5
link708 TRBV7-5 1 0 color=251,219,244,0.5
link708 TRBJ2-7 0 186236 color=251,219,244,0.5
link709 TRBV7-6 0 744 color=93,121,63,0.5
link709 TRBJ1-1 0 170756 color=93,121,63,0.5
link710 TRBV7-6 745 1488 color=102,95,247,0.5
link710 TRBJ1-2 0 197419 color=102,95,247,0.5
link711 TRBV7-6 1489 2232 color=114,95,49,0.5
link711 TRBJ1-3 0 35630 color=114,95,49,0.5
link712 TRBV7-6 2233 2976 color=24,166,11,0.5
link712 TRBJ1-4 0 36508 color=24,166,11,0.5
link713 TRBV7-6 2977 3720 color=240,242,222,0.5
link713 TRBJ1-5 0 62811 color=240,242,222,0.5
link714 TRBV7-6 3721 4464 color=26,124,236,0.5
link714 TRBJ1-6 0 27346 color=26,124,236,0.5
link715 TRBV7-6 4465 5208 color=9,89,145,0.5
link715 TRBJ2-1 0 8511 color=9,89,145,0.5
link716 TRBV7-6 5209 5952 color=147,203,29,0.5
link716 TRBJ2-2 0 47542 color=147,203,29,0.5
link717 TRBV7-6 5953 6696 color=212,184,15,0.5
link717 TRBJ2-3 0 190759 color=212,184,15,0.5
link718 TRBV7-6 6697 7440 color=22,217,153,0.5
link718 TRBJ2-4 0 1403 color=22,217,153,0.5
link719 TRBV7-6 7441 8184 color=55,74,15,0.5
link719 TRBJ2-5 0 31860 color=55,74,15,0.5
link720 TRBV7-6 8185 8928 color=111,248,22,0.5
link720 TRBJ2-6 0 3213 color=111,248,22,0.5
link721 TRBV7-6 8929 9672 color=251,219,244,0.5
link721 TRBJ2-7 0 186236 color=251,219,244,0.5
link722 TRBV7-7 0 63 color=93,121,63,0.5
link722 TRBJ1-1 0 170756 color=93,121,63,0.5
link723 TRBV7-7 64 126 color=102,95,247,0.5
link723 TRBJ1-2 0 197419 color=102,95,247,0.5
link724 TRBV7-7 127 189 color=114,95,49,0.5
link724 TRBJ1-3 0 35630 color=114,95,49,0.5
link725 TRBV7-7 190 252 color=24,166,11,0.5
link725 TRBJ1-4 0 36508 color=24,166,11,0.5
link726 TRBV7-7 253 315 color=240,242,222,0.5
link726 TRBJ1-5 0 62811 color=240,242,222,0.5
link727 TRBV7-7 316 378 color=26,124,236,0.5
link727 TRBJ1-6 0 27346 color=26,124,236,0.5
link728 TRBV7-7 379 441 color=9,89,145,0.5
link728 TRBJ2-1 0 8511 color=9,89,145,0.5
link729 TRBV7-7 442 504 color=147,203,29,0.5
link729 TRBJ2-2 0 47542 color=147,203,29,0.5
link730 TRBV7-7 505 567 color=212,184,15,0.5
link730 TRBJ2-3 0 190759 color=212,184,15,0.5
link731 TRBV7-7 568 630 color=22,217,153,0.5
link731 TRBJ2-4 0 1403 color=22,217,153,0.5
link732 TRBV7-7 631 693 color=55,74,15,0.5
link732 TRBJ2-5 0 31860 color=55,74,15,0.5
link733 TRBV7-7 694 756 color=111,248,22,0.5
link733 TRBJ2-6 0 3213 color=111,248,22,0.5
link734 TRBV7-7 757 819 color=251,219,244,0.5
link734 TRBJ2-7 0 186236 color=251,219,244,0.5
link735 TRBV7-8 0 2687 color=93,121,63,0.5
link735 TRBJ1-1 0 170756 color=93,121,63,0.5
link736 TRBV7-8 2688 5374 color=102,95,247,0.5
link736 TRBJ1-2 0 197419 color=102,95,247,0.5
link737 TRBV7-8 5375 8061 color=114,95,49,0.5
link737 TRBJ1-3 0 35630 color=114,95,49,0.5
link738 TRBV7-8 8062 10748 color=24,166,11,0.5
link738 TRBJ1-4 0 36508 color=24,166,11,0.5
link739 TRBV7-8 10749 13435 color=240,242,222,0.5
link739 TRBJ1-5 0 62811 color=240,242,222,0.5
link740 TRBV7-8 13436 16122 color=26,124,236,0.5
link740 TRBJ1-6 0 27346 color=26,124,236,0.5
link741 TRBV7-8 16123 18809 color=9,89,145,0.5
link741 TRBJ2-1 0 8511 color=9,89,145,0.5
link742 TRBV7-8 18810 21496 color=147,203,29,0.5
link742 TRBJ2-2 0 47542 color=147,203,29,0.5
link743 TRBV7-8 21497 24183 color=212,184,15,0.5
link743 TRBJ2-3 0 190759 color=212,184,15,0.5
link744 TRBV7-8 24184 26870 color=22,217,153,0.5
link744 TRBJ2-4 0 1403 color=22,217,153,0.5
link745 TRBV7-8 26871 29557 color=55,74,15,0.5
link745 TRBJ2-5 0 31860 color=55,74,15,0.5
link746 TRBV7-8 29558 32244 color=111,248,22,0.5
link746 TRBJ2-6 0 3213 color=111,248,22,0.5
link747 TRBV7-8 32245 34931 color=251,219,244,0.5
link747 TRBJ2-7 0 186236 color=251,219,244,0.5
link748 TRBV7-9 0 112 color=93,121,63,0.5
link748 TRBJ1-1 0 170756 color=93,121,63,0.5
link749 TRBV7-9 113 224 color=102,95,247,0.5
link749 TRBJ1-2 0 197419 color=102,95,247,0.5
link750 TRBV7-9 225 336 color=114,95,49,0.5
link750 TRBJ1-3 0 35630 color=114,95,49,0.5
link751 TRBV7-9 337 448 color=24,166,11,0.5
link751 TRBJ1-4 0 36508 color=24,166,11,0.5
link752 TRBV7-9 449 560 color=240,242,222,0.5
link752 TRBJ1-5 0 62811 color=240,242,222,0.5
link753 TRBV7-9 561 672 color=26,124,236,0.5
link753 TRBJ1-6 0 27346 color=26,124,236,0.5
link754 TRBV7-9 673 784 color=9,89,145,0.5
link754 TRBJ2-1 0 8511 color=9,89,145,0.5
link755 TRBV7-9 785 896 color=147,203,29,0.5
link755 TRBJ2-2 0 47542 color=147,203,29,0.5
link756 TRBV7-9 897 1008 color=212,184,15,0.5
link756 TRBJ2-3 0 190759 color=212,184,15,0.5
link757 TRBV7-9 1009 1120 color=22,217,153,0.5
link757 TRBJ2-4 0 1403 color=22,217,153,0.5
link758 TRBV7-9 1121 1232 color=55,74,15,0.5
link758 TRBJ2-5 0 31860 color=55,74,15,0.5
link759 TRBV7-9 1233 1344 color=111,248,22,0.5
link759 TRBJ2-6 0 3213 color=111,248,22,0.5
link760 TRBV7-9 1345 1456 color=251,219,244,0.5
link760 TRBJ2-7 0 186236 color=251,219,244,0.5
link761 TRBV8-2 0 0 color=147,203,29,0.5
link761 TRBJ2-2 0 47542 color=147,203,29,0.5
link762 TRBV9 0 3844 color=93,121,63,0.5
link762 TRBJ1-1 0 170756 color=93,121,63,0.5
link763 TRBV9 3845 7688 color=102,95,247,0.5
link763 TRBJ1-2 0 197419 color=102,95,247,0.5
link764 TRBV9 7689 11532 color=114,95,49,0.5
link764 TRBJ1-3 0 35630 color=114,95,49,0.5
link765 TRBV9 11533 15376 color=24,166,11,0.5
link765 TRBJ1-4 0 36508 color=24,166,11,0.5
link766 TRBV9 15377 19220 color=240,242,222,0.5
link766 TRBJ1-5 0 62811 color=240,242,222,0.5
link767 TRBV9 19221 23064 color=26,124,236,0.5
link767 TRBJ1-6 0 27346 color=26,124,236,0.5
link768 TRBV9 23065 26908 color=9,89,145,0.5
link768 TRBJ2-1 0 8511 color=9,89,145,0.5
link769 TRBV9 26909 30752 color=147,203,29,0.5
link769 TRBJ2-2 0 47542 color=147,203,29,0.5
link770 TRBV9 30753 34596 color=212,184,15,0.5
link770 TRBJ2-3 0 190759 color=212,184,15,0.5
link771 TRBV9 34597 38440 color=22,217,153,0.5
link771 TRBJ2-4 0 1403 color=22,217,153,0.5
link772 TRBV9 38441 42284 color=55,74,15,0.5
link772 TRBJ2-5 0 31860 color=55,74,15,0.5
link773 TRBV9 42285 46128 color=111,248,22,0.5
link773 TRBJ2-6 0 3213 color=111,248,22,0.5
link774 TRBV9 46129 49972 color=251,219,244,0.5
link774 TRBJ2-7 0 186236 color=251,219,244,0.5

## Sheet: Figure 7d
link1 TRBV1 0 33 color=126,138,79,0.5
link1 TRBJ1-1 0 193512 color=126,138,79,0.5
link2 TRBV1 34 66 color=96,28,76,0.5
link2 TRBJ1-2 0 243877 color=96,28,76,0.5
link3 TRBV1 67 99 color=35,145,97,0.5
link3 TRBJ1-3 0 30121 color=35,145,97,0.5
link4 TRBV1 100 132 color=183,86,24,0.5
link4 TRBJ1-4 0 25334 color=183,86,24,0.5
link5 TRBV1 133 165 color=44,144,45,0.5
link5 TRBJ1-5 0 51404 color=44,144,45,0.5
link6 TRBV1 166 198 color=149,63,72,0.5
link6 TRBJ1-6 0 15449 color=149,63,72,0.5
link7 TRBV1 199 231 color=122,171,121,0.5
link7 TRBJ2-1 0 4981 color=122,171,121,0.5
link8 TRBV1 232 264 color=26,170,163,0.5
link8 TRBJ2-2 0 72122 color=26,170,163,0.5
link9 TRBV1 265 297 color=132,191,20,0.5
link9 TRBJ2-3 0 161171 color=132,191,20,0.5
link10 TRBV1 298 330 color=96,139,64,0.5
link10 TRBJ2-5 0 26683 color=96,139,64,0.5
link11 TRBV1 331 363 color=236,224,252,0.5
link11 TRBJ2-6 0 1441 color=236,224,252,0.5
link12 TRBV1 364 396 color=205,165,177,0.5
link12 TRBJ2-7 0 172065 color=205,165,177,0.5
link13 TRBV10-1 0 184 color=126,138,79,0.5
link13 TRBJ1-1 0 193512 color=126,138,79,0.5
link14 TRBV10-1 185 368 color=96,28,76,0.5
link14 TRBJ1-2 0 243877 color=96,28,76,0.5
link15 TRBV10-1 369 552 color=35,145,97,0.5
link15 TRBJ1-3 0 30121 color=35,145,97,0.5
link16 TRBV10-1 553 736 color=183,86,24,0.5
link16 TRBJ1-4 0 25334 color=183,86,24,0.5
link17 TRBV10-1 737 920 color=44,144,45,0.5
link17 TRBJ1-5 0 51404 color=44,144,45,0.5
link18 TRBV10-1 921 1104 color=149,63,72,0.5
link18 TRBJ1-6 0 15449 color=149,63,72,0.5
link19 TRBV10-1 1105 1288 color=122,171,121,0.5
link19 TRBJ2-1 0 4981 color=122,171,121,0.5
link20 TRBV10-1 1289 1472 color=26,170,163,0.5
link20 TRBJ2-2 0 72122 color=26,170,163,0.5
link21 TRBV10-1 1473 1656 color=132,191,20,0.5
link21 TRBJ2-3 0 161171 color=132,191,20,0.5
link22 TRBV10-1 1657 1840 color=188,11,18,0.5
link22 TRBJ2-4 0 1833 color=188,11,18,0.5
link23 TRBV10-1 1841 2024 color=96,139,64,0.5
link23 TRBJ2-5 0 26683 color=96,139,64,0.5
link24 TRBV10-1 2025 2208 color=236,224,252,0.5
link24 TRBJ2-6 0 1441 color=236,224,252,0.5
link25 TRBV10-1 2209 2392 color=205,165,177,0.5
link25 TRBJ2-7 0 172065 color=205,165,177,0.5
link26 TRBV10-2 0 534 color=126,138,79,0.5
link26 TRBJ1-1 0 193512 color=126,138,79,0.5
link27 TRBV10-2 535 1068 color=96,28,76,0.5
link27 TRBJ1-2 0 243877 color=96,28,76,0.5
link28 TRBV10-2 1069 1602 color=35,145,97,0.5
link28 TRBJ1-3 0 30121 color=35,145,97,0.5
link29 TRBV10-2 1603 2136 color=183,86,24,0.5
link29 TRBJ1-4 0 25334 color=183,86,24,0.5
link30 TRBV10-2 2137 2670 color=44,144,45,0.5
link30 TRBJ1-5 0 51404 color=44,144,45,0.5
link31 TRBV10-2 2671 3204 color=149,63,72,0.5
link31 TRBJ1-6 0 15449 color=149,63,72,0.5
link32 TRBV10-2 3205 3738 color=122,171,121,0.5
link32 TRBJ2-1 0 4981 color=122,171,121,0.5
link33 TRBV10-2 3739 4272 color=26,170,163,0.5
link33 TRBJ2-2 0 72122 color=26,170,163,0.5
link34 TRBV10-2 4273 4806 color=132,191,20,0.5
link34 TRBJ2-3 0 161171 color=132,191,20,0.5
link35 TRBV10-2 4807 5340 color=188,11,18,0.5
link35 TRBJ2-4 0 1833 color=188,11,18,0.5
link36 TRBV10-2 5341 5874 color=96,139,64,0.5
link36 TRBJ2-5 0 26683 color=96,139,64,0.5
link37 TRBV10-2 5875 6408 color=236,224,252,0.5
link37 TRBJ2-6 0 1441 color=236,224,252,0.5
link38 TRBV10-2 6409 6942 color=205,165,177,0.5
link38 TRBJ2-7 0 172065 color=205,165,177,0.5
link39 TRBV10-3 0 1936 color=126,138,79,0.5
link39 TRBJ1-1 0 193512 color=126,138,79,0.5
link40 TRBV10-3 1937 3872 color=96,28,76,0.5
link40 TRBJ1-2 0 243877 color=96,28,76,0.5
link41 TRBV10-3 3873 5808 color=35,145,97,0.5
link41 TRBJ1-3 0 30121 color=35,145,97,0.5
link42 TRBV10-3 5809 7744 color=183,86,24,0.5
link42 TRBJ1-4 0 25334 color=183,86,24,0.5
link43 TRBV10-3 7745 9680 color=44,144,45,0.5
link43 TRBJ1-5 0 51404 color=44,144,45,0.5
link44 TRBV10-3 9681 11616 color=149,63,72,0.5
link44 TRBJ1-6 0 15449 color=149,63,72,0.5
link45 TRBV10-3 11617 13552 color=122,171,121,0.5
link45 TRBJ2-1 0 4981 color=122,171,121,0.5
link46 TRBV10-3 13553 15488 color=26,170,163,0.5
link46 TRBJ2-2 0 72122 color=26,170,163,0.5
link47 TRBV10-3 15489 17424 color=132,191,20,0.5
link47 TRBJ2-3 0 161171 color=132,191,20,0.5
link48 TRBV10-3 17425 19360 color=188,11,18,0.5
link48 TRBJ2-4 0 1833 color=188,11,18,0.5
link49 TRBV10-3 19361 21296 color=96,139,64,0.5
link49 TRBJ2-5 0 26683 color=96,139,64,0.5
link50 TRBV10-3 21297 23232 color=236,224,252,0.5
link50 TRBJ2-6 0 1441 color=236,224,252,0.5
link51 TRBV10-3 23233 25168 color=205,165,177,0.5
link51 TRBJ2-7 0 172065 color=205,165,177,0.5
link52 TRBV11-1 0 124 color=126,138,79,0.5
link52 TRBJ1-1 0 193512 color=126,138,79,0.5
link53 TRBV11-1 125 248 color=96,28,76,0.5
link53 TRBJ1-2 0 243877 color=96,28,76,0.5
link54 TRBV11-1 249 372 color=35,145,97,0.5
link54 TRBJ1-3 0 30121 color=35,145,97,0.5
link55 TRBV11-1 373 496 color=183,86,24,0.5
link55 TRBJ1-4 0 25334 color=183,86,24,0.5
link56 TRBV11-1 497 620 color=44,144,45,0.5
link56 TRBJ1-5 0 51404 color=44,144,45,0.5
link57 TRBV11-1 621 744 color=149,63,72,0.5
link57 TRBJ1-6 0 15449 color=149,63,72,0.5
link58 TRBV11-1 745 868 color=122,171,121,0.5
link58 TRBJ2-1 0 4981 color=122,171,121,0.5
link59 TRBV11-1 869 992 color=26,170,163,0.5
link59 TRBJ2-2 0 72122 color=26,170,163,0.5
link60 TRBV11-1 993 1116 color=132,191,20,0.5
link60 TRBJ2-3 0 161171 color=132,191,20,0.5
link61 TRBV11-1 1117 1240 color=188,11,18,0.5
link61 TRBJ2-4 0 1833 color=188,11,18,0.5
link62 TRBV11-1 1241 1364 color=96,139,64,0.5
link62 TRBJ2-5 0 26683 color=96,139,64,0.5
link63 TRBV11-1 1365 1488 color=236,224,252,0.5
link63 TRBJ2-6 0 1441 color=236,224,252,0.5
link64 TRBV11-1 1489 1612 color=205,165,177,0.5
link64 TRBJ2-7 0 172065 color=205,165,177,0.5
link65 TRBV11-2 0 1285 color=126,138,79,0.5
link65 TRBJ1-1 0 193512 color=126,138,79,0.5
link66 TRBV11-2 1286 2570 color=96,28,76,0.5
link66 TRBJ1-2 0 243877 color=96,28,76,0.5
link67 TRBV11-2 2571 3855 color=35,145,97,0.5
link67 TRBJ1-3 0 30121 color=35,145,97,0.5
link68 TRBV11-2 3856 5140 color=183,86,24,0.5
link68 TRBJ1-4 0 25334 color=183,86,24,0.5
link69 TRBV11-2 5141 6425 color=44,144,45,0.5
link69 TRBJ1-5 0 51404 color=44,144,45,0.5
link70 TRBV11-2 6426 7710 color=149,63,72,0.5
link70 TRBJ1-6 0 15449 color=149,63,72,0.5
link71 TRBV11-2 7711 8995 color=122,171,121,0.5
link71 TRBJ2-1 0 4981 color=122,171,121,0.5
link72 TRBV11-2 8996 10280 color=26,170,163,0.5
link72 TRBJ2-2 0 72122 color=26,170,163,0.5
link73 TRBV11-2 10281 11565 color=132,191,20,0.5
link73 TRBJ2-3 0 161171 color=132,191,20,0.5
link74 TRBV11-2 11566 12850 color=188,11,18,0.5
link74 TRBJ2-4 0 1833 color=188,11,18,0.5
link75 TRBV11-2 12851 14135 color=96,139,64,0.5
link75 TRBJ2-5 0 26683 color=96,139,64,0.5
link76 TRBV11-2 14136 15420 color=236,224,252,0.5
link76 TRBJ2-6 0 1441 color=236,224,252,0.5
link77 TRBV11-2 15421 16705 color=205,165,177,0.5
link77 TRBJ2-7 0 172065 color=205,165,177,0.5
link78 TRBV11-3 0 32 color=126,138,79,0.5
link78 TRBJ1-1 0 193512 color=126,138,79,0.5
link79 TRBV11-3 33 64 color=96,28,76,0.5
link79 TRBJ1-2 0 243877 color=96,28,76,0.5
link80 TRBV11-3 65 96 color=35,145,97,0.5
link80 TRBJ1-3 0 30121 color=35,145,97,0.5
link81 TRBV11-3 97 128 color=183,86,24,0.5
link81 TRBJ1-4 0 25334 color=183,86,24,0.5
link82 TRBV11-3 129 160 color=44,144,45,0.5
link82 TRBJ1-5 0 51404 color=44,144,45,0.5
link83 TRBV11-3 161 192 color=149,63,72,0.5
link83 TRBJ1-6 0 15449 color=149,63,72,0.5
link84 TRBV11-3 193 224 color=122,171,121,0.5
link84 TRBJ2-1 0 4981 color=122,171,121,0.5
link85 TRBV11-3 225 256 color=26,170,163,0.5
link85 TRBJ2-2 0 72122 color=26,170,163,0.5
link86 TRBV11-3 257 288 color=132,191,20,0.5
link86 TRBJ2-3 0 161171 color=132,191,20,0.5
link87 TRBV11-3 289 320 color=188,11,18,0.5
link87 TRBJ2-4 0 1833 color=188,11,18,0.5
link88 TRBV11-3 321 352 color=96,139,64,0.5
link88 TRBJ2-5 0 26683 color=96,139,64,0.5
link89 TRBV11-3 353 384 color=236,224,252,0.5
link89 TRBJ2-6 0 1441 color=236,224,252,0.5
link90 TRBV11-3 385 416 color=205,165,177,0.5
link90 TRBJ2-7 0 172065 color=205,165,177,0.5
link91 TRBV12-1 0 6 color=126,138,79,0.5
link91 TRBJ1-1 0 193512 color=126,138,79,0.5
link92 TRBV12-1 7 12 color=96,28,76,0.5
link92 TRBJ1-2 0 243877 color=96,28,76,0.5
link93 TRBV12-1 13 18 color=35,145,97,0.5
link93 TRBJ1-3 0 30121 color=35,145,97,0.5
link94 TRBV12-1 19 24 color=183,86,24,0.5
link94 TRBJ1-4 0 25334 color=183,86,24,0.5
link95 TRBV12-1 25 30 color=44,144,45,0.5
link95 TRBJ1-5 0 51404 color=44,144,45,0.5
link96 TRBV12-1 31 36 color=149,63,72,0.5
link96 TRBJ1-6 0 15449 color=149,63,72,0.5
link97 TRBV12-1 37 42 color=122,171,121,0.5
link97 TRBJ2-1 0 4981 color=122,171,121,0.5
link98 TRBV12-1 43 48 color=26,170,163,0.5
link98 TRBJ2-2 0 72122 color=26,170,163,0.5
link99 TRBV12-1 49 54 color=132,191,20,0.5
link99 TRBJ2-3 0 161171 color=132,191,20,0.5
link100 TRBV12-1 55 60 color=96,139,64,0.5
link100 TRBJ2-5 0 26683 color=96,139,64,0.5
link101 TRBV12-1 61 66 color=236,224,252,0.5
link101 TRBJ2-6 0 1441 color=236,224,252,0.5
link102 TRBV12-1 67 72 color=205,165,177,0.5
link102 TRBJ2-7 0 172065 color=205,165,177,0.5
link103 TRBV12-2 0 21 color=126,138,79,0.5
link103 TRBJ1-1 0 193512 color=126,138,79,0.5
link104 TRBV12-2 22 42 color=96,28,76,0.5
link104 TRBJ1-2 0 243877 color=96,28,76,0.5
link105 TRBV12-2 43 63 color=35,145,97,0.5
link105 TRBJ1-3 0 30121 color=35,145,97,0.5
link106 TRBV12-2 64 84 color=183,86,24,0.5
link106 TRBJ1-4 0 25334 color=183,86,24,0.5
link107 TRBV12-2 85 105 color=44,144,45,0.5
link107 TRBJ1-5 0 51404 color=44,144,45,0.5
link108 TRBV12-2 106 126 color=149,63,72,0.5
link108 TRBJ1-6 0 15449 color=149,63,72,0.5
link109 TRBV12-2 127 147 color=122,171,121,0.5
link109 TRBJ2-1 0 4981 color=122,171,121,0.5
link110 TRBV12-2 148 168 color=26,170,163,0.5
link110 TRBJ2-2 0 72122 color=26,170,163,0.5
link111 TRBV12-2 169 189 color=132,191,20,0.5
link111 TRBJ2-3 0 161171 color=132,191,20,0.5
link112 TRBV12-2 190 210 color=188,11,18,0.5
link112 TRBJ2-4 0 1833 color=188,11,18,0.5
link113 TRBV12-2 211 231 color=96,139,64,0.5
link113 TRBJ2-5 0 26683 color=96,139,64,0.5
link114 TRBV12-2 232 252 color=205,165,177,0.5
link114 TRBJ2-7 0 172065 color=205,165,177,0.5
link115 TRBV12-3 0 4739 color=126,138,79,0.5
link115 TRBJ1-1 0 193512 color=126,138,79,0.5
link116 TRBV12-3 4740 9478 color=96,28,76,0.5
link116 TRBJ1-2 0 243877 color=96,28,76,0.5
link117 TRBV12-3 9479 14217 color=35,145,97,0.5
link117 TRBJ1-3 0 30121 color=35,145,97,0.5
link118 TRBV12-3 14218 18956 color=183,86,24,0.5
link118 TRBJ1-4 0 25334 color=183,86,24,0.5
link119 TRBV12-3 18957 23695 color=44,144,45,0.5
link119 TRBJ1-5 0 51404 color=44,144,45,0.5
link120 TRBV12-3 23696 28434 color=149,63,72,0.5
link120 TRBJ1-6 0 15449 color=149,63,72,0.5
link121 TRBV12-3 28435 33173 color=122,171,121,0.5
link121 TRBJ2-1 0 4981 color=122,171,121,0.5
link122 TRBV12-3 33174 37912 color=26,170,163,0.5
link122 TRBJ2-2 0 72122 color=26,170,163,0.5
link123 TRBV12-3 37913 42651 color=132,191,20,0.5
link123 TRBJ2-3 0 161171 color=132,191,20,0.5
link124 TRBV12-3 42652 47390 color=188,11,18,0.5
link124 TRBJ2-4 0 1833 color=188,11,18,0.5
link125 TRBV12-3 47391 52129 color=96,139,64,0.5
link125 TRBJ2-5 0 26683 color=96,139,64,0.5
link126 TRBV12-3 52130 56868 color=236,224,252,0.5
link126 TRBJ2-6 0 1441 color=236,224,252,0.5
link127 TRBV12-3 56869 61607 color=205,165,177,0.5
link127 TRBJ2-7 0 172065 color=205,165,177,0.5
link128 TRBV12-4 0 1698 color=126,138,79,0.5
link128 TRBJ1-1 0 193512 color=126,138,79,0.5
link129 TRBV12-4 1699 3396 color=96,28,76,0.5
link129 TRBJ1-2 0 243877 color=96,28,76,0.5
link130 TRBV12-4 3397 5094 color=35,145,97,0.5
link130 TRBJ1-3 0 30121 color=35,145,97,0.5
link131 TRBV12-4 5095 6792 color=183,86,24,0.5
link131 TRBJ1-4 0 25334 color=183,86,24,0.5
link132 TRBV12-4 6793 8490 color=44,144,45,0.5
link132 TRBJ1-5 0 51404 color=44,144,45,0.5
link133 TRBV12-4 8491 10188 color=149,63,72,0.5
link133 TRBJ1-6 0 15449 color=149,63,72,0.5
link134 TRBV12-4 10189 11886 color=122,171,121,0.5
link134 TRBJ2-1 0 4981 color=122,171,121,0.5
link135 TRBV12-4 11887 13584 color=26,170,163,0.5
link135 TRBJ2-2 0 72122 color=26,170,163,0.5
link136 TRBV12-4 13585 15282 color=132,191,20,0.5
link136 TRBJ2-3 0 161171 color=132,191,20,0.5
link137 TRBV12-4 15283 16980 color=188,11,18,0.5
link137 TRBJ2-4 0 1833 color=188,11,18,0.5
link138 TRBV12-4 16981 18678 color=96,139,64,0.5
link138 TRBJ2-5 0 26683 color=96,139,64,0.5
link139 TRBV12-4 18679 20376 color=236,224,252,0.5
link139 TRBJ2-6 0 1441 color=236,224,252,0.5
link140 TRBV12-4 20377 22074 color=205,165,177,0.5
link140 TRBJ2-7 0 172065 color=205,165,177,0.5
link141 TRBV12-5 0 133 color=126,138,79,0.5
link141 TRBJ1-1 0 193512 color=126,138,79,0.5
link142 TRBV12-5 134 266 color=96,28,76,0.5
link142 TRBJ1-2 0 243877 color=96,28,76,0.5
link143 TRBV12-5 267 399 color=35,145,97,0.5
link143 TRBJ1-3 0 30121 color=35,145,97,0.5
link144 TRBV12-5 400 532 color=183,86,24,0.5
link144 TRBJ1-4 0 25334 color=183,86,24,0.5
link145 TRBV12-5 533 665 color=44,144,45,0.5
link145 TRBJ1-5 0 51404 color=44,144,45,0.5
link146 TRBV12-5 666 798 color=149,63,72,0.5
link146 TRBJ1-6 0 15449 color=149,63,72,0.5
link147 TRBV12-5 799 931 color=122,171,121,0.5
link147 TRBJ2-1 0 4981 color=122,171,121,0.5
link148 TRBV12-5 932 1064 color=26,170,163,0.5
link148 TRBJ2-2 0 72122 color=26,170,163,0.5
link149 TRBV12-5 1065 1197 color=132,191,20,0.5
link149 TRBJ2-3 0 161171 color=132,191,20,0.5
link150 TRBV12-5 1198 1330 color=188,11,18,0.5
link150 TRBJ2-4 0 1833 color=188,11,18,0.5
link151 TRBV12-5 1331 1463 color=96,139,64,0.5
link151 TRBJ2-5 0 26683 color=96,139,64,0.5
link152 TRBV12-5 1464 1596 color=236,224,252,0.5
link152 TRBJ2-6 0 1441 color=236,224,252,0.5
link153 TRBV12-5 1597 1729 color=205,165,177,0.5
link153 TRBJ2-7 0 172065 color=205,165,177,0.5
link154 TRBV13 0 28 color=126,138,79,0.5
link154 TRBJ1-1 0 193512 color=126,138,79,0.5
link155 TRBV13 29 56 color=96,28,76,0.5
link155 TRBJ1-2 0 243877 color=96,28,76,0.5
link156 TRBV13 57 84 color=35,145,97,0.5
link156 TRBJ1-3 0 30121 color=35,145,97,0.5
link157 TRBV13 85 112 color=183,86,24,0.5
link157 TRBJ1-4 0 25334 color=183,86,24,0.5
link158 TRBV13 113 140 color=44,144,45,0.5
link158 TRBJ1-5 0 51404 color=44,144,45,0.5
link159 TRBV13 141 168 color=149,63,72,0.5
link159 TRBJ1-6 0 15449 color=149,63,72,0.5
link160 TRBV13 169 196 color=122,171,121,0.5
link160 TRBJ2-1 0 4981 color=122,171,121,0.5
link161 TRBV13 197 224 color=26,170,163,0.5
link161 TRBJ2-2 0 72122 color=26,170,163,0.5
link162 TRBV13 225 252 color=132,191,20,0.5
link162 TRBJ2-3 0 161171 color=132,191,20,0.5
link163 TRBV13 253 280 color=188,11,18,0.5
link163 TRBJ2-4 0 1833 color=188,11,18,0.5
link164 TRBV13 281 308 color=96,139,64,0.5
link164 TRBJ2-5 0 26683 color=96,139,64,0.5
link165 TRBV13 309 336 color=236,224,252,0.5
link165 TRBJ2-6 0 1441 color=236,224,252,0.5
link166 TRBV13 337 364 color=205,165,177,0.5
link166 TRBJ2-7 0 172065 color=205,165,177,0.5
link167 TRBV14 0 1127 color=126,138,79,0.5
link167 TRBJ1-1 0 193512 color=126,138,79,0.5
link168 TRBV14 1128 2254 color=96,28,76,0.5
link168 TRBJ1-2 0 243877 color=96,28,76,0.5
link169 TRBV14 2255 3381 color=35,145,97,0.5
link169 TRBJ1-3 0 30121 color=35,145,97,0.5
link170 TRBV14 3382 4508 color=183,86,24,0.5
link170 TRBJ1-4 0 25334 color=183,86,24,0.5
link171 TRBV14 4509 5635 color=44,144,45,0.5
link171 TRBJ1-5 0 51404 color=44,144,45,0.5
link172 TRBV14 5636 6762 color=149,63,72,0.5
link172 TRBJ1-6 0 15449 color=149,63,72,0.5
link173 TRBV14 6763 7889 color=122,171,121,0.5
link173 TRBJ2-1 0 4981 color=122,171,121,0.5
link174 TRBV14 7890 9016 color=26,170,163,0.5
link174 TRBJ2-2 0 72122 color=26,170,163,0.5
link175 TRBV14 9017 10143 color=132,191,20,0.5
link175 TRBJ2-3 0 161171 color=132,191,20,0.5
link176 TRBV14 10144 11270 color=188,11,18,0.5
link176 TRBJ2-4 0 1833 color=188,11,18,0.5
link177 TRBV14 11271 12397 color=96,139,64,0.5
link177 TRBJ2-5 0 26683 color=96,139,64,0.5
link178 TRBV14 12398 13524 color=236,224,252,0.5
link178 TRBJ2-6 0 1441 color=236,224,252,0.5
link179 TRBV14 13525 14651 color=205,165,177,0.5
link179 TRBJ2-7 0 172065 color=205,165,177,0.5
link180 TRBV15 0 633 color=126,138,79,0.5
link180 TRBJ1-1 0 193512 color=126,138,79,0.5
link181 TRBV15 634 1266 color=96,28,76,0.5
link181 TRBJ1-2 0 243877 color=96,28,76,0.5
link182 TRBV15 1267 1899 color=35,145,97,0.5
link182 TRBJ1-3 0 30121 color=35,145,97,0.5
link183 TRBV15 1900 2532 color=183,86,24,0.5
link183 TRBJ1-4 0 25334 color=183,86,24,0.5
link184 TRBV15 2533 3165 color=44,144,45,0.5
link184 TRBJ1-5 0 51404 color=44,144,45,0.5
link185 TRBV15 3166 3798 color=149,63,72,0.5
link185 TRBJ1-6 0 15449 color=149,63,72,0.5
link186 TRBV15 3799 4431 color=122,171,121,0.5
link186 TRBJ2-1 0 4981 color=122,171,121,0.5
link187 TRBV15 4432 5064 color=26,170,163,0.5
link187 TRBJ2-2 0 72122 color=26,170,163,0.5
link188 TRBV15 5065 5697 color=132,191,20,0.5
link188 TRBJ2-3 0 161171 color=132,191,20,0.5
link189 TRBV15 5698 6330 color=188,11,18,0.5
link189 TRBJ2-4 0 1833 color=188,11,18,0.5
link190 TRBV15 6331 6963 color=96,139,64,0.5
link190 TRBJ2-5 0 26683 color=96,139,64,0.5
link191 TRBV15 6964 7596 color=236,224,252,0.5
link191 TRBJ2-6 0 1441 color=236,224,252,0.5
link192 TRBV15 7597 8229 color=205,165,177,0.5
link192 TRBJ2-7 0 172065 color=205,165,177,0.5
link193 TRBV16 0 98 color=126,138,79,0.5
link193 TRBJ1-1 0 193512 color=126,138,79,0.5
link194 TRBV16 99 196 color=96,28,76,0.5
link194 TRBJ1-2 0 243877 color=96,28,76,0.5
link195 TRBV16 197 294 color=35,145,97,0.5
link195 TRBJ1-3 0 30121 color=35,145,97,0.5
link196 TRBV16 295 392 color=183,86,24,0.5
link196 TRBJ1-4 0 25334 color=183,86,24,0.5
link197 TRBV16 393 490 color=44,144,45,0.5
link197 TRBJ1-5 0 51404 color=44,144,45,0.5
link198 TRBV16 491 588 color=149,63,72,0.5
link198 TRBJ1-6 0 15449 color=149,63,72,0.5
link199 TRBV16 589 686 color=122,171,121,0.5
link199 TRBJ2-1 0 4981 color=122,171,121,0.5
link200 TRBV16 687 784 color=26,170,163,0.5
link200 TRBJ2-2 0 72122 color=26,170,163,0.5
link201 TRBV16 785 882 color=132,191,20,0.5
link201 TRBJ2-3 0 161171 color=132,191,20,0.5
link202 TRBV16 883 980 color=188,11,18,0.5
link202 TRBJ2-4 0 1833 color=188,11,18,0.5
link203 TRBV16 981 1078 color=96,139,64,0.5
link203 TRBJ2-5 0 26683 color=96,139,64,0.5
link204 TRBV16 1079 1176 color=236,224,252,0.5
link204 TRBJ2-6 0 1441 color=236,224,252,0.5
link205 TRBV16 1177 1274 color=205,165,177,0.5
link205 TRBJ2-7 0 172065 color=205,165,177,0.5
link206 TRBV17 0 1 color=126,138,79,0.5
link206 TRBJ1-1 0 193512 color=126,138,79,0.5
link207 TRBV17 2 2 color=96,28,76,0.5
link207 TRBJ1-2 0 243877 color=96,28,76,0.5
link208 TRBV17 3 3 color=44,144,45,0.5
link208 TRBJ1-5 0 51404 color=44,144,45,0.5
link209 TRBV17 4 4 color=132,191,20,0.5
link209 TRBJ2-3 0 161171 color=132,191,20,0.5
link210 TRBV17 5 5 color=205,165,177,0.5
link210 TRBJ2-7 0 172065 color=205,165,177,0.5
link211 TRBV18 0 909 color=126,138,79,0.5
link211 TRBJ1-1 0 193512 color=126,138,79,0.5
link212 TRBV18 910 1818 color=96,28,76,0.5
link212 TRBJ1-2 0 243877 color=96,28,76,0.5
link213 TRBV18 1819 2727 color=35,145,97,0.5
link213 TRBJ1-3 0 30121 color=35,145,97,0.5
link214 TRBV18 2728 3636 color=183,86,24,0.5
link214 TRBJ1-4 0 25334 color=183,86,24,0.5
link215 TRBV18 3637 4545 color=44,144,45,0.5
link215 TRBJ1-5 0 51404 color=44,144,45,0.5
link216 TRBV18 4546 5454 color=149,63,72,0.5
link216 TRBJ1-6 0 15449 color=149,63,72,0.5
link217 TRBV18 5455 6363 color=122,171,121,0.5
link217 TRBJ2-1 0 4981 color=122,171,121,0.5
link218 TRBV18 6364 7272 color=26,170,163,0.5
link218 TRBJ2-2 0 72122 color=26,170,163,0.5
link219 TRBV18 7273 8181 color=132,191,20,0.5
link219 TRBJ2-3 0 161171 color=132,191,20,0.5
link220 TRBV18 8182 9090 color=188,11,18,0.5
link220 TRBJ2-4 0 1833 color=188,11,18,0.5
link221 TRBV18 9091 9999 color=96,139,64,0.5
link221 TRBJ2-5 0 26683 color=96,139,64,0.5
link222 TRBV18 10000 10908 color=236,224,252,0.5
link222 TRBJ2-6 0 1441 color=236,224,252,0.5
link223 TRBV18 10909 11817 color=205,165,177,0.5
link223 TRBJ2-7 0 172065 color=205,165,177,0.5
link224 TRBV19 0 5243 color=126,138,79,0.5
link224 TRBJ1-1 0 193512 color=126,138,79,0.5
link225 TRBV19 5244 10486 color=96,28,76,0.5
link225 TRBJ1-2 0 243877 color=96,28,76,0.5
link226 TRBV19 10487 15729 color=35,145,97,0.5
link226 TRBJ1-3 0 30121 color=35,145,97,0.5
link227 TRBV19 15730 20972 color=183,86,24,0.5
link227 TRBJ1-4 0 25334 color=183,86,24,0.5
link228 TRBV19 20973 26215 color=44,144,45,0.5
link228 TRBJ1-5 0 51404 color=44,144,45,0.5
link229 TRBV19 26216 31458 color=149,63,72,0.5
link229 TRBJ1-6 0 15449 color=149,63,72,0.5
link230 TRBV19 31459 36701 color=122,171,121,0.5
link230 TRBJ2-1 0 4981 color=122,171,121,0.5
link231 TRBV19 36702 41944 color=26,170,163,0.5
link231 TRBJ2-2 0 72122 color=26,170,163,0.5
link232 TRBV19 41945 47187 color=132,191,20,0.5
link232 TRBJ2-3 0 161171 color=132,191,20,0.5
link233 TRBV19 47188 52430 color=188,11,18,0.5
link233 TRBJ2-4 0 1833 color=188,11,18,0.5
link234 TRBV19 52431 57673 color=96,139,64,0.5
link234 TRBJ2-5 0 26683 color=96,139,64,0.5
link235 TRBV19 57674 62916 color=236,224,252,0.5
link235 TRBJ2-6 0 1441 color=236,224,252,0.5
link236 TRBV19 62917 68159 color=205,165,177,0.5
link236 TRBJ2-7 0 172065 color=205,165,177,0.5
link237 TRBV2 0 412 color=126,138,79,0.5
link237 TRBJ1-1 0 193512 color=126,138,79,0.5
link238 TRBV2 413 824 color=96,28,76,0.5
link238 TRBJ1-2 0 243877 color=96,28,76,0.5
link239 TRBV2 825 1236 color=35,145,97,0.5
link239 TRBJ1-3 0 30121 color=35,145,97,0.5
link240 TRBV2 1237 1648 color=183,86,24,0.5
link240 TRBJ1-4 0 25334 color=183,86,24,0.5
link241 TRBV2 1649 2060 color=44,144,45,0.5
link241 TRBJ1-5 0 51404 color=44,144,45,0.5
link242 TRBV2 2061 2472 color=149,63,72,0.5
link242 TRBJ1-6 0 15449 color=149,63,72,0.5
link243 TRBV2 2473 2884 color=122,171,121,0.5
link243 TRBJ2-1 0 4981 color=122,171,121,0.5
link244 TRBV2 2885 3296 color=26,170,163,0.5
link244 TRBJ2-2 0 72122 color=26,170,163,0.5
link245 TRBV2 3297 3708 color=132,191,20,0.5
link245 TRBJ2-3 0 161171 color=132,191,20,0.5
link246 TRBV2 3709 4120 color=188,11,18,0.5
link246 TRBJ2-4 0 1833 color=188,11,18,0.5
link247 TRBV2 4121 4532 color=96,139,64,0.5
link247 TRBJ2-5 0 26683 color=96,139,64,0.5
link248 TRBV2 4533 4944 color=236,224,252,0.5
link248 TRBJ2-6 0 1441 color=236,224,252,0.5
link249 TRBV2 4945 5356 color=205,165,177,0.5
link249 TRBJ2-7 0 172065 color=205,165,177,0.5
link250 TRBV20-1 0 7592 color=126,138,79,0.5
link250 TRBJ1-1 0 193512 color=126,138,79,0.5
link251 TRBV20-1 7593 15184 color=96,28,76,0.5
link251 TRBJ1-2 0 243877 color=96,28,76,0.5
link252 TRBV20-1 15185 22776 color=35,145,97,0.5
link252 TRBJ1-3 0 30121 color=35,145,97,0.5
link253 TRBV20-1 22777 30368 color=183,86,24,0.5
link253 TRBJ1-4 0 25334 color=183,86,24,0.5
link254 TRBV20-1 30369 37960 color=44,144,45,0.5
link254 TRBJ1-5 0 51404 color=44,144,45,0.5
link255 TRBV20-1 37961 45552 color=149,63,72,0.5
link255 TRBJ1-6 0 15449 color=149,63,72,0.5
link256 TRBV20-1 45553 53144 color=122,171,121,0.5
link256 TRBJ2-1 0 4981 color=122,171,121,0.5
link257 TRBV20-1 53145 60736 color=26,170,163,0.5
link257 TRBJ2-2 0 72122 color=26,170,163,0.5
link258 TRBV20-1 60737 68328 color=132,191,20,0.5
link258 TRBJ2-3 0 161171 color=132,191,20,0.5
link259 TRBV20-1 68329 75920 color=188,11,18,0.5
link259 TRBJ2-4 0 1833 color=188,11,18,0.5
link260 TRBV20-1 75921 83512 color=96,139,64,0.5
link260 TRBJ2-5 0 26683 color=96,139,64,0.5
link261 TRBV20-1 83513 91104 color=236,224,252,0.5
link261 TRBJ2-6 0 1441 color=236,224,252,0.5
link262 TRBV20-1 91105 98696 color=205,165,177,0.5
link262 TRBJ2-7 0 172065 color=205,165,177,0.5
link263 TRBV21-1 0 525 color=126,138,79,0.5
link263 TRBJ1-1 0 193512 color=126,138,79,0.5
link264 TRBV21-1 526 1050 color=96,28,76,0.5
link264 TRBJ1-2 0 243877 color=96,28,76,0.5
link265 TRBV21-1 1051 1575 color=35,145,97,0.5
link265 TRBJ1-3 0 30121 color=35,145,97,0.5
link266 TRBV21-1 1576 2100 color=183,86,24,0.5
link266 TRBJ1-4 0 25334 color=183,86,24,0.5
link267 TRBV21-1 2101 2625 color=44,144,45,0.5
link267 TRBJ1-5 0 51404 color=44,144,45,0.5
link268 TRBV21-1 2626 3150 color=149,63,72,0.5
link268 TRBJ1-6 0 15449 color=149,63,72,0.5
link269 TRBV21-1 3151 3675 color=122,171,121,0.5
link269 TRBJ2-1 0 4981 color=122,171,121,0.5
link270 TRBV21-1 3676 4200 color=26,170,163,0.5
link270 TRBJ2-2 0 72122 color=26,170,163,0.5
link271 TRBV21-1 4201 4725 color=132,191,20,0.5
link271 TRBJ2-3 0 161171 color=132,191,20,0.5
link272 TRBV21-1 4726 5250 color=188,11,18,0.5
link272 TRBJ2-4 0 1833 color=188,11,18,0.5
link273 TRBV21-1 5251 5775 color=96,139,64,0.5
link273 TRBJ2-5 0 26683 color=96,139,64,0.5
link274 TRBV21-1 5776 6300 color=236,224,252,0.5
link274 TRBJ2-6 0 1441 color=236,224,252,0.5
link275 TRBV21-1 6301 6825 color=205,165,177,0.5
link275 TRBJ2-7 0 172065 color=205,165,177,0.5
link276 TRBV22-1 0 1 color=126,138,79,0.5
link276 TRBJ1-1 0 193512 color=126,138,79,0.5
link277 TRBV22-1 2 2 color=132,191,20,0.5
link277 TRBJ2-3 0 161171 color=132,191,20,0.5
link278 TRBV23-1 0 218 color=126,138,79,0.5
link278 TRBJ1-1 0 193512 color=126,138,79,0.5
link279 TRBV23-1 219 436 color=96,28,76,0.5
link279 TRBJ1-2 0 243877 color=96,28,76,0.5
link280 TRBV23-1 437 654 color=35,145,97,0.5
link280 TRBJ1-3 0 30121 color=35,145,97,0.5
link281 TRBV23-1 655 872 color=183,86,24,0.5
link281 TRBJ1-4 0 25334 color=183,86,24,0.5
link282 TRBV23-1 873 1090 color=44,144,45,0.5
link282 TRBJ1-5 0 51404 color=44,144,45,0.5
link283 TRBV23-1 1091 1308 color=149,63,72,0.5
link283 TRBJ1-6 0 15449 color=149,63,72,0.5
link284 TRBV23-1 1309 1526 color=122,171,121,0.5
link284 TRBJ2-1 0 4981 color=122,171,121,0.5
link285 TRBV23-1 1527 1744 color=26,170,163,0.5
link285 TRBJ2-2 0 72122 color=26,170,163,0.5
link286 TRBV23-1 1745 1962 color=132,191,20,0.5
link286 TRBJ2-3 0 161171 color=132,191,20,0.5
link287 TRBV23-1 1963 2180 color=188,11,18,0.5
link287 TRBJ2-4 0 1833 color=188,11,18,0.5
link288 TRBV23-1 2181 2398 color=96,139,64,0.5
link288 TRBJ2-5 0 26683 color=96,139,64,0.5
link289 TRBV23-1 2399 2616 color=236,224,252,0.5
link289 TRBJ2-6 0 1441 color=236,224,252,0.5
link290 TRBV23-1 2617 2834 color=205,165,177,0.5
link290 TRBJ2-7 0 172065 color=205,165,177,0.5
link291 TRBV24-1 0 1086 color=126,138,79,0.5
link291 TRBJ1-1 0 193512 color=126,138,79,0.5
link292 TRBV24-1 1087 2172 color=96,28,76,0.5
link292 TRBJ1-2 0 243877 color=96,28,76,0.5
link293 TRBV24-1 2173 3258 color=35,145,97,0.5
link293 TRBJ1-3 0 30121 color=35,145,97,0.5
link294 TRBV24-1 3259 4344 color=183,86,24,0.5
link294 TRBJ1-4 0 25334 color=183,86,24,0.5
link295 TRBV24-1 4345 5430 color=44,144,45,0.5
link295 TRBJ1-5 0 51404 color=44,144,45,0.5
link296 TRBV24-1 5431 6516 color=149,63,72,0.5
link296 TRBJ1-6 0 15449 color=149,63,72,0.5
link297 TRBV24-1 6517 7602 color=122,171,121,0.5
link297 TRBJ2-1 0 4981 color=122,171,121,0.5
link298 TRBV24-1 7603 8688 color=26,170,163,0.5
link298 TRBJ2-2 0 72122 color=26,170,163,0.5
link299 TRBV24-1 8689 9774 color=132,191,20,0.5
link299 TRBJ2-3 0 161171 color=132,191,20,0.5
link300 TRBV24-1 9775 10860 color=188,11,18,0.5
link300 TRBJ2-4 0 1833 color=188,11,18,0.5
link301 TRBV24-1 10861 11946 color=96,139,64,0.5
link301 TRBJ2-5 0 26683 color=96,139,64,0.5
link302 TRBV24-1 11947 13032 color=236,224,252,0.5
link302 TRBJ2-6 0 1441 color=236,224,252,0.5
link303 TRBV24-1 13033 14118 color=205,165,177,0.5
link303 TRBJ2-7 0 172065 color=205,165,177,0.5
link304 TRBV25-1 0 311 color=126,138,79,0.5
link304 TRBJ1-1 0 193512 color=126,138,79,0.5
link305 TRBV25-1 312 622 color=96,28,76,0.5
link305 TRBJ1-2 0 243877 color=96,28,76,0.5
link306 TRBV25-1 623 933 color=35,145,97,0.5
link306 TRBJ1-3 0 30121 color=35,145,97,0.5
link307 TRBV25-1 934 1244 color=183,86,24,0.5
link307 TRBJ1-4 0 25334 color=183,86,24,0.5
link308 TRBV25-1 1245 1555 color=44,144,45,0.5
link308 TRBJ1-5 0 51404 color=44,144,45,0.5
link309 TRBV25-1 1556 1866 color=149,63,72,0.5
link309 TRBJ1-6 0 15449 color=149,63,72,0.5
link310 TRBV25-1 1867 2177 color=122,171,121,0.5
link310 TRBJ2-1 0 4981 color=122,171,121,0.5
link311 TRBV25-1 2178 2488 color=26,170,163,0.5
link311 TRBJ2-2 0 72122 color=26,170,163,0.5
link312 TRBV25-1 2489 2799 color=132,191,20,0.5
link312 TRBJ2-3 0 161171 color=132,191,20,0.5
link313 TRBV25-1 2800 3110 color=188,11,18,0.5
link313 TRBJ2-4 0 1833 color=188,11,18,0.5
link314 TRBV25-1 3111 3421 color=96,139,64,0.5
link314 TRBJ2-5 0 26683 color=96,139,64,0.5
link315 TRBV25-1 3422 3732 color=236,224,252,0.5
link315 TRBJ2-6 0 1441 color=236,224,252,0.5
link316 TRBV25-1 3733 4043 color=205,165,177,0.5
link316 TRBJ2-7 0 172065 color=205,165,177,0.5
link317 TRBV27 0 2037 color=126,138,79,0.5
link317 TRBJ1-1 0 193512 color=126,138,79,0.5
link318 TRBV27 2038 4074 color=96,28,76,0.5
link318 TRBJ1-2 0 243877 color=96,28,76,0.5
link319 TRBV27 4075 6111 color=35,145,97,0.5
link319 TRBJ1-3 0 30121 color=35,145,97,0.5
link320 TRBV27 6112 8148 color=183,86,24,0.5
link320 TRBJ1-4 0 25334 color=183,86,24,0.5
link321 TRBV27 8149 10185 color=44,144,45,0.5
link321 TRBJ1-5 0 51404 color=44,144,45,0.5
link322 TRBV27 10186 12222 color=149,63,72,0.5
link322 TRBJ1-6 0 15449 color=149,63,72,0.5
link323 TRBV27 12223 14259 color=122,171,121,0.5
link323 TRBJ2-1 0 4981 color=122,171,121,0.5
link324 TRBV27 14260 16296 color=26,170,163,0.5
link324 TRBJ2-2 0 72122 color=26,170,163,0.5
link325 TRBV27 16297 18333 color=132,191,20,0.5
link325 TRBJ2-3 0 161171 color=132,191,20,0.5
link326 TRBV27 18334 20370 color=188,11,18,0.5
link326 TRBJ2-4 0 1833 color=188,11,18,0.5
link327 TRBV27 20371 22407 color=96,139,64,0.5
link327 TRBJ2-5 0 26683 color=96,139,64,0.5
link328 TRBV27 22408 24444 color=236,224,252,0.5
link328 TRBJ2-6 0 1441 color=236,224,252,0.5
link329 TRBV27 24445 26481 color=205,165,177,0.5
link329 TRBJ2-7 0 172065 color=205,165,177,0.5
link330 TRBV28 0 5489 color=126,138,79,0.5
link330 TRBJ1-1 0 193512 color=126,138,79,0.5
link331 TRBV28 5490 10978 color=96,28,76,0.5
link331 TRBJ1-2 0 243877 color=96,28,76,0.5
link332 TRBV28 10979 16467 color=35,145,97,0.5
link332 TRBJ1-3 0 30121 color=35,145,97,0.5
link333 TRBV28 16468 21956 color=183,86,24,0.5
link333 TRBJ1-4 0 25334 color=183,86,24,0.5
link334 TRBV28 21957 27445 color=44,144,45,0.5
link334 TRBJ1-5 0 51404 color=44,144,45,0.5
link335 TRBV28 27446 32934 color=149,63,72,0.5
link335 TRBJ1-6 0 15449 color=149,63,72,0.5
link336 TRBV28 32935 38423 color=122,171,121,0.5
link336 TRBJ2-1 0 4981 color=122,171,121,0.5
link337 TRBV28 38424 43912 color=26,170,163,0.5
link337 TRBJ2-2 0 72122 color=26,170,163,0.5
link338 TRBV28 43913 49401 color=132,191,20,0.5
link338 TRBJ2-3 0 161171 color=132,191,20,0.5
link339 TRBV28 49402 54890 color=188,11,18,0.5
link339 TRBJ2-4 0 1833 color=188,11,18,0.5
link340 TRBV28 54891 60379 color=96,139,64,0.5
link340 TRBJ2-5 0 26683 color=96,139,64,0.5
link341 TRBV28 60380 65868 color=236,224,252,0.5
link341 TRBJ2-6 0 1441 color=236,224,252,0.5
link342 TRBV28 65869 71357 color=205,165,177,0.5
link342 TRBJ2-7 0 172065 color=205,165,177,0.5
link343 TRBV29-1 0 3656 color=126,138,79,0.5
link343 TRBJ1-1 0 193512 color=126,138,79,0.5
link344 TRBV29-1 3657 7312 color=96,28,76,0.5
link344 TRBJ1-2 0 243877 color=96,28,76,0.5
link345 TRBV29-1 7313 10968 color=35,145,97,0.5
link345 TRBJ1-3 0 30121 color=35,145,97,0.5
link346 TRBV29-1 10969 14624 color=183,86,24,0.5
link346 TRBJ1-4 0 25334 color=183,86,24,0.5
link347 TRBV29-1 14625 18280 color=44,144,45,0.5
link347 TRBJ1-5 0 51404 color=44,144,45,0.5
link348 TRBV29-1 18281 21936 color=149,63,72,0.5
link348 TRBJ1-6 0 15449 color=149,63,72,0.5
link349 TRBV29-1 21937 25592 color=122,171,121,0.5
link349 TRBJ2-1 0 4981 color=122,171,121,0.5
link350 TRBV29-1 25593 29248 color=26,170,163,0.5
link350 TRBJ2-2 0 72122 color=26,170,163,0.5
link351 TRBV29-1 29249 32904 color=132,191,20,0.5
link351 TRBJ2-3 0 161171 color=132,191,20,0.5
link352 TRBV29-1 32905 36560 color=188,11,18,0.5
link352 TRBJ2-4 0 1833 color=188,11,18,0.5
link353 TRBV29-1 36561 40216 color=96,139,64,0.5
link353 TRBJ2-5 0 26683 color=96,139,64,0.5
link354 TRBV29-1 40217 43872 color=236,224,252,0.5
link354 TRBJ2-6 0 1441 color=236,224,252,0.5
link355 TRBV29-1 43873 47528 color=205,165,177,0.5
link355 TRBJ2-7 0 172065 color=205,165,177,0.5
link356 TRBV3-1 0 3850 color=126,138,79,0.5
link356 TRBJ1-1 0 193512 color=126,138,79,0.5
link357 TRBV3-1 3851 7700 color=96,28,76,0.5
link357 TRBJ1-2 0 243877 color=96,28,76,0.5
link358 TRBV3-1 7701 11550 color=35,145,97,0.5
link358 TRBJ1-3 0 30121 color=35,145,97,0.5
link359 TRBV3-1 11551 15400 color=183,86,24,0.5
link359 TRBJ1-4 0 25334 color=183,86,24,0.5
link360 TRBV3-1 15401 19250 color=44,144,45,0.5
link360 TRBJ1-5 0 51404 color=44,144,45,0.5
link361 TRBV3-1 19251 23100 color=149,63,72,0.5
link361 TRBJ1-6 0 15449 color=149,63,72,0.5
link362 TRBV3-1 23101 26950 color=122,171,121,0.5
link362 TRBJ2-1 0 4981 color=122,171,121,0.5
link363 TRBV3-1 26951 30800 color=26,170,163,0.5
link363 TRBJ2-2 0 72122 color=26,170,163,0.5
link364 TRBV3-1 30801 34650 color=132,191,20,0.5
link364 TRBJ2-3 0 161171 color=132,191,20,0.5
link365 TRBV3-1 34651 38500 color=188,11,18,0.5
link365 TRBJ2-4 0 1833 color=188,11,18,0.5
link366 TRBV3-1 38501 42350 color=96,139,64,0.5
link366 TRBJ2-5 0 26683 color=96,139,64,0.5
link367 TRBV3-1 42351 46200 color=236,224,252,0.5
link367 TRBJ2-6 0 1441 color=236,224,252,0.5
link368 TRBV3-1 46201 50050 color=205,165,177,0.5
link368 TRBJ2-7 0 172065 color=205,165,177,0.5
link369 TRBV3-2 0 24 color=126,138,79,0.5
link369 TRBJ1-1 0 193512 color=126,138,79,0.5
link370 TRBV3-2 25 48 color=96,28,76,0.5
link370 TRBJ1-2 0 243877 color=96,28,76,0.5
link371 TRBV3-2 49 72 color=35,145,97,0.5
link371 TRBJ1-3 0 30121 color=35,145,97,0.5
link372 TRBV3-2 73 96 color=183,86,24,0.5
link372 TRBJ1-4 0 25334 color=183,86,24,0.5
link373 TRBV3-2 97 120 color=44,144,45,0.5
link373 TRBJ1-5 0 51404 color=44,144,45,0.5
link374 TRBV3-2 121 144 color=149,63,72,0.5
link374 TRBJ1-6 0 15449 color=149,63,72,0.5
link375 TRBV3-2 145 168 color=122,171,121,0.5
link375 TRBJ2-1 0 4981 color=122,171,121,0.5
link376 TRBV3-2 169 192 color=26,170,163,0.5
link376 TRBJ2-2 0 72122 color=26,170,163,0.5
link377 TRBV3-2 193 216 color=132,191,20,0.5
link377 TRBJ2-3 0 161171 color=132,191,20,0.5
link378 TRBV3-2 217 240 color=188,11,18,0.5
link378 TRBJ2-4 0 1833 color=188,11,18,0.5
link379 TRBV3-2 241 264 color=96,139,64,0.5
link379 TRBJ2-5 0 26683 color=96,139,64,0.5
link380 TRBV3-2 265 288 color=236,224,252,0.5
link380 TRBJ2-6 0 1441 color=236,224,252,0.5
link381 TRBV3-2 289 312 color=205,165,177,0.5
link381 TRBJ2-7 0 172065 color=205,165,177,0.5
link382 TRBV30 0 1680 color=126,138,79,0.5
link382 TRBJ1-1 0 193512 color=126,138,79,0.5
link383 TRBV30 1681 3360 color=96,28,76,0.5
link383 TRBJ1-2 0 243877 color=96,28,76,0.5
link384 TRBV30 3361 5040 color=35,145,97,0.5
link384 TRBJ1-3 0 30121 color=35,145,97,0.5
link385 TRBV30 5041 6720 color=183,86,24,0.5
link385 TRBJ1-4 0 25334 color=183,86,24,0.5
link386 TRBV30 6721 8400 color=44,144,45,0.5
link386 TRBJ1-5 0 51404 color=44,144,45,0.5
link387 TRBV30 8401 10080 color=149,63,72,0.5
link387 TRBJ1-6 0 15449 color=149,63,72,0.5
link388 TRBV30 10081 11760 color=122,171,121,0.5
link388 TRBJ2-1 0 4981 color=122,171,121,0.5
link389 TRBV30 11761 13440 color=26,170,163,0.5
link389 TRBJ2-2 0 72122 color=26,170,163,0.5
link390 TRBV30 13441 15120 color=132,191,20,0.5
link390 TRBJ2-3 0 161171 color=132,191,20,0.5
link391 TRBV30 15121 16800 color=188,11,18,0.5
link391 TRBJ2-4 0 1833 color=188,11,18,0.5
link392 TRBV30 16801 18480 color=96,139,64,0.5
link392 TRBJ2-5 0 26683 color=96,139,64,0.5
link393 TRBV30 18481 20160 color=236,224,252,0.5
link393 TRBJ2-6 0 1441 color=236,224,252,0.5
link394 TRBV30 20161 21840 color=205,165,177,0.5
link394 TRBJ2-7 0 172065 color=205,165,177,0.5
link395 TRBV4-1 0 2879 color=126,138,79,0.5
link395 TRBJ1-1 0 193512 color=126,138,79,0.5
link396 TRBV4-1 2880 5758 color=96,28,76,0.5
link396 TRBJ1-2 0 243877 color=96,28,76,0.5
link397 TRBV4-1 5759 8637 color=35,145,97,0.5
link397 TRBJ1-3 0 30121 color=35,145,97,0.5
link398 TRBV4-1 8638 11516 color=183,86,24,0.5
link398 TRBJ1-4 0 25334 color=183,86,24,0.5
link399 TRBV4-1 11517 14395 color=44,144,45,0.5
link399 TRBJ1-5 0 51404 color=44,144,45,0.5
link400 TRBV4-1 14396 17274 color=149,63,72,0.5
link400 TRBJ1-6 0 15449 color=149,63,72,0.5
link401 TRBV4-1 17275 20153 color=122,171,121,0.5
link401 TRBJ2-1 0 4981 color=122,171,121,0.5
link402 TRBV4-1 20154 23032 color=26,170,163,0.5
link402 TRBJ2-2 0 72122 color=26,170,163,0.5
link403 TRBV4-1 23033 25911 color=132,191,20,0.5
link403 TRBJ2-3 0 161171 color=132,191,20,0.5
link404 TRBV4-1 25912 28790 color=188,11,18,0.5
link404 TRBJ2-4 0 1833 color=188,11,18,0.5
link405 TRBV4-1 28791 31669 color=96,139,64,0.5
link405 TRBJ2-5 0 26683 color=96,139,64,0.5
link406 TRBV4-1 31670 34548 color=236,224,252,0.5
link406 TRBJ2-6 0 1441 color=236,224,252,0.5
link407 TRBV4-1 34549 37427 color=205,165,177,0.5
link407 TRBJ2-7 0 172065 color=205,165,177,0.5
link408 TRBV4-2 0 1559 color=126,138,79,0.5
link408 TRBJ1-1 0 193512 color=126,138,79,0.5
link409 TRBV4-2 1560 3118 color=96,28,76,0.5
link409 TRBJ1-2 0 243877 color=96,28,76,0.5
link410 TRBV4-2 3119 4677 color=35,145,97,0.5
link410 TRBJ1-3 0 30121 color=35,145,97,0.5
link411 TRBV4-2 4678 6236 color=183,86,24,0.5
link411 TRBJ1-4 0 25334 color=183,86,24,0.5
link412 TRBV4-2 6237 7795 color=44,144,45,0.5
link412 TRBJ1-5 0 51404 color=44,144,45,0.5
link413 TRBV4-2 7796 9354 color=149,63,72,0.5
link413 TRBJ1-6 0 15449 color=149,63,72,0.5
link414 TRBV4-2 9355 10913 color=122,171,121,0.5
link414 TRBJ2-1 0 4981 color=122,171,121,0.5
link415 TRBV4-2 10914 12472 color=26,170,163,0.5
link415 TRBJ2-2 0 72122 color=26,170,163,0.5
link416 TRBV4-2 12473 14031 color=132,191,20,0.5
link416 TRBJ2-3 0 161171 color=132,191,20,0.5
link417 TRBV4-2 14032 15590 color=188,11,18,0.5
link417 TRBJ2-4 0 1833 color=188,11,18,0.5
link418 TRBV4-2 15591 17149 color=96,139,64,0.5
link418 TRBJ2-5 0 26683 color=96,139,64,0.5
link419 TRBV4-2 17150 18708 color=236,224,252,0.5
link419 TRBJ2-6 0 1441 color=236,224,252,0.5
link420 TRBV4-2 18709 20267 color=205,165,177,0.5
link420 TRBJ2-7 0 172065 color=205,165,177,0.5
link421 TRBV4-3 0 1608 color=126,138,79,0.5
link421 TRBJ1-1 0 193512 color=126,138,79,0.5
link422 TRBV4-3 1609 3216 color=96,28,76,0.5
link422 TRBJ1-2 0 243877 color=96,28,76,0.5
link423 TRBV4-3 3217 4824 color=35,145,97,0.5
link423 TRBJ1-3 0 30121 color=35,145,97,0.5
link424 TRBV4-3 4825 6432 color=183,86,24,0.5
link424 TRBJ1-4 0 25334 color=183,86,24,0.5
link425 TRBV4-3 6433 8040 color=44,144,45,0.5
link425 TRBJ1-5 0 51404 color=44,144,45,0.5
link426 TRBV4-3 8041 9648 color=149,63,72,0.5
link426 TRBJ1-6 0 15449 color=149,63,72,0.5
link427 TRBV4-3 9649 11256 color=122,171,121,0.5
link427 TRBJ2-1 0 4981 color=122,171,121,0.5
link428 TRBV4-3 11257 12864 color=26,170,163,0.5
link428 TRBJ2-2 0 72122 color=26,170,163,0.5
link429 TRBV4-3 12865 14472 color=132,191,20,0.5
link429 TRBJ2-3 0 161171 color=132,191,20,0.5
link430 TRBV4-3 14473 16080 color=188,11,18,0.5
link430 TRBJ2-4 0 1833 color=188,11,18,0.5
link431 TRBV4-3 16081 17688 color=96,139,64,0.5
link431 TRBJ2-5 0 26683 color=96,139,64,0.5
link432 TRBV4-3 17689 19296 color=236,224,252,0.5
link432 TRBJ2-6 0 1441 color=236,224,252,0.5
link433 TRBV4-3 19297 20904 color=205,165,177,0.5
link433 TRBJ2-7 0 172065 color=205,165,177,0.5
link434 TRBV5-1 0 5070 color=126,138,79,0.5
link434 TRBJ1-1 0 193512 color=126,138,79,0.5
link435 TRBV5-1 5071 10140 color=96,28,76,0.5
link435 TRBJ1-2 0 243877 color=96,28,76,0.5
link436 TRBV5-1 10141 15210 color=35,145,97,0.5
link436 TRBJ1-3 0 30121 color=35,145,97,0.5
link437 TRBV5-1 15211 20280 color=183,86,24,0.5
link437 TRBJ1-4 0 25334 color=183,86,24,0.5
link438 TRBV5-1 20281 25350 color=44,144,45,0.5
link438 TRBJ1-5 0 51404 color=44,144,45,0.5
link439 TRBV5-1 25351 30420 color=149,63,72,0.5
link439 TRBJ1-6 0 15449 color=149,63,72,0.5
link440 TRBV5-1 30421 35490 color=122,171,121,0.5
link440 TRBJ2-1 0 4981 color=122,171,121,0.5
link441 TRBV5-1 35491 40560 color=26,170,163,0.5
link441 TRBJ2-2 0 72122 color=26,170,163,0.5
link442 TRBV5-1 40561 45630 color=132,191,20,0.5
link442 TRBJ2-3 0 161171 color=132,191,20,0.5
link443 TRBV5-1 45631 50700 color=188,11,18,0.5
link443 TRBJ2-4 0 1833 color=188,11,18,0.5
link444 TRBV5-1 50701 55770 color=96,139,64,0.5
link444 TRBJ2-5 0 26683 color=96,139,64,0.5
link445 TRBV5-1 55771 60840 color=236,224,252,0.5
link445 TRBJ2-6 0 1441 color=236,224,252,0.5
link446 TRBV5-1 60841 65910 color=205,165,177,0.5
link446 TRBJ2-7 0 172065 color=205,165,177,0.5
link447 TRBV5-3 0 1 color=126,138,79,0.5
link447 TRBJ1-1 0 193512 color=126,138,79,0.5
link448 TRBV5-3 2 2 color=96,28,76,0.5
link448 TRBJ1-2 0 243877 color=96,28,76,0.5
link449 TRBV5-3 3 3 color=35,145,97,0.5
link449 TRBJ1-3 0 30121 color=35,145,97,0.5
link450 TRBV5-3 4 4 color=183,86,24,0.5
link450 TRBJ1-4 0 25334 color=183,86,24,0.5
link451 TRBV5-3 5 5 color=44,144,45,0.5
link451 TRBJ1-5 0 51404 color=44,144,45,0.5
link452 TRBV5-3 6 6 color=149,63,72,0.5
link452 TRBJ1-6 0 15449 color=149,63,72,0.5
link453 TRBV5-3 7 7 color=122,171,121,0.5
link453 TRBJ2-1 0 4981 color=122,171,121,0.5
link454 TRBV5-3 8 8 color=26,170,163,0.5
link454 TRBJ2-2 0 72122 color=26,170,163,0.5
link455 TRBV5-3 9 9 color=132,191,20,0.5
link455 TRBJ2-3 0 161171 color=132,191,20,0.5
link456 TRBV5-3 10 10 color=96,139,64,0.5
link456 TRBJ2-5 0 26683 color=96,139,64,0.5
link457 TRBV5-3 11 11 color=236,224,252,0.5
link457 TRBJ2-6 0 1441 color=236,224,252,0.5
link458 TRBV5-3 12 12 color=205,165,177,0.5
link458 TRBJ2-7 0 172065 color=205,165,177,0.5
link459 TRBV5-4 0 181 color=126,138,79,0.5
link459 TRBJ1-1 0 193512 color=126,138,79,0.5
link460 TRBV5-4 182 362 color=96,28,76,0.5
link460 TRBJ1-2 0 243877 color=96,28,76,0.5
link461 TRBV5-4 363 543 color=35,145,97,0.5
link461 TRBJ1-3 0 30121 color=35,145,97,0.5
link462 TRBV5-4 544 724 color=183,86,24,0.5
link462 TRBJ1-4 0 25334 color=183,86,24,0.5
link463 TRBV5-4 725 905 color=44,144,45,0.5
link463 TRBJ1-5 0 51404 color=44,144,45,0.5
link464 TRBV5-4 906 1086 color=149,63,72,0.5
link464 TRBJ1-6 0 15449 color=149,63,72,0.5
link465 TRBV5-4 1087 1267 color=122,171,121,0.5
link465 TRBJ2-1 0 4981 color=122,171,121,0.5
link466 TRBV5-4 1268 1448 color=26,170,163,0.5
link466 TRBJ2-2 0 72122 color=26,170,163,0.5
link467 TRBV5-4 1449 1629 color=132,191,20,0.5
link467 TRBJ2-3 0 161171 color=132,191,20,0.5
link468 TRBV5-4 1630 1810 color=188,11,18,0.5
link468 TRBJ2-4 0 1833 color=188,11,18,0.5
link469 TRBV5-4 1811 1991 color=96,139,64,0.5
link469 TRBJ2-5 0 26683 color=96,139,64,0.5
link470 TRBV5-4 1992 2172 color=236,224,252,0.5
link470 TRBJ2-6 0 1441 color=236,224,252,0.5
link471 TRBV5-4 2173 2353 color=205,165,177,0.5
link471 TRBJ2-7 0 172065 color=205,165,177,0.5
link472 TRBV5-5 0 34 color=126,138,79,0.5
link472 TRBJ1-1 0 193512 color=126,138,79,0.5
link473 TRBV5-5 35 68 color=96,28,76,0.5
link473 TRBJ1-2 0 243877 color=96,28,76,0.5
link474 TRBV5-5 69 102 color=35,145,97,0.5
link474 TRBJ1-3 0 30121 color=35,145,97,0.5
link475 TRBV5-5 103 136 color=183,86,24,0.5
link475 TRBJ1-4 0 25334 color=183,86,24,0.5
link476 TRBV5-5 137 170 color=44,144,45,0.5
link476 TRBJ1-5 0 51404 color=44,144,45,0.5
link477 TRBV5-5 171 204 color=149,63,72,0.5
link477 TRBJ1-6 0 15449 color=149,63,72,0.5
link478 TRBV5-5 205 238 color=122,171,121,0.5
link478 TRBJ2-1 0 4981 color=122,171,121,0.5
link479 TRBV5-5 239 272 color=26,170,163,0.5
link479 TRBJ2-2 0 72122 color=26,170,163,0.5
link480 TRBV5-5 273 306 color=132,191,20,0.5
link480 TRBJ2-3 0 161171 color=132,191,20,0.5
link481 TRBV5-5 307 340 color=188,11,18,0.5
link481 TRBJ2-4 0 1833 color=188,11,18,0.5
link482 TRBV5-5 341 374 color=96,139,64,0.5
link482 TRBJ2-5 0 26683 color=96,139,64,0.5
link483 TRBV5-5 375 408 color=236,224,252,0.5
link483 TRBJ2-6 0 1441 color=236,224,252,0.5
link484 TRBV5-5 409 442 color=205,165,177,0.5
link484 TRBJ2-7 0 172065 color=205,165,177,0.5
link485 TRBV5-6 0 53 color=126,138,79,0.5
link485 TRBJ1-1 0 193512 color=126,138,79,0.5
link486 TRBV5-6 54 106 color=96,28,76,0.5
link486 TRBJ1-2 0 243877 color=96,28,76,0.5
link487 TRBV5-6 107 159 color=35,145,97,0.5
link487 TRBJ1-3 0 30121 color=35,145,97,0.5
link488 TRBV5-6 160 212 color=183,86,24,0.5
link488 TRBJ1-4 0 25334 color=183,86,24,0.5
link489 TRBV5-6 213 265 color=44,144,45,0.5
link489 TRBJ1-5 0 51404 color=44,144,45,0.5
link490 TRBV5-6 266 318 color=149,63,72,0.5
link490 TRBJ1-6 0 15449 color=149,63,72,0.5
link491 TRBV5-6 319 371 color=122,171,121,0.5
link491 TRBJ2-1 0 4981 color=122,171,121,0.5
link492 TRBV5-6 372 424 color=26,170,163,0.5
link492 TRBJ2-2 0 72122 color=26,170,163,0.5
link493 TRBV5-6 425 477 color=132,191,20,0.5
link493 TRBJ2-3 0 161171 color=132,191,20,0.5
link494 TRBV5-6 478 530 color=188,11,18,0.5
link494 TRBJ2-4 0 1833 color=188,11,18,0.5
link495 TRBV5-6 531 583 color=96,139,64,0.5
link495 TRBJ2-5 0 26683 color=96,139,64,0.5
link496 TRBV5-6 584 636 color=236,224,252,0.5
link496 TRBJ2-6 0 1441 color=236,224,252,0.5
link497 TRBV5-6 637 689 color=205,165,177,0.5
link497 TRBJ2-7 0 172065 color=205,165,177,0.5
link498 TRBV5-7 0 0 color=126,138,79,0.5
link498 TRBJ1-1 0 193512 color=126,138,79,0.5
link499 TRBV5-7 1 0 color=96,28,76,0.5
link499 TRBJ1-2 0 243877 color=96,28,76,0.5
link500 TRBV5-7 1 0 color=35,145,97,0.5
link500 TRBJ1-3 0 30121 color=35,145,97,0.5
link501 TRBV5-7 1 0 color=183,86,24,0.5
link501 TRBJ1-4 0 25334 color=183,86,24,0.5
link502 TRBV5-7 1 0 color=44,144,45,0.5
link502 TRBJ1-5 0 51404 color=44,144,45,0.5
link503 TRBV5-7 1 0 color=122,171,121,0.5
link503 TRBJ2-1 0 4981 color=122,171,121,0.5
link504 TRBV5-7 1 0 color=26,170,163,0.5
link504 TRBJ2-2 0 72122 color=26,170,163,0.5
link505 TRBV5-7 1 0 color=132,191,20,0.5
link505 TRBJ2-3 0 161171 color=132,191,20,0.5
link506 TRBV5-7 1 0 color=96,139,64,0.5
link506 TRBJ2-5 0 26683 color=96,139,64,0.5
link507 TRBV5-7 1 0 color=205,165,177,0.5
link507 TRBJ2-7 0 172065 color=205,165,177,0.5
link508 TRBV5-8 0 57 color=126,138,79,0.5
link508 TRBJ1-1 0 193512 color=126,138,79,0.5
link509 TRBV5-8 58 114 color=96,28,76,0.5
link509 TRBJ1-2 0 243877 color=96,28,76,0.5
link510 TRBV5-8 115 171 color=35,145,97,0.5
link510 TRBJ1-3 0 30121 color=35,145,97,0.5
link511 TRBV5-8 172 228 color=183,86,24,0.5
link511 TRBJ1-4 0 25334 color=183,86,24,0.5
link512 TRBV5-8 229 285 color=44,144,45,0.5
link512 TRBJ1-5 0 51404 color=44,144,45,0.5
link513 TRBV5-8 286 342 color=149,63,72,0.5
link513 TRBJ1-6 0 15449 color=149,63,72,0.5
link514 TRBV5-8 343 399 color=122,171,121,0.5
link514 TRBJ2-1 0 4981 color=122,171,121,0.5
link515 TRBV5-8 400 456 color=26,170,163,0.5
link515 TRBJ2-2 0 72122 color=26,170,163,0.5
link516 TRBV5-8 457 513 color=132,191,20,0.5
link516 TRBJ2-3 0 161171 color=132,191,20,0.5
link517 TRBV5-8 514 570 color=188,11,18,0.5
link517 TRBJ2-4 0 1833 color=188,11,18,0.5
link518 TRBV5-8 571 627 color=96,139,64,0.5
link518 TRBJ2-5 0 26683 color=96,139,64,0.5
link519 TRBV5-8 628 684 color=236,224,252,0.5
link519 TRBJ2-6 0 1441 color=236,224,252,0.5
link520 TRBV5-8 685 741 color=205,165,177,0.5
link520 TRBJ2-7 0 172065 color=205,165,177,0.5
link521 TRBV6-1 0 1239 color=126,138,79,0.5
link521 TRBJ1-1 0 193512 color=126,138,79,0.5
link522 TRBV6-1 1240 2478 color=96,28,76,0.5
link522 TRBJ1-2 0 243877 color=96,28,76,0.5
link523 TRBV6-1 2479 3717 color=35,145,97,0.5
link523 TRBJ1-3 0 30121 color=35,145,97,0.5
link524 TRBV6-1 3718 4956 color=183,86,24,0.5
link524 TRBJ1-4 0 25334 color=183,86,24,0.5
link525 TRBV6-1 4957 6195 color=44,144,45,0.5
link525 TRBJ1-5 0 51404 color=44,144,45,0.5
link526 TRBV6-1 6196 7434 color=149,63,72,0.5
link526 TRBJ1-6 0 15449 color=149,63,72,0.5
link527 TRBV6-1 7435 8673 color=122,171,121,0.5
link527 TRBJ2-1 0 4981 color=122,171,121,0.5
link528 TRBV6-1 8674 9912 color=26,170,163,0.5
link528 TRBJ2-2 0 72122 color=26,170,163,0.5
link529 TRBV6-1 9913 11151 color=132,191,20,0.5
link529 TRBJ2-3 0 161171 color=132,191,20,0.5
link530 TRBV6-1 11152 12390 color=188,11,18,0.5
link530 TRBJ2-4 0 1833 color=188,11,18,0.5
link531 TRBV6-1 12391 13629 color=96,139,64,0.5
link531 TRBJ2-5 0 26683 color=96,139,64,0.5
link532 TRBV6-1 13630 14868 color=236,224,252,0.5
link532 TRBJ2-6 0 1441 color=236,224,252,0.5
link533 TRBV6-1 14869 16107 color=205,165,177,0.5
link533 TRBJ2-7 0 172065 color=205,165,177,0.5
link534 TRBV6-2 0 254 color=126,138,79,0.5
link534 TRBJ1-1 0 193512 color=126,138,79,0.5
link535 TRBV6-2 255 508 color=96,28,76,0.5
link535 TRBJ1-2 0 243877 color=96,28,76,0.5
link536 TRBV6-2 509 762 color=35,145,97,0.5
link536 TRBJ1-3 0 30121 color=35,145,97,0.5
link537 TRBV6-2 763 1016 color=183,86,24,0.5
link537 TRBJ1-4 0 25334 color=183,86,24,0.5
link538 TRBV6-2 1017 1270 color=44,144,45,0.5
link538 TRBJ1-5 0 51404 color=44,144,45,0.5
link539 TRBV6-2 1271 1524 color=149,63,72,0.5
link539 TRBJ1-6 0 15449 color=149,63,72,0.5
link540 TRBV6-2 1525 1778 color=122,171,121,0.5
link540 TRBJ2-1 0 4981 color=122,171,121,0.5
link541 TRBV6-2 1779 2032 color=26,170,163,0.5
link541 TRBJ2-2 0 72122 color=26,170,163,0.5
link542 TRBV6-2 2033 2286 color=132,191,20,0.5
link542 TRBJ2-3 0 161171 color=132,191,20,0.5
link543 TRBV6-2 2287 2540 color=188,11,18,0.5
link543 TRBJ2-4 0 1833 color=188,11,18,0.5
link544 TRBV6-2 2541 2794 color=96,139,64,0.5
link544 TRBJ2-5 0 26683 color=96,139,64,0.5
link545 TRBV6-2 2795 3048 color=236,224,252,0.5
link545 TRBJ2-6 0 1441 color=236,224,252,0.5
link546 TRBV6-2 3049 3302 color=205,165,177,0.5
link546 TRBJ2-7 0 172065 color=205,165,177,0.5
link547 TRBV6-3 0 167 color=126,138,79,0.5
link547 TRBJ1-1 0 193512 color=126,138,79,0.5
link548 TRBV6-3 168 334 color=96,28,76,0.5
link548 TRBJ1-2 0 243877 color=96,28,76,0.5
link549 TRBV6-3 335 501 color=35,145,97,0.5
link549 TRBJ1-3 0 30121 color=35,145,97,0.5
link550 TRBV6-3 502 668 color=183,86,24,0.5
link550 TRBJ1-4 0 25334 color=183,86,24,0.5
link551 TRBV6-3 669 835 color=44,144,45,0.5
link551 TRBJ1-5 0 51404 color=44,144,45,0.5
link552 TRBV6-3 836 1002 color=149,63,72,0.5
link552 TRBJ1-6 0 15449 color=149,63,72,0.5
link553 TRBV6-3 1003 1169 color=26,170,163,0.5
link553 TRBJ2-2 0 72122 color=26,170,163,0.5
link554 TRBV6-3 1170 1336 color=132,191,20,0.5
link554 TRBJ2-3 0 161171 color=132,191,20,0.5
link555 TRBV6-3 1337 1503 color=96,139,64,0.5
link555 TRBJ2-5 0 26683 color=96,139,64,0.5
link556 TRBV6-3 1504 1670 color=205,165,177,0.5
link556 TRBJ2-7 0 172065 color=205,165,177,0.5
link557 TRBV6-4 0 668 color=126,138,79,0.5
link557 TRBJ1-1 0 193512 color=126,138,79,0.5
link558 TRBV6-4 669 1336 color=96,28,76,0.5
link558 TRBJ1-2 0 243877 color=96,28,76,0.5
link559 TRBV6-4 1337 2004 color=35,145,97,0.5
link559 TRBJ1-3 0 30121 color=35,145,97,0.5
link560 TRBV6-4 2005 2672 color=183,86,24,0.5
link560 TRBJ1-4 0 25334 color=183,86,24,0.5
link561 TRBV6-4 2673 3340 color=44,144,45,0.5
link561 TRBJ1-5 0 51404 color=44,144,45,0.5
link562 TRBV6-4 3341 4008 color=149,63,72,0.5
link562 TRBJ1-6 0 15449 color=149,63,72,0.5
link563 TRBV6-4 4009 4676 color=122,171,121,0.5
link563 TRBJ2-1 0 4981 color=122,171,121,0.5
link564 TRBV6-4 4677 5344 color=26,170,163,0.5
link564 TRBJ2-2 0 72122 color=26,170,163,0.5
link565 TRBV6-4 5345 6012 color=132,191,20,0.5
link565 TRBJ2-3 0 161171 color=132,191,20,0.5
link566 TRBV6-4 6013 6680 color=188,11,18,0.5
link566 TRBJ2-4 0 1833 color=188,11,18,0.5
link567 TRBV6-4 6681 7348 color=96,139,64,0.5
link567 TRBJ2-5 0 26683 color=96,139,64,0.5
link568 TRBV6-4 7349 8016 color=236,224,252,0.5
link568 TRBJ2-6 0 1441 color=236,224,252,0.5
link569 TRBV6-4 8017 8684 color=205,165,177,0.5
link569 TRBJ2-7 0 172065 color=205,165,177,0.5
link570 TRBV6-5 0 3642 color=126,138,79,0.5
link570 TRBJ1-1 0 193512 color=126,138,79,0.5
link571 TRBV6-5 3643 7284 color=96,28,76,0.5
link571 TRBJ1-2 0 243877 color=96,28,76,0.5
link572 TRBV6-5 7285 10926 color=35,145,97,0.5
link572 TRBJ1-3 0 30121 color=35,145,97,0.5
link573 TRBV6-5 10927 14568 color=183,86,24,0.5
link573 TRBJ1-4 0 25334 color=183,86,24,0.5
link574 TRBV6-5 14569 18210 color=44,144,45,0.5
link574 TRBJ1-5 0 51404 color=44,144,45,0.5
link575 TRBV6-5 18211 21852 color=149,63,72,0.5
link575 TRBJ1-6 0 15449 color=149,63,72,0.5
link576 TRBV6-5 21853 25494 color=122,171,121,0.5
link576 TRBJ2-1 0 4981 color=122,171,121,0.5
link577 TRBV6-5 25495 29136 color=26,170,163,0.5
link577 TRBJ2-2 0 72122 color=26,170,163,0.5
link578 TRBV6-5 29137 32778 color=132,191,20,0.5
link578 TRBJ2-3 0 161171 color=132,191,20,0.5
link579 TRBV6-5 32779 36420 color=188,11,18,0.5
link579 TRBJ2-4 0 1833 color=188,11,18,0.5
link580 TRBV6-5 36421 40062 color=96,139,64,0.5
link580 TRBJ2-5 0 26683 color=96,139,64,0.5
link581 TRBV6-5 40063 43704 color=236,224,252,0.5
link581 TRBJ2-6 0 1441 color=236,224,252,0.5
link582 TRBV6-5 43705 47346 color=205,165,177,0.5
link582 TRBJ2-7 0 172065 color=205,165,177,0.5
link583 TRBV6-6 0 1703 color=126,138,79,0.5
link583 TRBJ1-1 0 193512 color=126,138,79,0.5
link584 TRBV6-6 1704 3406 color=96,28,76,0.5
link584 TRBJ1-2 0 243877 color=96,28,76,0.5
link585 TRBV6-6 3407 5109 color=35,145,97,0.5
link585 TRBJ1-3 0 30121 color=35,145,97,0.5
link586 TRBV6-6 5110 6812 color=183,86,24,0.5
link586 TRBJ1-4 0 25334 color=183,86,24,0.5
link587 TRBV6-6 6813 8515 color=44,144,45,0.5
link587 TRBJ1-5 0 51404 color=44,144,45,0.5
link588 TRBV6-6 8516 10218 color=149,63,72,0.5
link588 TRBJ1-6 0 15449 color=149,63,72,0.5
link589 TRBV6-6 10219 11921 color=122,171,121,0.5
link589 TRBJ2-1 0 4981 color=122,171,121,0.5
link590 TRBV6-6 11922 13624 color=26,170,163,0.5
link590 TRBJ2-2 0 72122 color=26,170,163,0.5
link591 TRBV6-6 13625 15327 color=132,191,20,0.5
link591 TRBJ2-3 0 161171 color=132,191,20,0.5
link592 TRBV6-6 15328 17030 color=188,11,18,0.5
link592 TRBJ2-4 0 1833 color=188,11,18,0.5
link593 TRBV6-6 17031 18733 color=96,139,64,0.5
link593 TRBJ2-5 0 26683 color=96,139,64,0.5
link594 TRBV6-6 18734 20436 color=236,224,252,0.5
link594 TRBJ2-6 0 1441 color=236,224,252,0.5
link595 TRBV6-6 20437 22139 color=205,165,177,0.5
link595 TRBJ2-7 0 172065 color=205,165,177,0.5
link596 TRBV6-7 0 16 color=126,138,79,0.5
link596 TRBJ1-1 0 193512 color=126,138,79,0.5
link597 TRBV6-7 17 32 color=96,28,76,0.5
link597 TRBJ1-2 0 243877 color=96,28,76,0.5
link598 TRBV6-7 33 48 color=183,86,24,0.5
link598 TRBJ1-4 0 25334 color=183,86,24,0.5
link599 TRBV6-7 49 64 color=44,144,45,0.5
link599 TRBJ1-5 0 51404 color=44,144,45,0.5
link600 TRBV6-7 65 80 color=149,63,72,0.5
link600 TRBJ1-6 0 15449 color=149,63,72,0.5
link601 TRBV6-7 81 96 color=122,171,121,0.5
link601 TRBJ2-1 0 4981 color=122,171,121,0.5
link602 TRBV6-7 97 112 color=26,170,163,0.5
link602 TRBJ2-2 0 72122 color=26,170,163,0.5
link603 TRBV6-7 113 128 color=132,191,20,0.5
link603 TRBJ2-3 0 161171 color=132,191,20,0.5
link604 TRBV6-7 129 144 color=188,11,18,0.5
link604 TRBJ2-4 0 1833 color=188,11,18,0.5
link605 TRBV6-7 145 160 color=96,139,64,0.5
link605 TRBJ2-5 0 26683 color=96,139,64,0.5
link606 TRBV6-7 161 176 color=205,165,177,0.5
link606 TRBJ2-7 0 172065 color=205,165,177,0.5
link607 TRBV6-8 0 4 color=126,138,79,0.5
link607 TRBJ1-1 0 193512 color=126,138,79,0.5
link608 TRBV6-8 5 8 color=96,28,76,0.5
link608 TRBJ1-2 0 243877 color=96,28,76,0.5
link609 TRBV6-8 9 12 color=35,145,97,0.5
link609 TRBJ1-3 0 30121 color=35,145,97,0.5
link610 TRBV6-8 13 16 color=183,86,24,0.5
link610 TRBJ1-4 0 25334 color=183,86,24,0.5
link611 TRBV6-8 17 20 color=44,144,45,0.5
link611 TRBJ1-5 0 51404 color=44,144,45,0.5
link612 TRBV6-8 21 24 color=149,63,72,0.5
link612 TRBJ1-6 0 15449 color=149,63,72,0.5
link613 TRBV6-8 25 28 color=122,171,121,0.5
link613 TRBJ2-1 0 4981 color=122,171,121,0.5
link614 TRBV6-8 29 32 color=26,170,163,0.5
link614 TRBJ2-2 0 72122 color=26,170,163,0.5
link615 TRBV6-8 33 36 color=132,191,20,0.5
link615 TRBJ2-3 0 161171 color=132,191,20,0.5
link616 TRBV6-8 37 40 color=188,11,18,0.5
link616 TRBJ2-4 0 1833 color=188,11,18,0.5
link617 TRBV6-8 41 44 color=96,139,64,0.5
link617 TRBJ2-5 0 26683 color=96,139,64,0.5
link618 TRBV6-8 45 48 color=236,224,252,0.5
link618 TRBJ2-6 0 1441 color=236,224,252,0.5
link619 TRBV6-8 49 52 color=205,165,177,0.5
link619 TRBJ2-7 0 172065 color=205,165,177,0.5
link620 TRBV6-9 0 18 color=126,138,79,0.5
link620 TRBJ1-1 0 193512 color=126,138,79,0.5
link621 TRBV6-9 19 36 color=96,28,76,0.5
link621 TRBJ1-2 0 243877 color=96,28,76,0.5
link622 TRBV6-9 37 54 color=35,145,97,0.5
link622 TRBJ1-3 0 30121 color=35,145,97,0.5
link623 TRBV6-9 55 72 color=183,86,24,0.5
link623 TRBJ1-4 0 25334 color=183,86,24,0.5
link624 TRBV6-9 73 90 color=44,144,45,0.5
link624 TRBJ1-5 0 51404 color=44,144,45,0.5
link625 TRBV6-9 91 108 color=149,63,72,0.5
link625 TRBJ1-6 0 15449 color=149,63,72,0.5
link626 TRBV6-9 109 126 color=122,171,121,0.5
link626 TRBJ2-1 0 4981 color=122,171,121,0.5
link627 TRBV6-9 127 144 color=26,170,163,0.5
link627 TRBJ2-2 0 72122 color=26,170,163,0.5
link628 TRBV6-9 145 162 color=132,191,20,0.5
link628 TRBJ2-3 0 161171 color=132,191,20,0.5
link629 TRBV6-9 163 180 color=188,11,18,0.5
link629 TRBJ2-4 0 1833 color=188,11,18,0.5
link630 TRBV6-9 181 198 color=96,139,64,0.5
link630 TRBJ2-5 0 26683 color=96,139,64,0.5
link631 TRBV6-9 199 216 color=236,224,252,0.5
link631 TRBJ2-6 0 1441 color=236,224,252,0.5
link632 TRBV6-9 217 234 color=205,165,177,0.5
link632 TRBJ2-7 0 172065 color=205,165,177,0.5
link633 TRBV7-2 0 4424 color=126,138,79,0.5
link633 TRBJ1-1 0 193512 color=126,138,79,0.5
link634 TRBV7-2 4425 8848 color=96,28,76,0.5
link634 TRBJ1-2 0 243877 color=96,28,76,0.5
link635 TRBV7-2 8849 13272 color=35,145,97,0.5
link635 TRBJ1-3 0 30121 color=35,145,97,0.5
link636 TRBV7-2 13273 17696 color=183,86,24,0.5
link636 TRBJ1-4 0 25334 color=183,86,24,0.5
link637 TRBV7-2 17697 22120 color=44,144,45,0.5
link637 TRBJ1-5 0 51404 color=44,144,45,0.5
link638 TRBV7-2 22121 26544 color=149,63,72,0.5
link638 TRBJ1-6 0 15449 color=149,63,72,0.5
link639 TRBV7-2 26545 30968 color=122,171,121,0.5
link639 TRBJ2-1 0 4981 color=122,171,121,0.5
link640 TRBV7-2 30969 35392 color=26,170,163,0.5
link640 TRBJ2-2 0 72122 color=26,170,163,0.5
link641 TRBV7-2 35393 39816 color=132,191,20,0.5
link641 TRBJ2-3 0 161171 color=132,191,20,0.5
link642 TRBV7-2 39817 44240 color=188,11,18,0.5
link642 TRBJ2-4 0 1833 color=188,11,18,0.5
link643 TRBV7-2 44241 48664 color=96,139,64,0.5
link643 TRBJ2-5 0 26683 color=96,139,64,0.5
link644 TRBV7-2 48665 53088 color=236,224,252,0.5
link644 TRBJ2-6 0 1441 color=236,224,252,0.5
link645 TRBV7-2 53089 57512 color=205,165,177,0.5
link645 TRBJ2-7 0 172065 color=205,165,177,0.5
link646 TRBV7-3 0 1195 color=126,138,79,0.5
link646 TRBJ1-1 0 193512 color=126,138,79,0.5
link647 TRBV7-3 1196 2390 color=96,28,76,0.5
link647 TRBJ1-2 0 243877 color=96,28,76,0.5
link648 TRBV7-3 2391 3585 color=35,145,97,0.5
link648 TRBJ1-3 0 30121 color=35,145,97,0.5
link649 TRBV7-3 3586 4780 color=183,86,24,0.5
link649 TRBJ1-4 0 25334 color=183,86,24,0.5
link650 TRBV7-3 4781 5975 color=44,144,45,0.5
link650 TRBJ1-5 0 51404 color=44,144,45,0.5
link651 TRBV7-3 5976 7170 color=149,63,72,0.5
link651 TRBJ1-6 0 15449 color=149,63,72,0.5
link652 TRBV7-3 7171 8365 color=122,171,121,0.5
link652 TRBJ2-1 0 4981 color=122,171,121,0.5
link653 TRBV7-3 8366 9560 color=26,170,163,0.5
link653 TRBJ2-2 0 72122 color=26,170,163,0.5
link654 TRBV7-3 9561 10755 color=132,191,20,0.5
link654 TRBJ2-3 0 161171 color=132,191,20,0.5
link655 TRBV7-3 10756 11950 color=188,11,18,0.5
link655 TRBJ2-4 0 1833 color=188,11,18,0.5
link656 TRBV7-3 11951 13145 color=96,139,64,0.5
link656 TRBJ2-5 0 26683 color=96,139,64,0.5
link657 TRBV7-3 13146 14340 color=236,224,252,0.5
link657 TRBJ2-6 0 1441 color=236,224,252,0.5
link658 TRBV7-3 14341 15535 color=205,165,177,0.5
link658 TRBJ2-7 0 172065 color=205,165,177,0.5
link659 TRBV7-4 0 3 color=126,138,79,0.5
link659 TRBJ1-1 0 193512 color=126,138,79,0.5
link660 TRBV7-4 4 6 color=96,28,76,0.5
link660 TRBJ1-2 0 243877 color=96,28,76,0.5
link661 TRBV7-4 7 9 color=35,145,97,0.5
link661 TRBJ1-3 0 30121 color=35,145,97,0.5
link662 TRBV7-4 10 12 color=183,86,24,0.5
link662 TRBJ1-4 0 25334 color=183,86,24,0.5
link663 TRBV7-4 13 15 color=44,144,45,0.5
link663 TRBJ1-5 0 51404 color=44,144,45,0.5
link664 TRBV7-4 16 18 color=149,63,72,0.5
link664 TRBJ1-6 0 15449 color=149,63,72,0.5
link665 TRBV7-4 19 21 color=122,171,121,0.5
link665 TRBJ2-1 0 4981 color=122,171,121,0.5
link666 TRBV7-4 22 24 color=26,170,163,0.5
link666 TRBJ2-2 0 72122 color=26,170,163,0.5
link667 TRBV7-4 25 27 color=132,191,20,0.5
link667 TRBJ2-3 0 161171 color=132,191,20,0.5
link668 TRBV7-4 28 30 color=188,11,18,0.5
link668 TRBJ2-4 0 1833 color=188,11,18,0.5
link669 TRBV7-4 31 33 color=96,139,64,0.5
link669 TRBJ2-5 0 26683 color=96,139,64,0.5
link670 TRBV7-4 34 36 color=205,165,177,0.5
link670 TRBJ2-7 0 172065 color=205,165,177,0.5
link671 TRBV7-5 0 0 color=126,138,79,0.5
link671 TRBJ1-1 0 193512 color=126,138,79,0.5
link672 TRBV7-5 1 0 color=96,28,76,0.5
link672 TRBJ1-2 0 243877 color=96,28,76,0.5
link673 TRBV7-5 1 0 color=44,144,45,0.5
link673 TRBJ1-5 0 51404 color=44,144,45,0.5
link674 TRBV7-5 1 0 color=132,191,20,0.5
link674 TRBJ2-3 0 161171 color=132,191,20,0.5
link675 TRBV7-5 1 0 color=205,165,177,0.5
link675 TRBJ2-7 0 172065 color=205,165,177,0.5
link676 TRBV7-6 0 1071 color=126,138,79,0.5
link676 TRBJ1-1 0 193512 color=126,138,79,0.5
link677 TRBV7-6 1072 2142 color=96,28,76,0.5
link677 TRBJ1-2 0 243877 color=96,28,76,0.5
link678 TRBV7-6 2143 3213 color=35,145,97,0.5
link678 TRBJ1-3 0 30121 color=35,145,97,0.5
link679 TRBV7-6 3214 4284 color=183,86,24,0.5
link679 TRBJ1-4 0 25334 color=183,86,24,0.5
link680 TRBV7-6 4285 5355 color=44,144,45,0.5
link680 TRBJ1-5 0 51404 color=44,144,45,0.5
link681 TRBV7-6 5356 6426 color=149,63,72,0.5
link681 TRBJ1-6 0 15449 color=149,63,72,0.5
link682 TRBV7-6 6427 7497 color=122,171,121,0.5
link682 TRBJ2-1 0 4981 color=122,171,121,0.5
link683 TRBV7-6 7498 8568 color=26,170,163,0.5
link683 TRBJ2-2 0 72122 color=26,170,163,0.5
link684 TRBV7-6 8569 9639 color=132,191,20,0.5
link684 TRBJ2-3 0 161171 color=132,191,20,0.5
link685 TRBV7-6 9640 10710 color=188,11,18,0.5
link685 TRBJ2-4 0 1833 color=188,11,18,0.5
link686 TRBV7-6 10711 11781 color=96,139,64,0.5
link686 TRBJ2-5 0 26683 color=96,139,64,0.5
link687 TRBV7-6 11782 12852 color=236,224,252,0.5
link687 TRBJ2-6 0 1441 color=236,224,252,0.5
link688 TRBV7-6 12853 13923 color=205,165,177,0.5
link688 TRBJ2-7 0 172065 color=205,165,177,0.5
link689 TRBV7-7 0 93 color=126,138,79,0.5
link689 TRBJ1-1 0 193512 color=126,138,79,0.5
link690 TRBV7-7 94 186 color=96,28,76,0.5
link690 TRBJ1-2 0 243877 color=96,28,76,0.5
link691 TRBV7-7 187 279 color=35,145,97,0.5
link691 TRBJ1-3 0 30121 color=35,145,97,0.5
link692 TRBV7-7 280 372 color=183,86,24,0.5
link692 TRBJ1-4 0 25334 color=183,86,24,0.5
link693 TRBV7-7 373 465 color=44,144,45,0.5
link693 TRBJ1-5 0 51404 color=44,144,45,0.5
link694 TRBV7-7 466 558 color=149,63,72,0.5
link694 TRBJ1-6 0 15449 color=149,63,72,0.5
link695 TRBV7-7 559 651 color=122,171,121,0.5
link695 TRBJ2-1 0 4981 color=122,171,121,0.5
link696 TRBV7-7 652 744 color=26,170,163,0.5
link696 TRBJ2-2 0 72122 color=26,170,163,0.5
link697 TRBV7-7 745 837 color=132,191,20,0.5
link697 TRBJ2-3 0 161171 color=132,191,20,0.5
link698 TRBV7-7 838 930 color=188,11,18,0.5
link698 TRBJ2-4 0 1833 color=188,11,18,0.5
link699 TRBV7-7 931 1023 color=96,139,64,0.5
link699 TRBJ2-5 0 26683 color=96,139,64,0.5
link700 TRBV7-7 1024 1116 color=236,224,252,0.5
link700 TRBJ2-6 0 1441 color=236,224,252,0.5
link701 TRBV7-7 1117 1209 color=205,165,177,0.5
link701 TRBJ2-7 0 172065 color=205,165,177,0.5
link702 TRBV7-8 0 2096 color=126,138,79,0.5
link702 TRBJ1-1 0 193512 color=126,138,79,0.5
link703 TRBV7-8 2097 4192 color=96,28,76,0.5
link703 TRBJ1-2 0 243877 color=96,28,76,0.5
link704 TRBV7-8 4193 6288 color=35,145,97,0.5
link704 TRBJ1-3 0 30121 color=35,145,97,0.5
link705 TRBV7-8 6289 8384 color=183,86,24,0.5
link705 TRBJ1-4 0 25334 color=183,86,24,0.5
link706 TRBV7-8 8385 10480 color=44,144,45,0.5
link706 TRBJ1-5 0 51404 color=44,144,45,0.5
link707 TRBV7-8 10481 12576 color=149,63,72,0.5
link707 TRBJ1-6 0 15449 color=149,63,72,0.5
link708 TRBV7-8 12577 14672 color=122,171,121,0.5
link708 TRBJ2-1 0 4981 color=122,171,121,0.5
link709 TRBV7-8 14673 16768 color=26,170,163,0.5
link709 TRBJ2-2 0 72122 color=26,170,163,0.5
link710 TRBV7-8 16769 18864 color=132,191,20,0.5
link710 TRBJ2-3 0 161171 color=132,191,20,0.5
link711 TRBV7-8 18865 20960 color=188,11,18,0.5
link711 TRBJ2-4 0 1833 color=188,11,18,0.5
link712 TRBV7-8 20961 23056 color=96,139,64,0.5
link712 TRBJ2-5 0 26683 color=96,139,64,0.5
link713 TRBV7-8 23057 25152 color=236,224,252,0.5
link713 TRBJ2-6 0 1441 color=236,224,252,0.5
link714 TRBV7-8 25153 27248 color=205,165,177,0.5
link714 TRBJ2-7 0 172065 color=205,165,177,0.5
link715 TRBV7-9 0 115 color=126,138,79,0.5
link715 TRBJ1-1 0 193512 color=126,138,79,0.5
link716 TRBV7-9 116 230 color=96,28,76,0.5
link716 TRBJ1-2 0 243877 color=96,28,76,0.5
link717 TRBV7-9 231 345 color=35,145,97,0.5
link717 TRBJ1-3 0 30121 color=35,145,97,0.5
link718 TRBV7-9 346 460 color=183,86,24,0.5
link718 TRBJ1-4 0 25334 color=183,86,24,0.5
link719 TRBV7-9 461 575 color=44,144,45,0.5
link719 TRBJ1-5 0 51404 color=44,144,45,0.5
link720 TRBV7-9 576 690 color=149,63,72,0.5
link720 TRBJ1-6 0 15449 color=149,63,72,0.5
link721 TRBV7-9 691 805 color=122,171,121,0.5
link721 TRBJ2-1 0 4981 color=122,171,121,0.5
link722 TRBV7-9 806 920 color=26,170,163,0.5
link722 TRBJ2-2 0 72122 color=26,170,163,0.5
link723 TRBV7-9 921 1035 color=132,191,20,0.5
link723 TRBJ2-3 0 161171 color=132,191,20,0.5
link724 TRBV7-9 1036 1150 color=188,11,18,0.5
link724 TRBJ2-4 0 1833 color=188,11,18,0.5
link725 TRBV7-9 1151 1265 color=96,139,64,0.5
link725 TRBJ2-5 0 26683 color=96,139,64,0.5
link726 TRBV7-9 1266 1380 color=236,224,252,0.5
link726 TRBJ2-6 0 1441 color=236,224,252,0.5
link727 TRBV7-9 1381 1495 color=205,165,177,0.5
link727 TRBJ2-7 0 172065 color=205,165,177,0.5
link728 TRBV9 0 3142 color=126,138,79,0.5
link728 TRBJ1-1 0 193512 color=126,138,79,0.5
link729 TRBV9 3143 6284 color=96,28,76,0.5
link729 TRBJ1-2 0 243877 color=96,28,76,0.5
link730 TRBV9 6285 9426 color=35,145,97,0.5
link730 TRBJ1-3 0 30121 color=35,145,97,0.5
link731 TRBV9 9427 12568 color=183,86,24,0.5
link731 TRBJ1-4 0 25334 color=183,86,24,0.5
link732 TRBV9 12569 15710 color=44,144,45,0.5
link732 TRBJ1-5 0 51404 color=44,144,45,0.5
link733 TRBV9 15711 18852 color=149,63,72,0.5
link733 TRBJ1-6 0 15449 color=149,63,72,0.5
link734 TRBV9 18853 21994 color=122,171,121,0.5
link734 TRBJ2-1 0 4981 color=122,171,121,0.5
link735 TRBV9 21995 25136 color=26,170,163,0.5
link735 TRBJ2-2 0 72122 color=26,170,163,0.5
link736 TRBV9 25137 28278 color=132,191,20,0.5
link736 TRBJ2-3 0 161171 color=132,191,20,0.5
link737 TRBV9 28279 31420 color=188,11,18,0.5
link737 TRBJ2-4 0 1833 color=188,11,18,0.5
link738 TRBV9 31421 34562 color=96,139,64,0.5
link738 TRBJ2-5 0 26683 color=96,139,64,0.5
link739 TRBV9 34563 37704 color=236,224,252,0.5
link739 TRBJ2-6 0 1441 color=236,224,252,0.5
link740 TRBV9 37705 40846 color=205,165,177,0.5
link740 TRBJ2-7 0 172065 color=205,165,177,0.5
