# Supplementary material for: Characteristics of peripheral immune response induced by large-vessel occlusion in patients with acute ischemic stroke
Source: Front Neurol. 2024 Dec 10;15:1512720. doi: 10.3389/fneur.2024.1512720 (PMC11666556; doi:10.3389/fneur.2024.1512720)
Supplement: Supplementary file 5 [file Table_5.xlsx]

## Sheet: Fig.8a,b
V	J	Mean_AIS	Mean_Healthy	FoldChange	log2Ratio	Regulation
TRBV1	TRBJ1-1	2.07126e-05	5.12252e-06	185.395	7.53445	Up
TRBV1	TRBJ1-2	2.06517e-05	2.15584e-05	90.876	6.50583	Up
TRBV1	TRBJ1-3	3.48092e-06	0	145.297	7.18286	Up
TRBV1	TRBJ1-4	4.42276e-06	0	85.4893	6.41767	Up
TRBV1	TRBJ1-5	1.93823e-05	0	255.082	7.99482	Up
TRBV1	TRBJ1-6	1.23921e-06	0	187.135	7.54793	Up
TRBV1	TRBJ2-1	2.4528e-06	3.47506e-08	61.1265	5.93373	Up
TRBV1	TRBJ2-2	1.03747e-05	1.34583e-06	78.4334	6.2934	Up
TRBV1	TRBJ2-3	3.46431e-05	0	1441.33	10.4932	Up
TRBV1	TRBJ2-4	5.99016e-07	0	65.9951	6.04429	Up
TRBV1	TRBJ2-5	0	1.06053e-06	0.00624404	-7.3233	Down
TRBV1	TRBJ2-6	8.63478e-07	0	130.395	7.02675	Up
TRBV1	TRBJ2-7	3.69853e-05	4.75053e-05	232.226	7.85939	Up
TRBV10-1	TRBJ1-1	0.000215619	2.93315e-05	0.010629	-6.55586	Down
TRBV10-1	TRBJ1-2	0.000186891	4.41884e-05	0.00191184	-9.03082	Down
TRBV10-1	TRBJ1-3	3.96899e-05	4.63801e-06	270.305	8.07844	Up
TRBV10-1	TRBJ1-4	2.09375e-05	9.88152e-07	470.146	8.87697	Up
TRBV10-1	TRBJ1-5	6.10358e-05	6.42037e-06	366.321	8.51696	Up
TRBV10-1	TRBJ1-6	4.05044e-05	3.27243e-06	90.2561	6.49595	Up
TRBV10-1	TRBJ2-1	0.000105805	5.04686e-08	30.4007	4.92603	Up
TRBV10-1	TRBJ2-2	0.000206835	6.76967e-05	21.892	4.45233	Up
TRBV10-1	TRBJ2-3	0.000730942	0.000271813	52.9797	5.72737	Up
TRBV10-1	TRBJ2-4	1.28215e-06	0	16.3437	4.03067	Up
TRBV10-1	TRBJ2-5	0.000126854	5.19812e-06	120.907	6.91775	Up
TRBV10-1	TRBJ2-6	7.44629e-06	0	15.2355	3.92936	Up
TRBV10-1	TRBJ2-7	0.00045532	7.3223e-05	41.641	5.37993	Up
TRBV10-2	TRBJ1-1	0.000582574	0.000168258	147.049	7.20015	Up
TRBV10-2	TRBJ1-2	0.000892498	0.000302914	910.934	9.8312	Up
TRBV10-2	TRBJ1-3	0.00252855	3.48456e-05	0.000200984	-12.2806	Down
TRBV10-2	TRBJ1-4	0.00014427	2.24277e-05	0.010088	-6.63122	Down
TRBV10-2	TRBJ1-5	0.000437232	0.000113543	169.425	7.4045	Up
TRBV10-2	TRBJ1-6	8.57284e-05	1.92275e-05	191.936	7.58448	Up
TRBV10-2	TRBJ2-1	4.86913e-05	9.7446e-06	0.00080506	-10.2786	Down
TRBV10-2	TRBJ2-2	0.000463046	0.00106922	108.336	6.75937	Up
TRBV10-2	TRBJ2-3	0.000658855	0.000155687	73.0057	6.18994	Up
TRBV10-2	TRBJ2-4	2.82746e-05	0	14.4687	3.85486	Up
TRBV10-2	TRBJ2-5	0.000195336	4.47955e-05	55.5168	5.79485	Up
TRBV10-2	TRBJ2-6	3.83163e-06	0	30.3423	4.92326	Up
TRBV10-2	TRBJ2-7	0.0106873	0.00125929	159.465	7.3171	Up
TRBV10-3	TRBJ1-1	0.00225682	0.00282463	8149.25	12.9925	Up
TRBV10-3	TRBJ1-2	0.00335359	0.00155671	66.8724	6.06334	Up
TRBV10-3	TRBJ1-3	0.000668192	0.000122087	227.51	7.82979	Up
TRBV10-3	TRBJ1-4	0.00038041	6.3507e-05	387.308	8.59734	Up
TRBV10-3	TRBJ1-5	0.00680171	0.000606011	0.00788526	-6.98663	Down
TRBV10-3	TRBJ1-6	0.000138836	3.20351e-05	0.00524004	-7.57621	Down
TRBV10-3	TRBJ2-1	8.46184e-05	5.69839e-06	62.6763	5.96985	Up
TRBV10-3	TRBJ2-2	0.000777919	0.000224312	126.751	6.98586	Up
TRBV10-3	TRBJ2-3	0.00306926	0.00103366	0.00276683	-8.49755	Down
TRBV10-3	TRBJ2-4	1.21082e-05	1.01204e-06	53.9546	5.75367	Up
TRBV10-3	TRBJ2-5	0.00030956	6.89526e-05	101.206	6.66116	Up
TRBV10-3	TRBJ2-6	6.27409e-05	4.24793e-06	245.06	7.93699	Up
TRBV10-3	TRBJ2-7	0.00245869	0.001964	1922.93	10.9091	Up
TRBV11-1	TRBJ1-1	9.53615e-05	3.05738e-05	26.2161	4.71238	Up
TRBV11-1	TRBJ1-2	8.5643e-05	2.50707e-05	2026.39	10.9847	Up
TRBV11-1	TRBJ1-3	5.72542e-06	1.33691e-05	20.7711	4.3765	Up
TRBV11-1	TRBJ1-4	3.12598e-06	0	7.88596	2.97929	Up
TRBV11-1	TRBJ1-5	1.88795e-05	5.57274e-07	28.7411	4.84504	Up
TRBV11-1	TRBJ1-6	9.16634e-06	5.6471e-08	408.427	8.67393	Up
TRBV11-1	TRBJ2-1	5.36198e-06	5.62177e-08	21.112	4.39999	Up
TRBV11-1	TRBJ2-2	4.34938e-05	9.61028e-06	64.824	6.01846	Up
TRBV11-1	TRBJ2-3	6.63947e-05	2.22484e-05	2.53103	1.33972	Up
TRBV11-1	TRBJ2-4	1.15201e-07	0	17.3966	4.12073	Up
TRBV11-1	TRBJ2-5	3.22465e-05	0.000697817	175.155	7.45248	Up
TRBV11-1	TRBJ2-6	1.2995e-06	0	15.6241	3.9657	Up
TRBV11-1	TRBJ2-7	7.68649e-05	0.000197503	32.3349	5.01502	Up
TRBV11-2	TRBJ1-1	0.0015147	0.000598489	43.3159	5.43683	Up
TRBV11-2	TRBJ1-2	0.00224063	0.00128178	181.546	7.50419	Up
TRBV11-2	TRBJ1-3	0.000403428	0.000102855	383.301	8.58233	Up
TRBV11-2	TRBJ1-4	0.000380098	4.71896e-05	56.6054	5.82287	Up
TRBV11-2	TRBJ1-5	0.000248603	0.000114725	0.0142853	-6.12932	Down
TRBV11-2	TRBJ1-6	0.000193983	3.41987e-05	78.9235	6.30238	Up
TRBV11-2	TRBJ2-1	0.000521634	5.44125e-06	37.5352	5.23017	Up
TRBV11-2	TRBJ2-2	0.00093032	0.000263311	60.9329	5.92915	Up
TRBV11-2	TRBJ2-3	0.00197799	0.000858969	27.8009	4.79706	Up
TRBV11-2	TRBJ2-4	5.93029e-06	4.93509e-07	25.6816	4.68266	Up
TRBV11-2	TRBJ2-5	0.000587674	0.000294873	39.3274	5.29746	Up
TRBV11-2	TRBJ2-6	2.58862e-05	8.04812e-06	3.40273	1.76669	Up
TRBV11-2	TRBJ2-7	0.00225607	0.00130168	412.901	8.68965	Up
TRBV11-3	TRBJ1-1	3.28264e-05	8.63973e-06	13.1511	3.71711	Up
TRBV11-3	TRBJ1-2	6.07799e-06	1.05221e-06	85.7603	6.42224	Up
TRBV11-3	TRBJ1-3	3.71991e-06	1.02408e-07	108.509	6.76167	Up
TRBV11-3	TRBJ1-4	1.19957e-06	6.52128e-08	103.873	6.69868	Up
TRBV11-3	TRBJ1-5	1.34315e-05	0	22.9058	4.51764	Up
TRBV11-3	TRBJ1-6	5.1104e-05	0	7717.3	12.9139	Up
TRBV11-3	TRBJ2-1	7.80566e-07	0	11.1682	3.48132	Up
TRBV11-3	TRBJ2-2	1.62458e-05	1.7134e-06	8.11569	3.02071	Up
TRBV11-3	TRBJ2-3	4.46176e-05	2.87573e-06	14.7074	3.87847	Up
TRBV11-3	TRBJ2-5	4.77623e-06	3.9867e-07	3.32705	1.73424	Up
TRBV11-3	TRBJ2-6	2.93156e-07	0	9.5367	3.25349	Up
TRBV11-3	TRBJ2-7	3.21579e-05	1.12949e-06	3.56836	1.83526	Up
TRBV12-1	TRBJ1-1	3.85641e-05	0	118.557	6.88943	Up
TRBV12-1	TRBJ1-2	5.55831e-06	1.45898e-06	0.019722	-5.66405	Down
TRBV12-1	TRBJ1-3	4.13237e-06	0	135.212	7.07908	Up
TRBV12-1	TRBJ1-4	3.33331e-06	1.62198e-07	0.0408267	-4.61434	Down
TRBV12-1	TRBJ1-5	7.17244e-06	0	944.296	9.8831	Up
TRBV12-1	TRBJ1-6	1.64423e-06	0	140.67	7.13617	Up
TRBV12-1	TRBJ2-1	7.68939e-07	0	40.3305	5.3338	Up
TRBV12-1	TRBJ2-2	6.11438e-07	0	92.3341	6.52879	Up
TRBV12-1	TRBJ2-3	3.92295e-06	5.94364e-07	0.0111413	-6.48793	Down
TRBV12-1	TRBJ2-5	2.79219e-07	5.73393e-06	0.00115488	-9.75804	Down
TRBV12-1	TRBJ2-7	1.80835e-05	0	100.365	6.64912	Up
TRBV12-2	TRBJ1-1	3.25761e-05	0	38.4108	5.26344	Up
TRBV12-2	TRBJ1-2	7.18156e-05	6.79075e-07	1450.42	10.5023	Up
TRBV12-2	TRBJ1-3	2.98272e-06	2.15537e-05	450.425	8.81514	Up
TRBV12-2	TRBJ1-4	4.39895e-06	0	52.4787	5.71366	Up
TRBV12-2	TRBJ1-5	5.03432e-06	5.32903e-06	0.00400958	-7.96233	Down
TRBV12-2	TRBJ1-6	9.75516e-08	0	14.7314	3.88082	Up
TRBV12-2	TRBJ2-1	1.97791e-06	0	36.1403	5.17554	Up
TRBV12-2	TRBJ2-2	5.66838e-06	0	155.111	7.27716	Up
TRBV12-2	TRBJ2-3	3.89157e-06	0	5.02677	2.32963	Up
TRBV12-2	TRBJ2-5	2.32754e-06	2.69347e-05	31.0888	4.95832	Up
TRBV12-2	TRBJ2-6	5.1093e-07	0	77.1563	6.26971	Up
TRBV12-2	TRBJ2-7	4.25354e-05	0	155.53	7.28105	Up
TRBV12-3	TRBJ1-1	0.00607776	0.0031044	0.0232847	-5.42448	Down
TRBV12-3	TRBJ1-2	0.0144396	0.00637534	35.943	5.16764	Up
TRBV12-3	TRBJ1-3	0.00152061	0.000633681	0.00123331	-9.66325	Down
TRBV12-3	TRBJ1-4	0.00108878	0.000370663	29.5458	4.88488	Up
TRBV12-3	TRBJ1-5	0.00341535	0.0013024	81.808	6.35417	Up
TRBV12-3	TRBJ1-6	0.000464107	0.00017533	309.763	8.27502	Up
TRBV12-3	TRBJ2-1	0.000286148	3.79545e-05	63.4844	5.98833	Up
TRBV12-3	TRBJ2-2	0.00216818	0.00213861	87.6146	6.4531	Up
TRBV12-3	TRBJ2-3	0.00421059	0.0027126	0.00448646	-7.80021	Down
TRBV12-3	TRBJ2-4	2.59956e-05	8.72483e-06	29.9332	4.90367	Up
TRBV12-3	TRBJ2-5	0.002272	0.000387829	1174.02	10.1972	Up
TRBV12-3	TRBJ2-6	7.59438e-05	1.26815e-06	32.486	5.02175	Up
TRBV12-3	TRBJ2-7	0.00566202	0.00334063	326.362	8.35033	Up
TRBV12-4	TRBJ1-1	0.00855215	6.74848e-05	205183	17.6465	Up
TRBV12-4	TRBJ1-2	0.00997799	4.73486e-05	10090.8	13.3008	Up
TRBV12-4	TRBJ1-3	5.76338e-05	3.79243e-05	2.1289	1.09011	Up
TRBV12-4	TRBJ1-4	0.00034439	0	4849.63	12.2437	Up
TRBV12-4	TRBJ1-5	0.000630636	1.98015e-05	1015.98	9.98865	Up
TRBV12-4	TRBJ2-1	1.99762e-06	0	301.664	8.2368	Up
TRBV12-4	TRBJ2-2	0.000202997	5.11065e-07	822.518	9.6839	Up
TRBV12-4	TRBJ2-3	0.000675108	4.47429e-05	36.483	5.18915	Up
TRBV12-4	TRBJ2-5	0.000597736	0	37.8753	5.24319	Up
TRBV12-4	TRBJ2-6	1.9451e-06	0	293.732	8.19836	Up
TRBV12-4	TRBJ2-7	0.000542312	0	28.8107	4.84853	Up
TRBV12-5	TRBJ1-1	3.86832e-05	0.000223467	0.00446112	-7.80838	Down
TRBV12-5	TRBJ1-2	2.5154e-05	7.19588e-06	17.9091	4.16262	Up
TRBV12-5	TRBJ1-3	1.50084e-05	1.7381e-06	4.85412	2.27921	Up
TRBV12-5	TRBJ1-4	1.67315e-06	3.74097e-07	45.4926	5.50756	Up
TRBV12-5	TRBJ1-5	6.03654e-06	0.000231591	30.9341	4.95112	Up
TRBV12-5	TRBJ1-6	3.03961e-07	0	10.1302	3.34059	Up
TRBV12-5	TRBJ2-1	6.94347e-06	0	6.56183	2.7141	Up
TRBV12-5	TRBJ2-2	1.55109e-05	1.305e-06	21.6639	4.43722	Up
TRBV12-5	TRBJ2-3	9.35091e-06	0.000565638	53.4467	5.74003	Up
TRBV12-5	TRBJ2-5	2.37254e-06	2.62832e-05	91.7143	6.51907	Up
TRBV12-5	TRBJ2-6	2.0239e-07	0	30.5633	4.93373	Up
TRBV12-5	TRBJ2-7	1.30899e-05	5.07057e-06	171.408	7.42129	Up
TRBV13	TRBJ1-1	5.24347e-05	7.53928e-06	2.74261	1.45555	Up
TRBV13	TRBJ1-2	0.000113923	3.07364e-06	357.383	8.48133	Up
TRBV13	TRBJ1-3	1.11457e-05	8.34761e-07	0.0251663	-5.31237	Down
TRBV13	TRBJ1-4	7.19709e-06	0	10.8512	3.43978	Up
TRBV13	TRBJ1-5	2.60009e-06	1.48291e-07	8.75112	3.12947	Up
TRBV13	TRBJ1-6	6.65151e-06	0	10.9012	3.44642	Up
TRBV13	TRBJ2-1	6.99223e-07	6.21123e-08	3.3979	1.76464	Up
TRBV13	TRBJ2-2	2.15898e-05	1.0079e-05	90.2015	6.49508	Up
TRBV13	TRBJ2-3	2.37334e-05	8.36651e-06	15.0139	3.90823	Up
TRBV13	TRBJ2-4	1.588e-07	0	5.61997	2.49056	Up
TRBV13	TRBJ2-5	7.35912e-06	0	56.3893	5.81735	Up
TRBV13	TRBJ2-6	6.98129e-07	0	37.4364	5.22637	Up
TRBV13	TRBJ2-7	4.42411e-05	1.09225e-05	8.90767	3.15505	Up
TRBV14	TRBJ1-1	0.00386398	0.000851925	101.323	6.66282	Up
TRBV14	TRBJ1-2	0.00108243	0.000709296	3174.73	11.6324	Up
TRBV14	TRBJ1-3	0.000298272	0.000630309	67.0892	6.06801	Up
TRBV14	TRBJ1-4	0.000198985	4.18829e-05	0.077148	-3.69623	Down
TRBV14	TRBJ1-5	9.25413e-05	6.34524e-05	235.305	7.87839	Up
TRBV14	TRBJ1-6	0.000103779	5.77523e-05	0.00301568	-8.3733	Down
TRBV14	TRBJ2-1	0.000111576	8.99841e-05	19.2667	4.26803	Up
TRBV14	TRBJ2-2	0.00054244	0.000192047	142.513	7.15495	Up
TRBV14	TRBJ2-3	0.00151704	0.000454114	117.55	6.87713	Up
TRBV14	TRBJ2-4	5.40866e-06	1.33351e-06	16.0949	4.00853	Up
TRBV14	TRBJ2-5	0.000142917	5.88503e-05	297.276	8.21566	Up
TRBV14	TRBJ2-6	7.90609e-06	0	63.351	5.9853	Up
TRBV14	TRBJ2-7	0.000859767	0.000522141	40.3356	5.33398	Up
TRBV15	TRBJ1-1	0.00107696	0.000656094	557.188	9.12202	Up
TRBV15	TRBJ1-2	0.000583307	0.000568888	123.359	6.94672	Up
TRBV15	TRBJ1-3	6.9285e-05	8.7532e-06	94.5807	6.56347	Up
TRBV15	TRBJ1-4	0.000100827	2.40621e-05	55.0335	5.78224	Up
TRBV15	TRBJ1-5	0.00192267	6.38859e-05	57.793	5.85282	Up
TRBV15	TRBJ1-6	2.96651e-05	1.04349e-05	22.8086	4.51151	Up
TRBV15	TRBJ2-1	2.63009e-05	9.99758e-06	17.8981	4.16174	Up
TRBV15	TRBJ2-2	0.000119604	3.80029e-05	110.438	6.7871	Up
TRBV15	TRBJ2-3	0.000826053	9.18749e-05	249.369	7.96214	Up
TRBV15	TRBJ2-4	7.88717e-06	0	208.763	7.70572	Up
TRBV15	TRBJ2-5	0.000125839	0.000368864	129.963	7.02195	Up
TRBV15	TRBJ2-6	1.62863e-05	2.10581e-06	28.8869	4.85235	Up
TRBV15	TRBJ2-7	0.000603776	0.00278014	10.3617	3.37319	Up
TRBV16	TRBJ1-1	0.00010473	0.000137972	109.354	6.77287	Up
TRBV16	TRBJ1-2	0.000268513	0.000140494	208.711	7.70536	Up
TRBV16	TRBJ1-3	1.97215e-05	4.9631e-06	0.00338595	-8.20622	Down
TRBV16	TRBJ1-4	0.0001264	0.000249033	158.753	7.31064	Up
TRBV16	TRBJ1-5	2.83794e-05	1.18644e-05	0.0057801	-7.43469	Down
TRBV16	TRBJ1-6	6.36303e-06	1.36719e-06	122.096	6.93188	Up
TRBV16	TRBJ2-1	1.97117e-05	0	39.5773	5.3066	Up
TRBV16	TRBJ2-2	6.48085e-06	2.81105e-06	115.744	6.8548	Up
TRBV16	TRBJ2-3	2.00757e-05	3.32306e-06	88.1141	6.4613	Up
TRBV16	TRBJ2-4	1.09055e-06	0	164.686	7.36358	Up
TRBV16	TRBJ2-5	4.42578e-06	0	142.899	7.15886	Up
TRBV16	TRBJ2-6	7.54066e-07	0	113.873	6.83128	Up
TRBV16	TRBJ2-7	5.55498e-05	1.96485e-05	58.381	5.86743	Up
TRBV17	TRBJ1-2	4.73311e-07	3.7811e-06	64.9351	6.02093	Up
TRBV17	TRBJ2-7	2.84116e-07	0	42.9048	5.42307	Up
TRBV18	TRBJ1-1	0.00135951	0.00114985	366.715	8.51851	Up
TRBV18	TRBJ1-2	0.00136165	0.000784096	57.9048	5.85561	Up
TRBV18	TRBJ1-3	0.000461461	0.000115351	58.3264	5.86608	Up
TRBV18	TRBJ1-4	0.00032773	8.4078e-05	37.2377	5.21869	Up
TRBV18	TRBJ1-5	0.000360234	0.000103036	0.00606037	-7.36638	Down
TRBV18	TRBJ1-6	0.000130718	1.98636e-05	470.664	8.87855	Up
TRBV18	TRBJ2-1	4.13146e-05	5.42076e-06	7.31411	2.87068	Up
TRBV18	TRBJ2-2	0.00027733	0.000278721	15.2534	3.93106	Up
TRBV18	TRBJ2-3	0.000733467	0.000592217	1.89815	0.924595	Up
TRBV18	TRBJ2-4	3.46732e-06	3.35636e-07	24.9707	4.64216	Up
TRBV18	TRBJ2-5	0.000129307	5.41155e-05	144.165	7.17158	Up
TRBV18	TRBJ2-6	1.95326e-05	7.7363e-07	14.3285	3.84081	Up
TRBV18	TRBJ2-7	0.0010492	0.000643982	90.7476	6.50379	Up
TRBV19	TRBJ1-1	0.00659266	0.00632653	132.354	7.04826	Up
TRBV19	TRBJ1-2	0.0070661	0.00446015	282.477	8.14199	Up
TRBV19	TRBJ1-3	0.000875051	0.000367153	183.169	7.51703	Up
TRBV19	TRBJ1-4	0.00255418	0.00084951	213.591	7.73871	Up
TRBV19	TRBJ1-5	0.00611322	0.00183076	895.662	9.80681	Up
TRBV19	TRBJ1-6	0.000371014	8.4658e-05	67.1805	6.06997	Up
TRBV19	TRBJ2-1	0.000511757	1.65867e-05	8.82582	3.14173	Up
TRBV19	TRBJ2-2	0.00283528	0.00203835	94.541	6.56287	Up
TRBV19	TRBJ2-3	0.00510643	0.00383024	27.0701	4.75863	Up
TRBV19	TRBJ2-4	3.35323e-05	0.000280535	343.134	8.42263	Up
TRBV19	TRBJ2-5	0.00103072	0.000884154	55.8565	5.80365	Up
TRBV19	TRBJ2-6	0.000128632	2.63494e-05	53.1237	5.73128	Up
TRBV19	TRBJ2-7	0.00568218	0.00219809	0.000577297	-10.7584	Down
TRBV2	TRBJ1-1	0.00067686	0.000154347	17.0834	4.09452	Up
TRBV2	TRBJ1-2	0.00118285	0.000282819	7.39048	2.88567	Up
TRBV2	TRBJ1-3	0.000105893	6.70089e-06	18.8568	4.23702	Up
TRBV2	TRBJ1-4	0.000143389	1.03932e-05	43.9115	5.45653	Up
TRBV2	TRBJ1-5	0.000326213	3.47994e-05	35.9485	5.16786	Up
TRBV2	TRBJ1-6	6.93928e-05	5.18006e-06	37.0665	5.21205	Up
TRBV2	TRBJ2-1	1.40195e-05	1.66352e-07	5.10654	2.35235	Up
TRBV2	TRBJ2-2	0.00022302	6.67906e-05	10.652	3.41306	Up
TRBV2	TRBJ2-3	0.00109706	0.000172287	21.0673	4.39693	Up
TRBV2	TRBJ2-4	2.0307e-06	0	6.86538	2.77934	Up
TRBV2	TRBJ2-5	0.000101943	4.88187e-05	15.4147	3.94624	Up
TRBV2	TRBJ2-6	5.18484e-05	3.3179e-07	4.57373	2.19337	Up
TRBV2	TRBJ2-7	0.000688065	0.000605603	32.0546	5.00246	Up
TRBV20-1	TRBJ1-1	0.0111374	0.0104731	92.3037	6.52832	Up
TRBV20-1	TRBJ1-2	0.0199066	0.00979906	258.926	8.01639	Up
TRBV20-1	TRBJ1-3	0.00252189	0.000957093	74.8818	6.22654	Up
TRBV20-1	TRBJ1-4	0.00197639	0.000511163	30.5253	4.93193	Up
TRBV20-1	TRBJ1-5	0.00393037	0.00111896	119.896	6.90564	Up
TRBV20-1	TRBJ1-6	0.000749021	0.000154464	65.7223	6.03831	Up
TRBV20-1	TRBJ2-1	0.000380286	9.03112e-05	10.9508	3.45296	Up
TRBV20-1	TRBJ2-2	0.00208328	0.0034712	86.3877	6.43275	Up
TRBV20-1	TRBJ2-3	0.0112127	0.0102605	14.7074	3.87847	Up
TRBV20-1	TRBJ2-4	9.17136e-05	2.53403e-05	140.856	7.13808	Up
TRBV20-1	TRBJ2-5	0.00154995	0.00067604	15.2561	3.93131	Up
TRBV20-1	TRBJ2-6	0.000114922	3.22941e-06	5.99851	2.5846	Up
TRBV20-1	TRBJ2-7	0.0123637	0.00433606	1.90639	0.93084	Up
TRBV21-1	TRBJ1-1	0.000462074	0.000273941	147.396	7.20356	Up
TRBV21-1	TRBJ1-2	0.000871156	0.000250765	113.021	6.82045	Up
TRBV21-1	TRBJ1-3	0.000178249	0.000183883	42.1687	5.3981	Up
TRBV21-1	TRBJ1-4	0.000110212	1.22849e-05	0.0526865	-4.24642	Down
TRBV21-1	TRBJ1-5	0.000178557	3.06884e-05	115.78	6.85525	Up
TRBV21-1	TRBJ1-6	0.00836266	2.7554e-05	252.245	7.97868	Up
TRBV21-1	TRBJ2-1	3.16223e-05	0	24.0942	4.59061	Up
TRBV21-1	TRBJ2-2	0.000197842	0.000103252	114.95	6.84486	Up
TRBV21-1	TRBJ2-3	0.000362253	8.53957e-05	262.566	8.03653	Up
TRBV21-1	TRBJ2-4	9.34702e-06	9.90565e-07	48.2641	5.59288	Up
TRBV21-1	TRBJ2-5	0.000109741	1.69299e-05	31.6178	4.98266	Up
TRBV21-1	TRBJ2-6	1.42139e-05	0	105.467	6.72064	Up
TRBV21-1	TRBJ2-7	0.0013691	0.000283863	36.2106	5.17834	Up
TRBV22-1	TRBJ1-2	6.39726e-07	0	96.606	6.59404	Up
TRBV22-1	TRBJ1-4	3.36876e-07	0	50.8721	5.6688	Up
TRBV23-1	TRBJ1-1	0.000344895	0.00010056	0.00061832	-10.6594	Down
TRBV23-1	TRBJ1-2	0.00030105	0.000193965	1054.73	10.0427	Up
TRBV23-1	TRBJ1-3	0.000170952	3.33373e-05	0.00206749	-8.91791	Down
TRBV23-1	TRBJ1-4	5.32348e-05	3.71448e-05	49.5408	5.63055	Up
TRBV23-1	TRBJ1-5	0.0003191	5.68329e-05	166.847	7.38239	Up
TRBV23-1	TRBJ1-6	7.17314e-05	4.10392e-06	89.9197	6.49056	Up
TRBV23-1	TRBJ2-1	4.70202e-06	0	5.82797	2.54299	Up
TRBV23-1	TRBJ2-2	0.000393828	2.80321e-05	183.998	7.52354	Up
TRBV23-1	TRBJ2-3	0.000106021	4.1923e-05	121.685	6.92701	Up
TRBV23-1	TRBJ2-4	2.6141e-06	0	9.32898	3.22172	Up
TRBV23-1	TRBJ2-5	7.04658e-05	4.69838e-06	150.08	7.22959	Up
TRBV23-1	TRBJ2-6	1.87891e-06	0	6.2872	2.65242	Up
TRBV23-1	TRBJ2-7	0.000267757	4.6032e-05	43.0529	5.42804	Up
TRBV24-1	TRBJ1-1	0.000706276	0.000552885	56.7279	5.82599	Up
TRBV24-1	TRBJ1-2	0.0019485	0.00162984	0.00135701	-9.52536	Down
TRBV24-1	TRBJ1-3	0.000109431	1.79127e-05	478.657	8.90285	Up
TRBV24-1	TRBJ1-4	0.000169497	0.000106134	98.206	6.61774	Up
TRBV24-1	TRBJ1-5	0.000491459	0.000230459	503.744	8.97655	Up
TRBV24-1	TRBJ1-6	2.39968e-05	4.02645e-06	256.195	8.0011	Up
TRBV24-1	TRBJ2-1	0.000159257	3.55415e-06	0.0120497	-6.37485	Down
TRBV24-1	TRBJ2-2	0.000530032	8.58501e-05	67.2197	6.07081	Up
TRBV24-1	TRBJ2-3	0.0131663	0.00158273	2.36442	1.24149	Up
TRBV24-1	TRBJ2-4	7.26723e-06	3.0067e-07	10.712	3.42116	Up
TRBV24-1	TRBJ2-5	0.000641842	5.95654e-05	51.6956	5.69197	Up
TRBV24-1	TRBJ2-6	5.79318e-05	1.72532e-07	39.8806	5.31761	Up
TRBV24-1	TRBJ2-7	0.00113989	0.000519838	21.1436	4.40215	Up
TRBV25-1	TRBJ1-1	0.000489502	0.000196959	118.845	6.89294	Up
TRBV25-1	TRBJ1-2	0.00100502	0.000255657	0.0227303	-5.45924	Down
TRBV25-1	TRBJ1-3	8.99774e-05	8.94401e-06	118.382	6.88731	Up
TRBV25-1	TRBJ1-4	0.000183814	7.80437e-06	5318.64	12.3768	Up
TRBV25-1	TRBJ1-5	0.000114436	2.83437e-05	99.8287	6.64138	Up
TRBV25-1	TRBJ1-6	0.000104833	1.00603e-05	108.154	6.75694	Up
TRBV25-1	TRBJ2-1	9.75312e-06	0	4.81306	2.26695	Up
TRBV25-1	TRBJ2-2	0.000180345	5.74748e-05	125.984	6.9771	Up
TRBV25-1	TRBJ2-3	0.000468352	0.000127873	13.7042	3.77655	Up
TRBV25-1	TRBJ2-4	3.87121e-07	3.54037e-07	45.0149	5.49233	Up
TRBV25-1	TRBJ2-5	0.000279228	5.73515e-06	45.1398	5.49633	Up
TRBV25-1	TRBJ2-6	0.000168899	0	7.71246	2.94719	Up
TRBV25-1	TRBJ2-7	0.000352608	2.64913e-05	35.3023	5.14169	Up
TRBV27	TRBJ1-1	0.00394428	0.00103935	37.1544	5.21546	Up
TRBV27	TRBJ1-2	0.00299968	0.00332284	159.538	7.31776	Up
TRBV27	TRBJ1-3	0.000290647	0.000101318	26.7036	4.73896	Up
TRBV27	TRBJ1-4	0.000732209	0.00248344	82.2071	6.36119	Up
TRBV27	TRBJ1-5	0.00113404	0.0014948	184.449	7.52707	Up
TRBV27	TRBJ1-6	0.0029702	0.000107954	58.3828	5.86747	Up
TRBV27	TRBJ2-1	6.61997e-05	2.29951e-06	3.85623	1.94719	Up
TRBV27	TRBJ2-2	0.000616779	0.000515022	150.43	7.23295	Up
TRBV27	TRBJ2-3	0.00387688	0.00177623	21.9558	4.45653	Up
TRBV27	TRBJ2-4	1.39975e-05	4.18756e-07	10.4529	3.38583	Up
TRBV27	TRBJ2-5	0.000260109	7.59158e-05	74.1836	6.21303	Up
TRBV27	TRBJ2-6	4.04081e-05	2.10905e-06	28.5518	4.83551	Up
TRBV27	TRBJ2-7	0.00350562	0.00112338	9.19745	3.20123	Up
TRBV28	TRBJ1-1	0.00858601	0.00559955	47.4538	5.56845	Up
TRBV28	TRBJ1-2	0.0117516	0.00660158	51.0479	5.67378	Up
TRBV28	TRBJ1-3	0.00126809	0.000570188	259.694	8.02067	Up
TRBV28	TRBJ1-4	0.00614349	0.000436117	62.1128	5.95682	Up
TRBV28	TRBJ1-5	0.00480513	0.00467467	92.7563	6.53537	Up
TRBV28	TRBJ1-6	0.000722786	0.00185479	57.0836	5.835	Up
TRBV28	TRBJ2-1	0.000205518	1.07512e-05	5.03206	2.33115	Up
TRBV28	TRBJ2-2	0.00137219	0.00203746	130.477	7.02766	Up
TRBV28	TRBJ2-3	0.00573908	0.00303064	64.3009	6.00677	Up
TRBV28	TRBJ2-4	0.000132909	7.04188e-05	55.526	5.79509	Up
TRBV28	TRBJ2-5	0.00161213	0.000711817	72.1348	6.17262	Up
TRBV28	TRBJ2-6	0.00019324	1.90574e-05	28.1425	4.81468	Up
TRBV28	TRBJ2-7	0.0104025	0.00414683	56.2721	5.81435	Up
TRBV29-1	TRBJ1-1	0.00653256	0.00656507	96.8784	6.5981	Up
TRBV29-1	TRBJ1-2	0.0059347	0.00542459	1305.15	10.35	Up
TRBV29-1	TRBJ1-3	0.000604214	0.000166203	99.8439	6.6416	Up
TRBV29-1	TRBJ1-4	0.00216311	0.000224065	0.00504615	-7.6306	Down
TRBV29-1	TRBJ1-5	0.000776974	0.000358381	91.8125	6.52062	Up
TRBV29-1	TRBJ1-6	4.14252e-05	4.90822e-05	86.526	6.43506	Up
TRBV29-1	TRBJ2-1	0.000257928	1.30127e-05	189.034	7.5625	Up
TRBV29-1	TRBJ2-2	0.000699969	0.000666015	45.2285	5.49916	Up
TRBV29-1	TRBJ2-3	0.00464394	0.00216635	0.00126831	-9.62288	Down
TRBV29-1	TRBJ2-4	2.68027e-05	3.50403e-06	13.2628	3.72932	Up
TRBV29-1	TRBJ2-5	0.000705098	0.00042261	0.00618068	-7.33802	Down
TRBV29-1	TRBJ2-6	1.47375e-05	1.13609e-06	8.05046	3.00907	Up
TRBV29-1	TRBJ2-7	0.00406931	0.00328795	76.9701	6.26623	Up
TRBV3-1	TRBJ1-1	0.0158426	0.00527792	66.9051	6.06404	Up
TRBV3-1	TRBJ1-2	0.00752972	0.00667704	176.684	7.46503	Up
TRBV3-1	TRBJ1-3	0.00138418	0.000554213	271.106	8.08271	Up
TRBV3-1	TRBJ1-4	0.000800382	0.000216656	97.3468	6.60506	Up
TRBV3-1	TRBJ1-5	0.00126498	0.000561156	41.5279	5.37601	Up
TRBV3-1	TRBJ1-6	0.000711676	0.000579831	88.6741	6.47044	Up
TRBV3-1	TRBJ2-1	0.000268602	3.85343e-05	20.7963	4.37825	Up
TRBV3-1	TRBJ2-2	0.00117277	0.000623914	38.4189	5.26374	Up
TRBV3-1	TRBJ2-3	0.00650522	0.0028487	590.029	9.20464	Up
TRBV3-1	TRBJ2-4	3.69536e-05	2.1671e-06	54.5087	5.76842	Up
TRBV3-1	TRBJ2-5	0.000772266	0.00052442	143.671	7.16663	Up
TRBV3-1	TRBJ2-6	0.000120317	9.52554e-06	299.739	8.22756	Up
TRBV3-1	TRBJ2-7	0.00738312	0.00497532	10.0088	3.3232	Up
TRBV3-2	TRBJ1-1	2.93821e-05	6.96776e-06	72.7806	6.18548	Up
TRBV3-2	TRBJ1-2	0.000103806	0	207.842	7.69935	Up
TRBV3-2	TRBJ1-3	0	1.63268e-05	0.000405592	-11.2677	Down
TRBV3-2	TRBJ1-4	1.88352e-06	5.79778e-07	84.1835	6.39547	Up
TRBV3-2	TRBJ1-5	1.09709e-05	5.62057e-06	55.0539	5.78277	Up
TRBV3-2	TRBJ1-6	5.15249e-07	9.68342e-07	42.5756	5.41195	Up
TRBV3-2	TRBJ2-2	4.30295e-06	0	36.1548	5.17612	Up
TRBV3-2	TRBJ2-3	4.0057e-06	3.35538e-06	0.0148167	-6.07663	Down
TRBV3-2	TRBJ2-4	1.61034e-06	0	243.18	7.92588	Up
TRBV3-2	TRBJ2-5	4.17226e-07	8.63512e-07	0.0259489	-5.26818	Down
TRBV3-2	TRBJ2-6	1.17257e-06	0	177.072	7.46819	Up
TRBV3-2	TRBJ2-7	3.31529e-05	2.647e-05	0.000994107	-9.97431	Down
TRBV30	TRBJ1-1	0.0016609	0.00185777	0.0093385	-6.74259	Down
TRBV30	TRBJ1-2	0.00226084	0.0014716	140.747	7.13696	Up
TRBV30	TRBJ1-3	0.000594316	7.9834e-05	904.412	9.82084	Up
TRBV30	TRBJ1-4	0.000429854	0.000131961	156.96	7.29426	Up
TRBV30	TRBJ1-5	0.000762019	0.000471889	235.305	7.87839	Up
TRBV30	TRBJ1-6	0.000192941	8.03614e-05	80.5584	6.33196	Up
TRBV30	TRBJ2-1	3.52724e-05	3.36821e-05	129.004	7.01128	Up
TRBV30	TRBJ2-2	0.000573042	0.000424026	23.3667	4.54638	Up
TRBV30	TRBJ2-3	0.00153529	0.0013848	184.468	7.52723	Up
TRBV30	TRBJ2-4	1.85592e-05	5.32808e-07	15.677	3.97057	Up
TRBV30	TRBJ2-5	0.000439546	5.49604e-05	142.113	7.15089	Up
TRBV30	TRBJ2-6	3.94578e-05	8.67375e-07	164.986	7.3662	Up
TRBV30	TRBJ2-7	0.00194123	0.00312431	66.016	6.04474	Up
TRBV4-1	TRBJ1-1	0.00133351	0.00592384	116.165	6.86003	Up
TRBV4-1	TRBJ1-2	0.00245628	0.00224729	0.00125599	-9.63696	Down
TRBV4-1	TRBJ1-3	0.000559646	0.000198744	0.01103	-6.50242	Down
TRBV4-1	TRBJ1-4	0.000617949	0.000117977	163.74	7.35527	Up
TRBV4-1	TRBJ1-5	0.000512333	0.000249424	71.9534	6.16899	Up
TRBV4-1	TRBJ1-6	0.00021975	6.11404e-05	983.89	9.94235	Up
TRBV4-1	TRBJ2-1	9.42122e-05	9.43746e-05	9.93453	3.31245	Up
TRBV4-1	TRBJ2-2	0.000554267	0.000346812	310.752	8.27962	Up
TRBV4-1	TRBJ2-3	0.00200197	0.00651069	0.0607394	-4.04122	Down
TRBV4-1	TRBJ2-4	2.13435e-05	1.07326e-06	18.8506	4.23654	Up
TRBV4-1	TRBJ2-5	0.00043157	0.000133531	72.0229	6.17038	Up
TRBV4-1	TRBJ2-6	4.32819e-05	9.75877e-05	69.377	6.11639	Up
TRBV4-1	TRBJ2-7	0.00219714	0.00427269	60.6567	5.9226	Up
TRBV4-2	TRBJ1-1	0.00306016	0.000614005	52.3609	5.71042	Up
TRBV4-2	TRBJ1-2	0.00162344	0.00196878	2.95475e-05	-15.0466	Down
TRBV4-2	TRBJ1-3	0.000385113	6.83455e-05	68.8601	6.1056	Up
TRBV4-2	TRBJ1-4	0.000682266	0.000122359	0.0106424	-6.55404	Down
TRBV4-2	TRBJ1-5	0.000457755	0.000270339	74.9108	6.2271	Up
TRBV4-2	TRBJ1-6	9.79555e-05	5.54404e-05	97.3613	6.60528	Up
TRBV4-2	TRBJ2-1	0.000127504	2.78529e-05	29.1443	4.86514	Up
TRBV4-2	TRBJ2-2	0.000806711	0.000425513	92.9887	6.53898	Up
TRBV4-2	TRBJ2-3	0.00194198	0.00225741	68.0897	6.08936	Up
TRBV4-2	TRBJ2-4	2.20375e-05	0	213.187	7.73597	Up
TRBV4-2	TRBJ2-5	0.00028897	0.000488173	641.754	9.32588	Up
TRBV4-2	TRBJ2-6	5.38671e-05	1.79146e-06	200.236	7.64556	Up
TRBV4-2	TRBJ2-7	0.00269692	0.00122804	165.225	7.36829	Up
TRBV4-3	TRBJ1-1	0.000492809	0.00157887	0.000999275	-9.96683	Down
TRBV4-3	TRBJ1-2	0.000489203	0.00151698	1.82609	0.86876	Up
TRBV4-3	TRBJ1-3	7.62767e-06	0.000368022	281.481	8.13689	Up
TRBV4-3	TRBJ1-4	0.000247949	5.81921e-05	78.6356	6.29711	Up
TRBV4-3	TRBJ1-5	1.93898e-05	0.000451521	54.8356	5.77704	Up
TRBV4-3	TRBJ1-6	5.69293e-05	1.53717e-05	0.0084647	-6.88432	Down
TRBV4-3	TRBJ2-1	1.27942e-06	6.36475e-05	0.000104481	-13.2245	Down
TRBV4-3	TRBJ2-2	6.69426e-05	0.000291567	0.00841372	-6.89304	Down
TRBV4-3	TRBJ2-3	0.00200246	0.00396862	324.371	8.3415	Up
TRBV4-3	TRBJ2-4	3.71976e-07	1.1761e-06	0.00563049	-7.47252	Down
TRBV4-3	TRBJ2-5	1.73672e-05	1.21271e-05	67.0662	6.06751	Up
TRBV4-3	TRBJ2-6	5.23236e-06	2.79508e-07	12.7676	3.67441	Up
TRBV4-3	TRBJ2-7	0.000267511	0.00637865	126.429	6.98218	Up
TRBV5-1	TRBJ1-1	0.00698447	0.0112768	13.4897	3.75378	Up
TRBV5-1	TRBJ1-2	0.00429218	0.0108854	174.105	7.44382	Up
TRBV5-1	TRBJ1-3	0.000559272	0.000146365	45.8389	5.5185	Up
TRBV5-1	TRBJ1-4	0.000592907	0.000219055	91.8151	6.52066	Up
TRBV5-1	TRBJ1-5	0.000858251	0.000667052	16.5462	4.04843	Up
TRBV5-1	TRBJ1-6	0.000427153	0.000171021	45.591	5.51068	Up
TRBV5-1	TRBJ2-1	0.000472007	4.67524e-05	80.0708	6.3232	Up
TRBV5-1	TRBJ2-2	0.00135773	0.00229197	274.07	8.0984	Up
TRBV5-1	TRBJ2-3	0.00445983	0.00546844	656.186	9.35796	Up
TRBV5-1	TRBJ2-4	5.91136e-06	4.90057e-07	45.7709	5.51636	Up
TRBV5-1	TRBJ2-5	0.000334274	0.000428157	68.7918	6.10416	Up
TRBV5-1	TRBJ2-6	4.85256e-05	3.7052e-05	28.0308	4.80894	Up
TRBV5-1	TRBJ2-7	0.00526526	0.00382464	145.475	7.18463	Up
TRBV5-3	TRBJ1-1	5.10439e-07	0	12.8063	3.67878	Up
TRBV5-3	TRBJ1-2	1.53516e-06	0	98.6335	6.62401	Up
TRBV5-3	TRBJ1-3	8.12916e-08	0	12.276	3.61777	Up
TRBV5-3	TRBJ1-4	5.22505e-08	0	7.89043	2.9801	Up
TRBV5-3	TRBJ1-5	1.46943e-06	0	68.2423	6.09259	Up
TRBV5-3	TRBJ1-6	1.37145e-06	0	158.519	7.30851	Up
TRBV5-3	TRBJ2-2	1.01984e-06	0	30.8028	4.94499	Up
TRBV5-3	TRBJ2-3	5.8194e-07	0	20.3917	4.34991	Up
TRBV5-3	TRBJ2-7	1.55281e-06	0	27.3785	4.77497	Up
TRBV5-4	TRBJ1-1	0.000221656	8.8209e-05	73.7181	6.20395	Up
TRBV5-4	TRBJ1-2	0.000322283	3.01337e-05	27.7855	4.79626	Up
TRBV5-4	TRBJ1-3	2.8579e-05	2.98725e-06	27.2218	4.76669	Up
TRBV5-4	TRBJ1-4	5.67503e-05	7.00442e-06	3.88623	1.95837	Up
TRBV5-4	TRBJ1-5	1.03243e-05	8.38187e-06	14.9211	3.89929	Up
TRBV5-4	TRBJ1-6	1.69474e-05	1.72134e-07	4.31456	2.10921	Up
TRBV5-4	TRBJ2-1	7.42531e-06	1.19509e-08	10.4229	3.38168	Up
TRBV5-4	TRBJ2-2	7.90782e-05	9.24759e-05	34.0079	5.0878	Up
TRBV5-4	TRBJ2-3	0.000241438	0.000825218	0.195718	-2.35315	Down
TRBV5-4	TRBJ2-4	1.21583e-06	0	3.26832	1.70855	Up
TRBV5-4	TRBJ2-5	2.52075e-05	2.08535e-06	9.04777	3.17756	Up
TRBV5-4	TRBJ2-6	6.06946e-06	1.89375e-08	10.9472	3.45249	Up
TRBV5-4	TRBJ2-7	0.000556681	1.33045e-05	26.6049	4.73362	Up
TRBV5-5	TRBJ1-1	5.67207e-05	1.3611e-05	31.2392	4.96528	Up
TRBV5-5	TRBJ1-2	5.74632e-05	3.58153e-05	27.2299	4.76712	Up
TRBV5-5	TRBJ1-3	1.32834e-05	2.13876e-07	51.0429	5.67364	Up
TRBV5-5	TRBJ1-4	5.67723e-06	4.6108e-06	16.537	4.04763	Up
TRBV5-5	TRBJ1-5	1.50577e-05	1.05388e-06	15.5111	3.95523	Up
TRBV5-5	TRBJ1-6	4.94014e-06	4.68387e-06	18.0906	4.17717	Up
TRBV5-5	TRBJ2-1	3.71315e-07	0	4.6919	2.23017	Up
TRBV5-5	TRBJ2-2	1.20327e-05	1.36114e-05	83.325	6.38068	Up
TRBV5-5	TRBJ2-3	3.75603e-05	7.61641e-07	29.434	4.87941	Up
TRBV5-5	TRBJ2-4	7.67299e-07	0	115.871	6.85638	Up
TRBV5-5	TRBJ2-5	4.75396e-06	6.66199e-08	12.6161	3.6572	Up
TRBV5-5	TRBJ2-6	4.23427e-07	0	7.71246	2.94719	Up
TRBV5-5	TRBJ2-7	6.42052e-05	5.04388e-06	4.71296	2.23663	Up
TRBV5-6	TRBJ1-1	8.40946e-05	1.76678e-05	383.649	8.58364	Up
TRBV5-6	TRBJ1-2	0.000284246	3.58242e-05	75.2927	6.23444	Up
TRBV5-6	TRBJ1-3	6.03215e-06	0	16.7469	4.06582	Up
TRBV5-6	TRBJ1-4	8.13198e-06	3.16969e-07	12.8063	3.67878	Up
TRBV5-6	TRBJ1-5	2.15564e-05	1.44123e-06	35.0757	5.1324	Up
TRBV5-6	TRBJ1-6	8.40595e-06	9.00628e-06	27.6511	4.78927	Up
TRBV5-6	TRBJ2-1	1.81082e-06	2.43567e-08	1.89815	0.924595	Up
TRBV5-6	TRBJ2-2	1.69776e-05	7.4476e-07	6.53663	2.70855	Up
TRBV5-6	TRBJ2-3	4.25996e-05	4.10821e-06	20.992	4.39177	Up
TRBV5-6	TRBJ2-4	1.99518e-07	0	15.9816	3.99834	Up
TRBV5-6	TRBJ2-5	1.91173e-05	1.4329e-07	6.7958	2.76464	Up
TRBV5-6	TRBJ2-6	3.67484e-07	3.09465e-08	4.31456	2.10921	Up
TRBV5-6	TRBJ2-7	7.58342e-05	3.98686e-06	4.57373	2.19337	Up
TRBV5-7	TRBJ1-4	6.31104e-08	0	9.5304	3.25254	Up
TRBV5-7	TRBJ1-5	3.07974e-08	0	4.65077	2.21747	Up
TRBV5-7	TRBJ2-3	2.07062e-07	0	16.3803	4.03389	Up
TRBV5-7	TRBJ2-6	5.94764e-08	0	8.98162	3.16698	Up
TRBV5-7	TRBJ2-7	5.26594e-07	0	11.7713	3.5572	Up
TRBV5-8	TRBJ1-1	7.02816e-05	3.36057e-05	165.629	7.37181	Up
TRBV5-8	TRBJ1-2	0.000148443	7.22144e-06	75.7209	6.24262	Up
TRBV5-8	TRBJ1-3	4.81593e-06	0	46.7931	5.54822	Up
TRBV5-8	TRBJ1-4	1.33696e-05	1.56894e-07	25.1934	4.65497	Up
TRBV5-8	TRBJ1-5	3.38336e-05	2.05803e-06	153.754	7.26448	Up
TRBV5-8	TRBJ1-6	6.12272e-06	0	35.8316	5.16316	Up
TRBV5-8	TRBJ2-1	1.25555e-06	3.83875e-08	20.4764	4.35589	Up
TRBV5-8	TRBJ2-2	2.08324e-05	9.39744e-05	65.6036	6.0357	Up
TRBV5-8	TRBJ2-3	4.30025e-05	2.56054e-05	19.3798	4.27649	Up
TRBV5-8	TRBJ2-5	1.12035e-05	4.47173e-07	30.2715	4.91989	Up
TRBV5-8	TRBJ2-6	2.86138e-06	0	240.338	7.90892	Up
TRBV5-8	TRBJ2-7	4.35808e-05	3.2369e-07	69.7611	6.12435	Up
TRBV6-1	TRBJ1-1	0.00244521	0.000708957	9668.03	13.239	Up
TRBV6-1	TRBJ1-2	0.00306648	0.00124119	285.916	8.15945	Up
TRBV6-1	TRBJ1-3	0.000219305	5.00109e-05	46.3474	5.53442	Up
TRBV6-1	TRBJ1-4	0.000290372	1.90109e-05	48.8378	5.60993	Up
TRBV6-1	TRBJ1-5	0.00149005	0.000171884	77.5291	6.27667	Up
TRBV6-1	TRBJ1-6	0.000344474	1.94777e-05	83.5706	6.38492	Up
TRBV6-1	TRBJ2-1	5.65298e-05	7.44346e-05	12.8384	3.68239	Up
TRBV6-1	TRBJ2-2	0.000643572	0.000293293	35.5639	5.15234	Up
TRBV6-1	TRBJ2-3	0.00128013	0.00048511	0.016016	-5.96434	Down
TRBV6-1	TRBJ2-4	2.38113e-05	2.52335e-05	90.8799	6.50589	Up
TRBV6-1	TRBJ2-5	0.000134147	0.000102832	53.6679	5.74599	Up
TRBV6-1	TRBJ2-6	7.42941e-05	1.86559e-07	19.9574	4.31885	Up
TRBV6-1	TRBJ2-7	0.0023793	0.00081568	256.329	8.00185	Up
TRBV6-2	TRBJ1-1	0.000308658	0.000104043	70.7936	6.14555	Up
TRBV6-2	TRBJ1-2	0.000388012	6.2883e-05	55.3814	5.79133	Up
TRBV6-2	TRBJ1-3	2.70676e-05	1.98748e-07	29.5868	4.88688	Up
TRBV6-2	TRBJ1-4	1.8699e-05	1.4514e-07	40.3339	5.33392	Up
TRBV6-2	TRBJ1-5	6.99629e-05	5.39417e-06	8.74958	3.12921	Up
TRBV6-2	TRBJ1-6	1.57e-05	0	36.3729	5.18479	Up
TRBV6-2	TRBJ2-1	8.34005e-06	2.00672e-06	2.22207	1.15191	Up
TRBV6-2	TRBJ2-2	0.000122139	3.07201e-05	193.674	7.59749	Up
TRBV6-2	TRBJ2-3	0.000224991	6.08488e-05	453.713	8.82564	Up
TRBV6-2	TRBJ2-4	2.92485e-06	1.5704e-07	25.7504	4.68652	Up
TRBV6-2	TRBJ2-5	3.67411e-05	2.20729e-06	41.5241	5.37588	Up
TRBV6-2	TRBJ2-6	2.26757e-06	7.62057e-07	0.0101541	-6.62179	Down
TRBV6-2	TRBJ2-7	0.000335026	5.28534e-05	26.7635	4.74219	Up
TRBV6-3	TRBJ1-2	3.11564e-05	0	4704.97	12.2	Up
TRBV6-3	TRBJ1-5	1.60498e-05	0	2423.7	11.243	Up
TRBV6-3	TRBJ2-3	0	0.00106249	6.23253e-06	-17.2918	Down
TRBV6-4	TRBJ1-1	0.000603601	0.0011956	555.1	9.1166	Up
TRBV6-4	TRBJ1-2	0.000670926	0.000356971	115.971	6.85762	Up
TRBV6-4	TRBJ1-3	1.96959e-05	1.27907e-06	14.7722	3.88481	Up
TRBV6-4	TRBJ1-4	3.77236e-05	6.8589e-07	24.7556	4.62969	Up
TRBV6-4	TRBJ1-5	9.27525e-05	4.32578e-05	57.6638	5.84959	Up
TRBV6-4	TRBJ1-6	5.84415e-05	6.0181e-06	109.53	6.77518	Up
TRBV6-4	TRBJ2-1	1.57078e-05	1.13802e-05	35.5481	5.1517	Up
TRBV6-4	TRBJ2-2	0.000253357	0.000807198	191.321	7.57985	Up
TRBV6-4	TRBJ2-3	0.000809678	0.00286118	64.2659	6.00598	Up
TRBV6-4	TRBJ2-5	2.26258e-05	8.63634e-06	52.542	5.7154	Up
TRBV6-4	TRBJ2-6	1.35384e-05	2.39207e-06	8.75871	3.13072	Up
TRBV6-4	TRBJ2-7	0.000114904	3.91279e-05	63.367	5.98566	Up
TRBV6-5	TRBJ1-1	0.00553341	0.0063112	117.1	6.8716	Up
TRBV6-5	TRBJ1-2	0.00527831	0.00441829	92.0396	6.52418	Up
TRBV6-5	TRBJ1-3	0.000898778	0.000232277	191.981	7.58482	Up
TRBV6-5	TRBJ1-4	0.000597208	0.000192638	116.191	6.86035	Up
TRBV6-5	TRBJ1-5	0.00115126	0.00051781	145.513	7.18501	Up
TRBV6-5	TRBJ1-6	0.000527281	0.000313918	22.2807	4.47772	Up
TRBV6-5	TRBJ2-1	0.000120115	2.25522e-05	8.97879	3.16652	Up
TRBV6-5	TRBJ2-2	0.00172914	0.00191957	26.864	4.7476	Up
TRBV6-5	TRBJ2-3	0.00428644	0.00249317	64.4473	6.01005	Up
TRBV6-5	TRBJ2-4	1.59033e-05	3.29465e-06	88.3068	6.46445	Up
TRBV6-5	TRBJ2-5	0.00308467	0.000320904	168.782	7.39902	Up
TRBV6-5	TRBJ2-6	6.07314e-05	1.15048e-06	4.31456	2.10921	Up
TRBV6-5	TRBJ2-7	0.0133378	0.00323698	91.1371	6.50997	Up
TRBV6-6	TRBJ1-1	0.00116756	0.000672787	0.0196944	-5.66607	Down
TRBV6-6	TRBJ1-2	0.00205143	0.00192123	109.001	6.7682	Up
TRBV6-6	TRBJ1-3	0.000289945	0.000105954	39.1833	5.29217	Up
TRBV6-6	TRBJ1-4	0.000319054	0.000137379	0.00446075	-7.8085	Down
TRBV6-6	TRBJ1-5	0.000742736	0.000250275	0.0237415	-5.39645	Down
TRBV6-6	TRBJ1-6	0.000179984	0.000118186	144.202	7.17195	Up
TRBV6-6	TRBJ2-1	7.5776e-05	2.13267e-06	15.454	3.94991	Up
TRBV6-6	TRBJ2-2	0.000661095	0.000185527	1069.64	10.0629	Up
TRBV6-6	TRBJ2-3	0.00245113	0.000579155	628.517	9.29581	Up
TRBV6-6	TRBJ2-4	8.76698e-06	1.1616e-05	24.3485	4.60576	Up
TRBV6-6	TRBJ2-5	0.000258251	0.000103581	43.9327	5.45722	Up
TRBV6-6	TRBJ2-6	4.19664e-05	2.27437e-06	117.829	6.88055	Up
TRBV6-6	TRBJ2-7	0.00191102	0.00113225	226.412	7.82281	Up
TRBV6-7	TRBJ1-1	1.38852e-05	4.91628e-07	322.243	8.33201	Up
TRBV6-7	TRBJ1-2	6.99191e-06	3.65307e-06	142.97	7.15957	Up
TRBV6-7	TRBJ1-3	2.08733e-06	0	311.823	8.28458	Up
TRBV6-7	TRBJ1-4	3.0461e-07	8.42745e-07	21.8224	4.44774	Up
TRBV6-7	TRBJ1-5	8.62641e-06	0	926.022	9.8549	Up
TRBV6-7	TRBJ1-6	1.08902e-06	0	164.455	7.36155	Up
TRBV6-7	TRBJ2-1	9.97687e-08	0	2.80999	1.49056	Up
TRBV6-7	TRBJ2-2	1.11395e-05	1.1245e-06	266.254	8.05666	Up
TRBV6-7	TRBJ2-3	8.66375e-06	0	461.951	8.8516	Up
TRBV6-7	TRBJ2-5	5.67216e-07	0	33.482	5.06531	Up
TRBV6-7	TRBJ2-7	2.16646e-05	6.19248e-06	30.5907	4.93502	Up
TRBV6-8	TRBJ1-1	2.02176e-07	0	30.5309	4.9322	Up
TRBV6-8	TRBJ1-2	1.16254e-06	4.19125e-07	52.3781	5.71089	Up
TRBV6-8	TRBJ1-4	7.73213e-08	0	11.6764	3.54553	Up
TRBV6-8	TRBJ1-5	7.40325e-06	1.00601e-05	21.6328	4.43515	Up
TRBV6-8	TRBJ1-6	1.60061e-06	0	241.71	7.91714	Up
TRBV6-8	TRBJ2-1	5.41715e-08	0	8.18052	3.03219	Up
TRBV6-8	TRBJ2-2	3.41879e-06	3.01174e-06	25.9282	4.69645	Up
TRBV6-8	TRBJ2-3	3.4128e-06	0	7.41792	2.89101	Up
TRBV6-8	TRBJ2-5	9.95691e-07	0	150.361	7.23228	Up
TRBV6-8	TRBJ2-7	9.85452e-06	1.41117e-06	127.35	6.99266	Up
TRBV6-9	TRBJ1-1	7.79473e-06	1.0235e-06	0.00646997	-7.27203	Down
TRBV6-9	TRBJ1-2	1.77458e-05	3.02421e-05	289.279	8.17632	Up
TRBV6-9	TRBJ1-4	1.089e-06	0	164.451	7.36151	Up
TRBV6-9	TRBJ1-5	3.77707e-06	4.29764e-06	97.7286	6.61071	Up
TRBV6-9	TRBJ1-6	6.4692e-07	0	83.6174	6.38573	Up
TRBV6-9	TRBJ2-1	4.86396e-07	0	10.652	3.41306	Up
TRBV6-9	TRBJ2-2	1.75131e-05	7.89995e-06	505.785	8.98238	Up
TRBV6-9	TRBJ2-3	5.21054e-06	3.14393e-06	54.1589	5.75913	Up
TRBV6-9	TRBJ2-4	2.85288e-06	0	430.817	8.75093	Up
TRBV6-9	TRBJ2-6	5.7117e-07	0	86.2533	6.43051	Up
TRBV6-9	TRBJ2-7	1.20578e-05	4.78894e-07	21.6928	4.43914	Up
TRBV7-2	TRBJ1-1	0.00306257	0.00340643	329.566	8.36442	Up
TRBV7-2	TRBJ1-2	0.00664134	0.0107491	232.899	7.86356	Up
TRBV7-2	TRBJ1-3	0.00102991	0.00178772	0.00540936	-7.53033	Down
TRBV7-2	TRBJ1-4	0.000622722	0.000271305	0.0118498	-6.39899	Down
TRBV7-2	TRBJ1-5	0.00113995	0.000898117	56.0757	5.8093	Up
TRBV7-2	TRBJ1-6	0.000676002	0.000190403	0.0014363	-9.44342	Down
TRBV7-2	TRBJ2-1	0.000131005	0.00013452	40.6548	5.34535	Up
TRBV7-2	TRBJ2-2	0.001339	0.00167941	426.694	8.73706	Up
TRBV7-2	TRBJ2-3	0.0360594	0.00203043	93.4917	6.54677	Up
TRBV7-2	TRBJ2-4	4.62958e-05	6.66892e-06	28.2876	4.8221	Up
TRBV7-2	TRBJ2-5	0.000734735	0.000588542	125.485	6.97137	Up
TRBV7-2	TRBJ2-6	2.17206e-05	3.38357e-06	488.685	8.93276	Up
TRBV7-2	TRBJ2-7	0.00436534	0.00319661	334.443	8.38562	Up
TRBV7-3	TRBJ1-1	0.00100493	0.0018941	26.2224	4.71273	Up
TRBV7-3	TRBJ1-2	0.00125797	0.000858948	0.000241495	-12.0157	Down
TRBV7-3	TRBJ1-3	0.000270982	0.000128591	186.391	7.54219	Up
TRBV7-3	TRBJ1-4	3.61704e-05	9.18147e-06	253.988	7.98862	Up
TRBV7-3	TRBJ1-5	7.61136e-05	9.97486e-05	0.00049133	-10.991	Down
TRBV7-3	TRBJ1-6	5.68206e-05	6.24706e-05	0.0191834	-5.704	Down
TRBV7-3	TRBJ2-1	4.67838e-05	8.25077e-06	6.0783	2.60367	Up
TRBV7-3	TRBJ2-2	0.000803275	0.000453219	0.000253205	-11.9474	Down
TRBV7-3	TRBJ2-3	0.0107117	0.00145471	169.398	7.40427	Up
TRBV7-3	TRBJ2-4	4.37515e-06	3.72448e-07	92.131	6.52561	Up
TRBV7-3	TRBJ2-5	0.0001844	0.000185773	202.353	7.66073	Up
TRBV7-3	TRBJ2-6	3.27787e-05	7.57136e-07	16.0679	4.00611	Up
TRBV7-3	TRBJ2-7	0.00153214	0.000450909	49.7209	5.63578	Up
TRBV7-4	TRBJ1-1	1.37267e-06	4.76638e-06	21.9687	4.45738	Up
TRBV7-4	TRBJ1-2	2.67066e-06	0	24.1236	4.59237	Up
TRBV7-4	TRBJ1-3	5.67152e-07	0	12.3007	3.62066	Up
TRBV7-4	TRBJ1-4	4.46692e-07	0	67.4556	6.07587	Up
TRBV7-4	TRBJ1-5	2.08245e-06	0	9.67745	3.27463	Up
TRBV7-4	TRBJ1-6	1.93023e-06	0	275.024	8.10341	Up
TRBV7-4	TRBJ2-1	1.95924e-07	0	29.5868	4.88688	Up
TRBV7-4	TRBJ2-2	1.8724e-06	0	94.0759	6.55575	Up
TRBV7-4	TRBJ2-3	1.95165e-07	0	5.47942	2.45402	Up
TRBV7-4	TRBJ2-5	1.83656e-06	0	98.8921	6.62778	Up
TRBV7-4	TRBJ2-7	1.53974e-05	0	115.107	6.84683	Up
TRBV7-5	TRBJ1-1	1.43772e-07	0	21.7112	4.44037	Up
TRBV7-5	TRBJ1-2	2.34164e-07	0	11.3074	3.49919	Up
TRBV7-5	TRBJ2-2	3.23404e-07	0	48.8378	5.60993	Up
TRBV7-5	TRBJ2-7	1.135e-07	0	7.33487	2.87477	Up
TRBV7-6	TRBJ1-1	0.000652781	0.000264058	0.00685259	-7.18913	Down
TRBV7-6	TRBJ1-2	0.000529781	0.00515052	0.000203875	-12.26	Down
TRBV7-6	TRBJ1-3	0.000181215	4.0687e-05	39.7713	5.31366	Up
TRBV7-6	TRBJ1-4	4.65802e-05	1.62761e-05	9.75958	3.28682	Up
TRBV7-6	TRBJ1-5	4.58357e-05	3.19458e-05	0.00684805	-7.19009	Down
TRBV7-6	TRBJ1-6	9.4723e-05	8.48273e-06	0.00671438	-7.21853	Down
TRBV7-6	TRBJ2-1	0.000107992	8.05589e-06	1.63416	0.708548	Up
TRBV7-6	TRBJ2-2	0.000194773	8.74984e-05	63.0422	5.97825	Up
TRBV7-6	TRBJ2-3	0.000440644	0.000439481	64.2006	6.00451	Up
TRBV7-6	TRBJ2-4	1.20355e-07	0	18.1751	4.18389	Up
TRBV7-6	TRBJ2-5	9.45e-05	8.09088e-05	421.221	8.71843	Up
TRBV7-6	TRBJ2-6	1.13605e-05	3.03973e-07	13.402	3.74438	Up
TRBV7-6	TRBJ2-7	0.00523926	0.00196223	37.5946	5.23245	Up
TRBV7-7	TRBJ1-1	2.2169e-05	2.44154e-05	441.775	8.78717	Up
TRBV7-7	TRBJ1-2	5.19111e-06	9.95471e-06	102.162	6.67471	Up
TRBV7-7	TRBJ1-3	2.61642e-05	6.81688e-06	430.37	8.74944	Up
TRBV7-7	TRBJ1-4	1.51832e-05	1.73598e-05	0.0177613	-5.81512	Down
TRBV7-7	TRBJ1-5	1.30101e-05	7.78506e-06	0.000892669	-10.1296	Down
TRBV7-7	TRBJ1-6	7.56188e-06	0	70.2419	6.13426	Up
TRBV7-7	TRBJ2-1	6.68362e-06	1.4329e-07	12.2262	3.6119	Up
TRBV7-7	TRBJ2-2	7.5514e-05	7.31794e-05	330.724	8.36949	Up
TRBV7-7	TRBJ2-3	6.26265e-05	3.12754e-05	14.2734	3.83526	Up
TRBV7-7	TRBJ2-5	3.99338e-05	2.02843e-05	138.729	7.11612	Up
TRBV7-7	TRBJ2-6	3.03875e-07	0	31.6369	4.98354	Up
TRBV7-7	TRBJ2-7	9.37108e-05	2.84678e-05	92.7914	6.53592	Up
TRBV7-8	TRBJ1-1	0.0134596	0.00253306	133.505	7.06075	Up
TRBV7-8	TRBJ1-2	0.00322494	0.00169388	793.927	9.63286	Up
TRBV7-8	TRBJ1-3	0.00131199	0.000136118	1.89703	0.923741	Up
TRBV7-8	TRBJ1-4	0.00048803	0.000390417	170.421	7.41296	Up
TRBV7-8	TRBJ1-5	0.000818389	0.000639357	73.0004	6.18983	Up
TRBV7-8	TRBJ1-6	0.0002049	0.00020466	184.042	7.52389	Up
TRBV7-8	TRBJ2-1	0.000142392	7.61092e-06	21.6146	4.43394	Up
TRBV7-8	TRBJ2-2	0.00134897	0.00139565	476.452	8.89619	Up
TRBV7-8	TRBJ2-3	0.00185737	0.00178819	138.706	7.11589	Up
TRBV7-8	TRBJ2-4	1.35483e-05	4.22841e-06	23.3082	4.54276	Up
TRBV7-8	TRBJ2-5	0.000715234	0.000233989	357.533	8.48193	Up
TRBV7-8	TRBJ2-6	0.000145852	1.17037e-06	76.0929	6.24969	Up
TRBV7-8	TRBJ2-7	0.00447693	0.00158046	35.5027	5.14986	Up
TRBV7-9	TRBJ1-1	0.000144154	9.14836e-05	3.82876	1.93688	Up
TRBV7-9	TRBJ1-2	0.000168422	0.00040339	0.0221971	-5.49348	Down
TRBV7-9	TRBJ1-3	1.99303e-05	8.50102e-07	7.84204	2.97123	Up
TRBV7-9	TRBJ1-4	2.08604e-05	1.50433e-05	21.6424	4.43579	Up
TRBV7-9	TRBJ1-5	2.80539e-05	1.09967e-05	14.0757	3.81514	Up
TRBV7-9	TRBJ1-6	4.84423e-06	5.78546e-06	29.4817	4.88175	Up
TRBV7-9	TRBJ2-1	2.24644e-06	0	5.27139	2.39818	Up
TRBV7-9	TRBJ2-2	3.41438e-05	1.52162e-05	10.5224	3.3954	Up
TRBV7-9	TRBJ2-3	0.000402268	1.20707e-05	3.44467	1.78437	Up
TRBV7-9	TRBJ2-4	3.4679e-07	0	52.3693	5.71065	Up
TRBV7-9	TRBJ2-5	1.81371e-05	9.77644e-07	10.9808	3.45691	Up
TRBV7-9	TRBJ2-6	9.84258e-07	0	1.88671	0.915875	Up
TRBV7-9	TRBJ2-7	0.000144555	1.70121e-05	5.81914	2.54081	Up
TRBV9	TRBJ1-1	0.00503429	0.00519213	499.753	8.96507	Up
TRBV9	TRBJ1-2	0.00500873	0.00235045	129.499	7.0168	Up
TRBV9	TRBJ1-3	0.00146039	0.00285923	111.917	6.80629	Up
TRBV9	TRBJ1-4	0.00105698	0.000284581	38.8418	5.27954	Up
TRBV9	TRBJ1-5	0.000535009	0.000201542	624.482	9.28652	Up
TRBV9	TRBJ1-6	0.000513972	0.000276125	135.362	7.08068	Up
TRBV9	TRBJ2-1	0.000146334	0.000104302	34.308	5.10047	Up
TRBV9	TRBJ2-2	0.0010884	0.0016052	232.006	7.85802	Up
TRBV9	TRBJ2-3	0.0104581	0.00267706	47.8927	5.58173	Up
TRBV9	TRBJ2-4	7.98647e-06	6.61199e-07	0.0100152	-6.64167	Down
TRBV9	TRBJ2-5	0.000608597	0.000854791	52.9331	5.7261	Up
TRBV9	TRBJ2-6	5.58999e-05	1.62357e-05	19.1444	4.25885	Up
TRBV9	TRBJ2-7	0.012826	0.00297604	289.958	8.1797	Up
